# Supplementary material for: Regional Differences in mRNA and lncRNA Expression Profiles in Non-Failing Human Atria and Ventricles
Source: Sci Rep. 2018 Sep 17;8:13919. doi: 10.1038/s41598-018-32154-2 (PMC6141608; doi:10.1038/s41598-018-32154-2)
Supplement: Supplementary file 2 — Supplementary Dataset 1 [file 41598_2018_32154_MOESM2_ESM.xlsx]

## Sheet: LA vs LV
LA Enriched Biological Processes compared with the LV
GO Accession #	GO Biological Process Pathway
Metabolic Process
GO:0006082	ORGANIC ACID METABOLIC PROCESS
GO:0032787	MONOCARBOXYLIC ACID METABOLIC PROCESS
GO:0006027	GLYCOSAMINOGLYCAN CATABOLIC PROCESS
GO:0006026	AMINOGLYCAN CATABOLIC PROCESS
GO:0006029	PROTEOGLYCAN METABOLIC PROCESS
GO:0006023	AMINOGLYCAN BIOSYNTHETIC PROCESS
GO:0006022	AMINOGLYCAN METABOLIC PROCESS
GO:0008202	STEROID METABOLIC PROCESS
GO:0006024	GLYCOSAMINOGLYCAN BIOSYNTHETIC PROCESS
GO:0030203	GLYCOSAMINOGLYCAN METABOLIC PROCESS
GO:0030204	CHONDROITIN SULFATE METABOLIC PROCESS
GO:0030206	CHONDROITIN SULFATE BIOSYNTHETIC PROCESS
GO:0030212	HYALURONAN METABOLIC PROCESS
GO:0006790	SULFUR COMPOUND METABOLIC PROCESS
GO:0016125	STEROL METABOLIC PROCESS
GO:1903510	MUCOPOLYSACCHARIDE METABOLIC PROCESS
GO:1901570	FATTY ACID DERIVATIVE BIOSYNTHETIC PROCESS
GO:0050654	CHONDROITIN SULFATE PROTEOGLYCAN METABOLIC PROCESS
GO:0050650	CHONDROITIN SULFATE PROTEOGLYCAN BIOSYNTHETIC PROCESS
GO:1901568	FATTY ACID DERIVATIVE METABOLIC PROCESS
GO:0046394	CARBOXYLIC ACID BIOSYNTHETIC PROCESS
GO:1901136	CARBOHYDRATE DERIVATIVE CATABOLIC PROCESS
GO:0044272	SULFUR COMPOUND BIOSYNTHETIC PROCESS
GO:1901615	ORGANIC HYDROXY COMPOUND METABOLIC PROCESS
GO:0044255	CELLULAR LIPID METABOLIC PROCESS
GO:0044283	SMALL MOLECULE BIOSYNTHETIC PROCESS
GO:1901617	ORGANIC HYDROXY COMPOUND BIOSYNTHETIC PROCESS
GO:0046456	ICOSANOID BIOSYNTHETIC PROCESS
GO:0046457	PROSTANOID BIOSYNTHETIC PROCESS
GO:0033559	UNSATURATED FATTY ACID METABOLIC PROCESS
GO:0001516	PROSTAGLANDIN BIOSYNTHETIC PROCESS
GO:0016053	ORGANIC ACID BIOSYNTHETIC PROCESS
GO:0008610	LIPID BIOSYNTHETIC PROCESS
GO:0019752	CARBOXYLIC ACID METABOLIC PROCESS
GO:0006629	LIPID METABOLIC PROCESS
GO:0006631	FATTY ACID METABOLIC PROCESS
GO:0006633	FATTY ACID BIOSYNTHETIC PROCESS
GO:0006636	UNSATURATED FATTY ACID BIOSYNTHETIC PROCESS
GO:0072330	MONOCARBOXYLIC ACID BIOSYNTHETIC PROCESS
GO:0001676	LONG-CHAIN FATTY ACID METABOLIC PROCESS
GO:0019371	CYCLOOXYGENASE PATHWAY
GO:0030166	PROTEOGLYCAN BIOSYNTHETIC PROCESS
GO:0006066	ALCOHOL METABOLIC PROCESS
GO:0043436	OXOACID METABOLIC PROCESS
Neuronal Development and morphogenesis
GO:0048709	OLIGODENDROCYTE DIFFERENTIATION
GO:0099537	TRANS-SYNAPTIC SIGNALING
GO:0099536	SYNAPTIC SIGNALING
GO:0023061	SIGNAL RELEASE
GO:0042063	GLIOGENESIS
GO:0010001	GLIAL CELL DIFFERENTIATION
GO:0022010	CENTRAL NERVOUS SYSTEM MYELINATION
GO:0032291	AXON ENSHEATHMENT IN CENTRAL NERVOUS SYSTEM
GO:0008366	AXON ENSHEATHMENT
GO:0007272	ENSHEATHMENT OF NEURONS
GO:0001505	REGULATION OF NEUROTRANSMITTER LEVELS
GO:0021782	GLIAL CELL DEVELOPMENT
GO:0007268	CHEMICAL SYNAPTIC TRANSMISSION
GO:0007267	CELL-CELL SIGNALING
GO:0042552	MYELINATION
GO:0098916	ANTEROGRADE TRANS-SYNAPTIC SIGNALING
GO:0014003	OLIGODENDROCYTE DEVELOPMENT
GO:0006836	NEUROTRANSMITTER TRANSPORT
GO:0042330	TAXIS
GO:0120039	PLASMA MEMBRANE BOUNDED CELL PROJECTION MORPHOGENESIS
GO:0022604	REGULATION OF CELL MORPHOGENESIS
GO:0120036	PLASMA MEMBRANE BOUNDED CELL PROJECTION ORGANIZATION
GO:0007409	AXONOGENESIS
GO:0007411	AXON GUIDANCE
GO:0006935	CHEMOTAXIS
GO:0061564	AXON DEVELOPMENT
GO:0048858	CELL PROJECTION MORPHOGENESIS
GO:0048666	NEURON DEVELOPMENT
GO:0048667	CELL MORPHOGENESIS INVOLVED IN NEURON DIFFERENTIATION
GO:0031175	NEURON PROJECTION DEVELOPMENT
GO:0048812	NEURON PROJECTION MORPHOGENESIS
GO:0031345	NEGATIVE REGULATION OF CELL PROJECTION ORGANIZATION
GO:0031344	REGULATION OF CELL PROJECTION ORGANIZATION
GO:0030030	CELL PROJECTION ORGANIZATION
GO:0032989	CELLULAR COMPONENT MORPHOGENESIS
GO:0032990	CELL PART MORPHOGENESIS
GO:0000902	CELL MORPHOGENESIS
GO:0000904	CELL MORPHOGENESIS INVOLVED IN DIFFERENTIATION
GO:0097485	NEURON PROJECTION GUIDANCE
GO:0045596	NEGATIVE REGULATION OF CELL DIFFERENTIATION
GO:0022008	NEUROGENESIS
GO:0010975	REGULATION OF NEURON PROJECTION DEVELOPMENT
GO:0048699	GENERATION OF NEURONS
GO:0050768	NEGATIVE REGULATION OF NEUROGENESIS
GO:0007399	NERVOUS SYSTEM DEVELOPMENT
Cardiac Development
GO:0035914	SKELETAL MUSCLE CELL DIFFERENTIATION
GO:0003281	VENTRICULAR SEPTUM DEVELOPMENT
GO:0003279	CARDIAC SEPTUM DEVELOPMENT
GO:0003231	CARDIAC VENTRICLE DEVELOPMENT
GO:0003206	CARDIAC CHAMBER MORPHOGENESIS
GO:0003205	CARDIAC CHAMBER DEVELOPMENT
GO:0003203	ENDOCARDIAL CUSHION MORPHOGENESIS
GO:0060538	SKELETAL MUSCLE ORGAN DEVELOPMENT
GO:0060537	MUSCLE TISSUE DEVELOPMENT
GO:0048644	MUSCLE ORGAN MORPHOGENESIS
GO:0003197	ENDOCARDIAL CUSHION DEVELOPMENT
GO:0072132	MESENCHYME MORPHOGENESIS
GO:0007519	SKELETAL MUSCLE TISSUE DEVELOPMENT
GO:0007517	MUSCLE ORGAN DEVELOPMENT
GO:0003181	ATRIOVENTRICULAR VALVE MORPHOGENESIS
GO:0061061	MUSCLE STRUCTURE DEVELOPMENT
GO:0003171	ATRIOVENTRICULAR VALVE DEVELOPMENT
GO:0003170	HEART VALVE DEVELOPMENT
GO:0048738	CARDIAC MUSCLE TISSUE DEVELOPMENT
GO:0060411	CARDIAC SEPTUM MORPHOGENESIS
GO:0014706	STRIATED MUSCLE TISSUE DEVELOPMENT
Circulation
GO:0008217	REGULATION OF BLOOD PRESSURE
GO:0035296	REGULATION OF TUBE DIAMETER
GO:0050880	REGULATION OF BLOOD VESSEL SIZE
GO:0003018	VASCULAR PROCESS IN CIRCULATORY SYSTEM
GO:0003013	CIRCULATORY SYSTEM PROCESS
GO:0097746	REGULATION OF BLOOD VESSEL DIAMETER
GO:1903522	REGULATION OF BLOOD CIRCULATION
GO:0044057	REGULATION OF SYSTEM PROCESS
GO:0035150	REGULATION OF TUBE SIZE
GO:0090066	REGULATION OF ANATOMICAL STRUCTURE SIZE
GO:0008015	BLOOD CIRCULATION
GO:0008016	REGULATION OF HEART CONTRACTION
TNF-alpha
GO:0071347	CELLULAR RESPONSE TO INTERLEUKIN-1
GO:0071356	CELLULAR RESPONSE TO TUMOR NECROSIS FACTOR
GO:1903555	REGULATION OF TUMOR NECROSIS FACTOR SUPERFAMILY CYTOKINE PRODUCTION
GO:1903557	POSITIVE REGULATION OF TUMOR NECROSIS FACTOR SUPERFAMILY CYTOKINE PRODUCTION
GO:0070555	RESPONSE TO INTERLEUKIN-1
GO:0034612	RESPONSE TO TUMOR NECROSIS FACTOR
GO:0032680	REGULATION OF TUMOR NECROSIS FACTOR PRODUCTION
GO:0032760	POSITIVE REGULATION OF TUMOR NECROSIS FACTOR PRODUCTION
Chemotaxis
GO:0042330	TAXIS
GO:0030595	LEUKOCYTE CHEMOTAXIS
GO:0040011	LOCOMOTION
GO:0007411	AXON GUIDANCE
GO:0006935	CHEMOTAXIS
GO:0097530	GRANULOCYTE MIGRATION
GO:0097529	MYELOID LEUKOCYTE MIGRATION
GO:0071621	GRANULOCYTE CHEMOTAXIS
GO:0048870	CELL MOTILITY
GO:0050900	LEUKOCYTE MIGRATION
GO:0016477	CELL MIGRATION
GO:0060326	CELL CHEMOTAXIS
GO:0051674	LOCALIZATION OF CELL
GO:0006928	MOVEMENT OF CELL OR SUBCELLULAR COMPONENT
Secretion
GO:0051047	POSITIVE REGULATION OF SECRETION
GO:0051046	REGULATION OF SECRETION
GO:0051049	REGULATION OF TRANSPORT
GO:0051048	NEGATIVE REGULATION OF SECRETION
GO:0051050	POSITIVE REGULATION OF TRANSPORT
GO:0051051	NEGATIVE REGULATION OF TRANSPORT
GO:0032880	REGULATION OF PROTEIN LOCALIZATION
GO:0010817	REGULATION OF HORMONE LEVELS
GO:0090087	REGULATION OF PEPTIDE TRANSPORT
GO:1903530	REGULATION OF SECRETION BY CELL
GO:1903532	POSITIVE REGULATION OF SECRETION BY CELL
GO:1903531	NEGATIVE REGULATION OF SECRETION BY CELL
GO:0050707	REGULATION OF CYTOKINE SECRETION
GO:0050709	NEGATIVE REGULATION OF PROTEIN SECRETION
GO:0050708	REGULATION OF PROTEIN SECRETION
GO:0033157	REGULATION OF INTRACELLULAR PROTEIN TRANSPORT
GO:0050714	POSITIVE REGULATION OF PROTEIN SECRETION
GO:0046888	NEGATIVE REGULATION OF HORMONE SECRETION
GO:0046883	REGULATION OF HORMONE SECRETION
GO:0051223	REGULATION OF PROTEIN TRANSPORT
GO:0051222	POSITIVE REGULATION OF PROTEIN TRANSPORT
GO:0051224	NEGATIVE REGULATION OF PROTEIN TRANSPORT
GO:1904950	NEGATIVE REGULATION OF ESTABLISHMENT OF PROTEIN LOCALIZATION
GO:1904951	POSITIVE REGULATION OF ESTABLISHMENT OF PROTEIN LOCALIZATION
GO:0060341	REGULATION OF CELLULAR LOCALIZATION
GO:0050796	REGULATION OF INSULIN SECRETION
GO:0002793	POSITIVE REGULATION OF PEPTIDE SECRETION
GO:0002792	NEGATIVE REGULATION OF PEPTIDE SECRETION
GO:0002791	REGULATION OF PEPTIDE SECRETION
GO:0032386	REGULATION OF INTRACELLULAR TRANSPORT
GO:0032388	POSITIVE REGULATION OF INTRACELLULAR TRANSPORT
GO:0070201	REGULATION OF ESTABLISHMENT OF PROTEIN LOCALIZATION
Immune Response
GO:0002712	REGULATION OF B CELL MEDIATED IMMUNITY
GO:0017157	REGULATION OF EXOCYTOSIS
GO:0030217	T CELL DIFFERENTIATION
GO:0098657	IMPORT INTO CELL
GO:0030888	REGULATION OF B CELL PROLIFERATION
GO:0040017	POSITIVE REGULATION OF LOCOMOTION
GO:0040012	REGULATION OF LOCOMOTION
GO:0040013	NEGATIVE REGULATION OF LOCOMOTION
GO:0030890	POSITIVE REGULATION OF B CELL PROLIFERATION
GO:0045921	POSITIVE REGULATION OF EXOCYTOSIS
GO:0045055	REGULATED EXOCYTOSIS
GO:0050870	POSITIVE REGULATION OF T CELL ACTIVATION
GO:1903307	POSITIVE REGULATION OF REGULATED SECRETORY PATHWAY
GO:1903305	REGULATION OF REGULATED SECRETORY PATHWAY
GO:0050671	POSITIVE REGULATION OF LYMPHOCYTE PROLIFERATION
GO:0050670	REGULATION OF LYMPHOCYTE PROLIFERATION
GO:0006955	IMMUNE RESPONSE
GO:0002366	LEUKOCYTE ACTIVATION INVOLVED IN IMMUNE RESPONSE
GO:0071624	POSITIVE REGULATION OF GRANULOCYTE CHEMOTAXIS
GO:0071622	REGULATION OF GRANULOCYTE CHEMOTAXIS
GO:0002673	REGULATION OF ACUTE INFLAMMATORY RESPONSE
GO:0050921	POSITIVE REGULATION OF CHEMOTAXIS
GO:0050920	REGULATION OF CHEMOTAXIS
GO:0045582	POSITIVE REGULATION OF T CELL DIFFERENTIATION
GO:0002446	NEUTROPHIL MEDIATED IMMUNITY
GO:0002688	REGULATION OF LEUKOCYTE CHEMOTAXIS
GO:0002687	POSITIVE REGULATION OF LEUKOCYTE MIGRATION
GO:0002444	MYELOID LEUKOCYTE MEDIATED IMMUNITY
GO:0045580	REGULATION OF T CELL DIFFERENTIATION
GO:0002696	POSITIVE REGULATION OF LEUKOCYTE ACTIVATION
GO:0002695	NEGATIVE REGULATION OF LEUKOCYTE ACTIVATION
GO:0002694	REGULATION OF LEUKOCYTE ACTIVATION
GO:0002690	POSITIVE REGULATION OF LEUKOCYTE CHEMOTAXIS
GO:0002675	POSITIVE REGULATION OF ACUTE INFLAMMATORY RESPONSE
GO:0002443	LEUKOCYTE MEDIATED IMMUNITY
GO:0002685	REGULATION OF LEUKOCYTE MIGRATION
GO:0002684	POSITIVE REGULATION OF IMMUNE SYSTEM PROCESS
GO:0002683	NEGATIVE REGULATION OF IMMUNE SYSTEM PROCESS
GO:0002682	REGULATION OF IMMUNE SYSTEM PROCESS
GO:0001775	CELL ACTIVATION
GO:0030097	HEMOPOIESIS
GO:0030098	LYMPHOCYTE DIFFERENTIATION
GO:0050727	REGULATION OF INFLAMMATORY RESPONSE
GO:0002889	REGULATION OF IMMUNOGLOBULIN MEDIATED IMMUNE RESPONSE
GO:0002888	POSITIVE REGULATION OF MYELOID LEUKOCYTE MEDIATED IMMUNITY
GO:0002886	REGULATION OF MYELOID LEUKOCYTE MEDIATED IMMUNITY
GO:0050729	POSITIVE REGULATION OF INFLAMMATORY RESPONSE
GO:0050728	NEGATIVE REGULATION OF INFLAMMATORY RESPONSE
GO:0002639	POSITIVE REGULATION OF IMMUNOGLOBULIN PRODUCTION
GO:0002637	REGULATION OF IMMUNOGLOBULIN PRODUCTION
GO:0002828	REGULATION OF TYPE 2 IMMUNE RESPONSE
GO:0002826	NEGATIVE REGULATION OF T-HELPER 1 TYPE IMMUNE RESPONSE
GO:0002825	REGULATION OF T-HELPER 1 TYPE IMMUNE RESPONSE
GO:0002824	POSITIVE REGULATION OF ADAPTIVE IMMUNE RESPONSE BASED ON SOMATIC RECOMBINATION OF IMMUNE RECEPTORS BUILT FROM IMMUNOGLOBULIN SUPERFAMILY DOMAINS
GO:0002823	NEGATIVE REGULATION OF ADAPTIVE IMMUNE RESPONSE BASED ON SOMATIC RECOMBINATION OF IMMUNE RECEPTORS BUILT FROM IMMUNOGLOBULIN SUPERFAMILY DOMAINS
GO:0002822	REGULATION OF ADAPTIVE IMMUNE RESPONSE BASED ON SOMATIC RECOMBINATION OF IMMUNE RECEPTORS BUILT FROM IMMUNOGLOBULIN SUPERFAMILY DOMAINS
GO:0002821	POSITIVE REGULATION OF ADAPTIVE IMMUNE RESPONSE
GO:0002820	NEGATIVE REGULATION OF ADAPTIVE IMMUNE RESPONSE
GO:0002819	REGULATION OF ADAPTIVE IMMUNE RESPONSE
GO:0043312	NEUTROPHIL DEGRANULATION
GO:0002830	POSITIVE REGULATION OF TYPE 2 IMMUNE RESPONSE
GO:0043300	REGULATION OF LEUKOCYTE DEGRANULATION
GO:0045321	LEUKOCYTE ACTIVATION
GO:0046649	LYMPHOCYTE ACTIVATION
GO:0043372	POSITIVE REGULATION OF CD4-POSITIVE, ALPHA-BETA T CELL DIFFERENTIATION
GO:0016192	VESICLE-MEDIATED TRANSPORT
GO:0043370	REGULATION OF CD4-POSITIVE, ALPHA-BETA T CELL DIFFERENTIATION
GO:0046638	POSITIVE REGULATION OF ALPHA-BETA T CELL DIFFERENTIATION
GO:0046637	REGULATION OF ALPHA-BETA T CELL DIFFERENTIATION
GO:0045785	POSITIVE REGULATION OF CELL ADHESION
GO:0031348	NEGATIVE REGULATION OF DEFENSE RESPONSE
GO:0031347	REGULATION OF DEFENSE RESPONSE
GO:0022409	POSITIVE REGULATION OF CELL-CELL ADHESION
GO:0022407	REGULATION OF CELL-CELL ADHESION
GO:0030335	POSITIVE REGULATION OF CELL MIGRATION
GO:0030336	NEGATIVE REGULATION OF CELL MIGRATION
GO:0030334	REGULATION OF CELL MIGRATION
GO:0030100	REGULATION OF ENDOCYTOSIS
GO:1903039	POSITIVE REGULATION OF LEUKOCYTE CELL-CELL ADHESION
GO:1903037	REGULATION OF LEUKOCYTE CELL-CELL ADHESION
GO:0032940	SECRETION BY CELL
GO:0032944	REGULATION OF MONONUCLEAR CELL PROLIFERATION
GO:0032946	POSITIVE REGULATION OF MONONUCLEAR CELL PROLIFERATION
GO:0051270	REGULATION OF CELLULAR COMPONENT MOVEMENT
GO:0051272	POSITIVE REGULATION OF CELLULAR COMPONENT MOVEMENT
GO:0051271	NEGATIVE REGULATION OF CELLULAR COMPONENT MOVEMENT
GO:0051251	POSITIVE REGULATION OF LYMPHOCYTE ACTIVATION
GO:0046903	SECRETION
GO:0051249	REGULATION OF LYMPHOCYTE ACTIVATION
GO:0045807	POSITIVE REGULATION OF ENDOCYTOSIS
GO:0002275	MYELOID CELL ACTIVATION INVOLVED IN IMMUNE RESPONSE
GO:0002274	MYELOID LEUKOCYTE ACTIVATION
GO:0050776	REGULATION OF IMMUNE RESPONSE
GO:0050778	POSITIVE REGULATION OF IMMUNE RESPONSE
GO:0050777	NEGATIVE REGULATION OF IMMUNE RESPONSE
GO:0002263	CELL ACTIVATION INVOLVED IN IMMUNE RESPONSE
GO:0050764	REGULATION OF PHAGOCYTOSIS
GO:0050766	POSITIVE REGULATION OF PHAGOCYTOSIS
GO:0006898	RECEPTOR-MEDIATED ENDOCYTOSIS
GO:0006897	ENDOCYTOSIS
GO:0006887	EXOCYTOSIS
GO:0002283	NEUTROPHIL ACTIVATION INVOLVED IN IMMUNE RESPONSE
GO:2000147	POSITIVE REGULATION OF CELL MOTILITY
GO:2000145	REGULATION OF CELL MOTILITY
GO:2000146	NEGATIVE REGULATION OF CELL MOTILITY
GO:1902107	POSITIVE REGULATION OF LEUKOCYTE DIFFERENTIATION
GO:1902106	NEGATIVE REGULATION OF LEUKOCYTE DIFFERENTIATION
GO:1902105	REGULATION OF LEUKOCYTE DIFFERENTIATION
GO:0002699	POSITIVE REGULATION OF IMMUNE EFFECTOR PROCESS
GO:0002698	NEGATIVE REGULATION OF IMMUNE EFFECTOR PROCESS
GO:0002697	REGULATION OF IMMUNE EFFECTOR PROCESS
GO:0036230	GRANULOCYTE ACTIVATION
GO:0002252	IMMUNE EFFECTOR PROCESS
GO:0043299	LEUKOCYTE DEGRANULATION
GO:0070663	REGULATION OF LEUKOCYTE PROLIFERATION
GO:0070665	POSITIVE REGULATION OF LEUKOCYTE PROLIFERATION
GO:0060627	REGULATION OF VESICLE-MEDIATED TRANSPORT
GO:0090022	REGULATION OF NEUTROPHIL CHEMOTAXIS
GO:0090023	POSITIVE REGULATION OF NEUTROPHIL CHEMOTAXIS
GO:0050864	REGULATION OF B CELL ACTIVATION
GO:0050863	REGULATION OF T CELL ACTIVATION
GO:0050866	NEGATIVE REGULATION OF CELL ACTIVATION
GO:0050865	REGULATION OF CELL ACTIVATION
GO:0050867	POSITIVE REGULATION OF CELL ACTIVATION
GO:1903707	NEGATIVE REGULATION OF HEMOPOIESIS
GO:1903706	REGULATION OF HEMOPOIESIS
GO:1903708	POSITIVE REGULATION OF HEMOPOIESIS
GO:1902624	POSITIVE REGULATION OF NEUTROPHIL MIGRATION
GO:1902622	REGULATION OF NEUTROPHIL MIGRATION
GO:0048534	HEMATOPOIETIC OR LYMPHOID ORGAN DEVELOPMENT
GO:0033003	REGULATION OF MAST CELL ACTIVATION
GO:0002521	LEUKOCYTE DIFFERENTIATION
GO:2000516	POSITIVE REGULATION OF CD4-POSITIVE, ALPHA-BETA T CELL ACTIVATION
GO:2000514	REGULATION OF CD4-POSITIVE, ALPHA-BETA T CELL ACTIVATION
GO:0002520	IMMUNE SYSTEM DEVELOPMENT
GO:0002762	NEGATIVE REGULATION OF MYELOID LEUKOCYTE DIFFERENTIATION
GO:0002761	REGULATION OF MYELOID LEUKOCYTE DIFFERENTIATION
GO:0030155	REGULATION OF CELL ADHESION
GO:0002706	REGULATION OF LYMPHOCYTE MEDIATED IMMUNITY
GO:0002705	POSITIVE REGULATION OF LEUKOCYTE MEDIATED IMMUNITY
GO:0002703	REGULATION OF LEUKOCYTE MEDIATED IMMUNITY
GO:0002700	REGULATION OF PRODUCTION OF MOLECULAR MEDIATOR OF IMMUNE RESPONSE
GO:0045630	POSITIVE REGULATION OF T-HELPER 2 CELL DIFFERENTIATION
GO:0045638	NEGATIVE REGULATION OF MYELOID CELL DIFFERENTIATION
GO:0042129	REGULATION OF T CELL PROLIFERATION
GO:0032101	REGULATION OF RESPONSE TO EXTERNAL STIMULUS
GO:0032103	POSITIVE REGULATION OF RESPONSE TO EXTERNAL STIMULUS
GO:0032102	NEGATIVE REGULATION OF RESPONSE TO EXTERNAL STIMULUS
GO:0045624	POSITIVE REGULATION OF T-HELPER CELL DIFFERENTIATION
GO:0045625	REGULATION OF T-HELPER 1 CELL DIFFERENTIATION
GO:0045622	REGULATION OF T-HELPER CELL DIFFERENTIATION
GO:0042110	T CELL ACTIVATION
GO:0045621	POSITIVE REGULATION OF LYMPHOCYTE DIFFERENTIATION
GO:0045628	REGULATION OF T-HELPER 2 CELL DIFFERENTIATION
GO:0042119	NEUTROPHIL ACTIVATION
GO:0042102	POSITIVE REGULATION OF T CELL PROLIFERATION
GO:0045619	REGULATION OF LYMPHOCYTE DIFFERENTIATION
Ion Homeostasis
GO:0007204	POSITIVE REGULATION OF CYTOSOLIC CALCIUM ION CONCENTRATION
GO:0072507	DIVALENT INORGANIC CATION HOMEOSTASIS
GO:0072503	CELLULAR DIVALENT INORGANIC CATION HOMEOSTASIS
GO:0048878	CHEMICAL HOMEOSTASIS
GO:0030003	CELLULAR CATION HOMEOSTASIS
GO:0051480	REGULATION OF CYTOSOLIC CALCIUM ION CONCENTRATION
GO:0098771	INORGANIC ION HOMEOSTASIS
GO:0019725	CELLULAR HOMEOSTASIS
GO:0006874	CELLULAR CALCIUM ION HOMEOSTASIS
GO:0006873	CELLULAR ION HOMEOSTASIS
GO:0006875	CELLULAR METAL ION HOMEOSTASIS
GO:0050801	ION HOMEOSTASIS
GO:0055080	CATION HOMEOSTASIS
GO:0055082	CELLULAR CHEMICAL HOMEOSTASIS
GO:0055065	METAL ION HOMEOSTASIS
GO:0042592	HOMEOSTATIC PROCESS
BMP Signaling
GO:0007178	TRANSMEMBRANE RECEPTOR PROTEIN SERINE/THREONINE KINASE SIGNALING PATHWAY
GO:0090092	REGULATION OF TRANSMEMBRANE RECEPTOR PROTEIN SERINE/THREONINE KINASE SIGNALING PATHWAY
GO:0090101	NEGATIVE REGULATION OF TRANSMEMBRANE RECEPTOR PROTEIN SERINE/THREONINE KINASE SIGNALING PATHWAY
GO:0030509	BMP SIGNALING PATHWAY
GO:0090287	REGULATION OF CELLULAR RESPONSE TO GROWTH FACTOR STIMULUS
GO:0071773	CELLULAR RESPONSE TO BMP STIMULUS
GO:0071772	RESPONSE TO BMP
Drug and Hormone Response
GO:0032870	CELLULAR RESPONSE TO HORMONE STIMULUS
GO:0071345	CELLULAR RESPONSE TO CYTOKINE STIMULUS
GO:0010243	RESPONSE TO ORGANONITROGEN COMPOUND
GO:1901652	RESPONSE TO PEPTIDE
GO:0071407	CELLULAR RESPONSE TO ORGANIC CYCLIC COMPOUND
GO:0071417	CELLULAR RESPONSE TO ORGANONITROGEN COMPOUND
GO:0042493	RESPONSE TO DRUG
GO:0009719	RESPONSE TO ENDOGENOUS STIMULUS
GO:0009725	RESPONSE TO HORMONE
GO:0014070	RESPONSE TO ORGANIC CYCLIC COMPOUND
GO:1901698	RESPONSE TO NITROGEN COMPOUND
GO:1901699	CELLULAR RESPONSE TO NITROGEN COMPOUND
GO:0071495	CELLULAR RESPONSE TO ENDOGENOUS STIMULUS
GO:1901700	RESPONSE TO OXYGEN-CONTAINING COMPOUND
GO:1901701	CELLULAR RESPONSE TO OXYGEN-CONTAINING COMPOUND
GO:0043434	RESPONSE TO PEPTIDE HORMONE
LV Enriched Biological Processes compared with the LA
KEGG Accession #	KEGG Pathway
Metabolic Process
GO:0006163	PURINE NUCLEOTIDE METABOLIC PROCESS
GO:0009205	PURINE RIBONUCLEOSIDE TRIPHOSPHATE METABOLIC PROCESS
GO:0030258	LIPID MODIFICATION
GO:0032787	MONOCARBOXYLIC ACID METABOLIC PROCESS
GO:1901135	CARBOHYDRATE DERIVATIVE METABOLIC PROCESS
GO:0005975	CARBOHYDRATE METABOLIC PROCESS
GO:0005977	GLYCOGEN METABOLIC PROCESS
GO:0019693	RIBOSE PHOSPHATE METABOLIC PROCESS
GO:0055114	OXIDATION-REDUCTION PROCESS
GO:0006082	ORGANIC ACID METABOLIC PROCESS
GO:0006520	CELLULAR AMINO ACID METABOLIC PROCESS
GO:0009117	NUCLEOTIDE METABOLIC PROCESS
GO:0006635	FATTY ACID BETA-OXIDATION
GO:0006091	GENERATION OF PRECURSOR METABOLITES AND ENERGY
GO:0009123	NUCLEOSIDE MONOPHOSPHATE METABOLIC PROCESS
GO:0009126	PURINE NUCLEOSIDE MONOPHOSPHATE METABOLIC PROCESS
GO:0043436	OXOACID METABOLIC PROCESS
GO:0046395	CARBOXYLIC ACID CATABOLIC PROCESS
GO:0019395	FATTY ACID OXIDATION
GO:0046034	ATP METABOLIC PROCESS
GO:1901564	ORGANONITROGEN COMPOUND METABOLIC PROCESS
GO:0016310	PHOSPHORYLATION
GO:0072329	MONOCARBOXYLIC ACID CATABOLIC PROCESS
GO:0006073	CELLULAR GLUCAN METABOLIC PROCESS
GO:0006631	FATTY ACID METABOLIC PROCESS
GO:0006753	NUCLEOSIDE PHOSPHATE METABOLIC PROCESS
GO:0006629	LIPID METABOLIC PROCESS
GO:0019637	ORGANOPHOSPHATE METABOLIC PROCESS
GO:0009150	PURINE RIBONUCLEOTIDE METABOLIC PROCESS
GO:0042773	ATP SYNTHESIS COUPLED ELECTRON TRANSPORT
GO:0042775	MITOCHONDRIAL ATP SYNTHESIS COUPLED ELECTRON TRANSPORT
GO:0044281	SMALL MOLECULE METABOLIC PROCESS
GO:0044282	SMALL MOLECULE CATABOLIC PROCESS
GO:0044042	GLUCAN METABOLIC PROCESS
GO:0035556	INTRACELLULAR SIGNAL TRANSDUCTION
GO:0009161	RIBONUCLEOSIDE MONOPHOSPHATE METABOLIC PROCESS
GO:0009167	PURINE RIBONUCLEOSIDE MONOPHOSPHATE METABOLIC PROCESS
GO:0019752	CARBOXYLIC ACID METABOLIC PROCESS
GO:0022904	RESPIRATORY ELECTRON TRANSPORT CHAIN
GO:0009259	RIBONUCLEOTIDE METABOLIC PROCESS
GO:0022900	ELECTRON TRANSPORT CHAIN
GO:0072521	PURINE-CONTAINING COMPOUND METABOLIC PROCESS
GO:0009141	NUCLEOSIDE TRIPHOSPHATE METABOLIC PROCESS
GO:0055086	NUCLEOBASE-CONTAINING SMALL MOLECULE METABOLIC PROCESS
GO:0009144	PURINE NUCLEOSIDE TRIPHOSPHATE METABOLIC PROCESS
GO:0034440	LIPID OXIDATION
GO:0006793	PHOSPHORUS METABOLIC PROCESS
GO:0006796	PHOSPHATE-CONTAINING COMPOUND METABOLIC PROCESS
GO:0009199	RIBONUCLEOSIDE TRIPHOSPHATE METABOLIC PROCESS
GO:0006119	OXIDATIVE PHOSPHORYLATION
GO:0044242	CELLULAR LIPID CATABOLIC PROCESS
GO:0016054	ORGANIC ACID CATABOLIC PROCESS
GO:0017144	DRUG METABOLIC PROCESS
GO:0045333	CELLULAR RESPIRATION
GO:0016042	LIPID CATABOLIC PROCESS
GO:0044255	CELLULAR LIPID METABOLIC PROCESS
GO:0044262	CELLULAR CARBOHYDRATE METABOLIC PROCESS
GO:0044264	CELLULAR POLYSACCHARIDE METABOLIC PROCESS
GO:0009063	CELLULAR AMINO ACID CATABOLIC PROCESS
GO:0009062	FATTY ACID CATABOLIC PROCESS
GO:0015980	ENERGY DERIVATION BY OXIDATION OF ORGANIC COMPOUNDS
GO:0006112	ENERGY RESERVE METABOLIC PROCESS
GO:1901606	ALPHA-AMINO ACID CATABOLIC PROCESS
GO:1901605	ALPHA-AMINO ACID METABOLIC PROCESS
GO:0006090	PYRUVATE METABOLIC PROCESS
GO:0009132	NUCLEOSIDE DIPHOSPHATE METABOLIC PROCESS
GO:0009135	PURINE NUCLEOSIDE DIPHOSPHATE METABOLIC PROCESS
GO:0009179	PURINE RIBONUCLEOSIDE DIPHOSPHATE METABOLIC PROCESS
GO:0009185	RIBONUCLEOSIDE DIPHOSPHATE METABOLIC PROCESS
Muscle Development and Morphogenesis
GO:0003205	CARDIAC CHAMBER DEVELOPMENT
GO:0003206	CARDIAC CHAMBER MORPHOGENESIS
GO:0003208	CARDIAC VENTRICLE MORPHOGENESIS
GO:0055001	MUSCLE CELL DEVELOPMENT
GO:0030239	MYOFIBRIL ASSEMBLY
GO:0003007	HEART MORPHOGENESIS
GO:0031033	MYOSIN FILAMENT ORGANIZATION
GO:0031034	MYOSIN FILAMENT ASSEMBLY
GO:0031032	ACTOMYOSIN STRUCTURE ORGANIZATION
GO:0014706	STRIATED MUSCLE TISSUE DEVELOPMENT
GO:0071688	STRIATED MUSCLE MYOSIN THICK FILAMENT ASSEMBLY
GO:0003231	CARDIAC VENTRICLE DEVELOPMENT
GO:0003229	VENTRICULAR CARDIAC MUSCLE TISSUE DEVELOPMENT
GO:0061061	MUSCLE STRUCTURE DEVELOPMENT
GO:0048644	MUSCLE ORGAN MORPHOGENESIS
GO:0007507	HEART DEVELOPMENT
GO:0051146	STRIATED MUSCLE CELL DIFFERENTIATION
GO:0060415	MUSCLE TISSUE MORPHOGENESIS
GO:0060537	MUSCLE TISSUE DEVELOPMENT
GO:0010927	CELLULAR COMPONENT ASSEMBLY INVOLVED IN MORPHOGENESIS
GO:0007517	MUSCLE ORGAN DEVELOPMENT
GO:0042692	MUSCLE CELL DIFFERENTIATION
GO:0055010	VENTRICULAR CARDIAC MUSCLE TISSUE MORPHOGENESIS
GO:0055002	STRIATED MUSCLE CELL DEVELOPMENT
GO:0055006	CARDIAC CELL DEVELOPMENT
GO:0055007	CARDIAC MUSCLE CELL DIFFERENTIATION
GO:0055008	CARDIAC MUSCLE TISSUE MORPHOGENESIS
GO:0045214	SARCOMERE ORGANIZATION
GO:0055013	CARDIAC MUSCLE CELL DEVELOPMENT
GO:0048738	CARDIAC MUSCLE TISSUE DEVELOPMENT
GO:0048747	MUSCLE FIBER DEVELOPMENT
Muscle Contraction
GO:0007010	CYTOSKELETON ORGANIZATION
GO:1903524	POSITIVE REGULATION OF BLOOD CIRCULATION
GO:0007015	ACTIN FILAMENT ORGANIZATION
GO:1903522	REGULATION OF BLOOD CIRCULATION
GO:0061337	CARDIAC CONDUCTION
GO:0030029	ACTIN FILAMENT-BASED PROCESS
GO:1903779	REGULATION OF CARDIAC CONDUCTION
GO:0010880	REGULATION OF RELEASE OF SEQUESTERED CALCIUM ION INTO CYTOSOL BY SARCOPLASMIC RETICULUM
GO:0006941	STRIATED MUSCLE CONTRACTION
GO:0006942	REGULATION OF STRIATED MUSCLE CONTRACTION
GO:0006940	REGULATION OF SMOOTH MUSCLE CONTRACTION
GO:0006936	MUSCLE CONTRACTION
GO:0006937	REGULATION OF MUSCLE CONTRACTION
GO:0097746	REGULATION OF BLOOD VESSEL DIAMETER
GO:0086065	CELL COMMUNICATION INVOLVED IN CARDIAC CONDUCTION
GO:0019229	REGULATION OF VASOCONSTRICTION
GO:0010882	REGULATION OF CARDIAC MUSCLE CONTRACTION BY CALCIUM ION SIGNALING
GO:0055117	REGULATION OF CARDIAC MUSCLE CONTRACTION
GO:0003012	MUSCLE SYSTEM PROCESS
GO:0003013	CIRCULATORY SYSTEM PROCESS
GO:0003015	HEART PROCESS
GO:0003009	SKELETAL MUSCLE CONTRACTION
GO:0035637	MULTICELLULAR ORGANISMAL SIGNALING
GO:0050879	MULTICELLULAR ORGANISMAL MOVEMENT
GO:0050881	MUSCULOSKELETAL MOVEMENT
GO:0003018	VASCULAR PROCESS IN CIRCULATORY SYSTEM
GO:0045987	POSITIVE REGULATION OF SMOOTH MUSCLE CONTRACTION
GO:0030048	ACTIN FILAMENT-BASED MOVEMENT
GO:0030049	MUSCLE FILAMENT SLIDING
GO:0035296	REGULATION OF TUBE DIAMETER
GO:0008016	REGULATION OF HEART CONTRACTION
GO:0008015	BLOOD CIRCULATION
GO:0002027	REGULATION OF HEART RATE
GO:0070252	ACTIN-MEDIATED CELL CONTRACTION
GO:0030036	ACTIN CYTOSKELETON ORGANIZATION
GO:0086004	REGULATION OF CARDIAC MUSCLE CELL CONTRACTION
GO:0045933	POSITIVE REGULATION OF MUSCLE CONTRACTION
GO:0098900	REGULATION OF ACTION POTENTIAL
GO:0044057	REGULATION OF SYSTEM PROCESS
GO:0060047	HEART CONTRACTION
GO:0090257	REGULATION OF MUSCLE SYSTEM PROCESS
GO:0060048	CARDIAC MUSCLE CONTRACTION
GO:0033275	ACTIN-MYOSIN FILAMENT SLIDING
GO:1903115	REGULATION OF ACTIN FILAMENT-BASED MOVEMENT
GO:0097435	SUPRAMOLECULAR FIBER ORGANIZATION
Ion Homeostasis
GO:0042391	REGULATION OF MEMBRANE POTENTIAL
GO:1904062	REGULATION OF CATION TRANSMEMBRANE TRANSPORT
GO:0006820	ANION TRANSPORT
GO:0006811	ION TRANSPORT
GO:1901019	REGULATION OF CALCIUM ION TRANSMEMBRANE TRANSPORTER ACTIVITY
GO:0032412	REGULATION OF ION TRANSMEMBRANE TRANSPORTER ACTIVITY
GO:0034765	REGULATION OF ION TRANSMEMBRANE TRANSPORT
GO:0034762	REGULATION OF TRANSMEMBRANE TRANSPORT
GO:0022898	REGULATION OF TRANSMEMBRANE TRANSPORTER ACTIVITY
GO:0034220	ION TRANSMEMBRANE TRANSPORT
GO:0015711	ORGANIC ANION TRANSPORT
GO:0055085	TRANSMEMBRANE TRANSPORT

## Sheet: RA vs RV
RA Enriched Biological Processes compared with the RV
GO Accession #	GO Biological Process Pathway
Metabolic Process
GO:0044273	SULFUR COMPOUND CATABOLIC PROCESS
GO:0044283	SMALL MOLECULE BIOSYNTHETIC PROCESS
GO:0044281	SMALL MOLECULE METABOLIC PROCESS
GO:0030166	PROTEOGLYCAN BIOSYNTHETIC PROCESS
GO:0043436	OXOACID METABOLIC PROCESS
GO:0006082	ORGANIC ACID METABOLIC PROCESS
GO:0006027	GLYCOSAMINOGLYCAN CATABOLIC PROCESS
GO:0006026	AMINOGLYCAN CATABOLIC PROCESS
GO:0006029	PROTEOGLYCAN METABOLIC PROCESS
GO:0006023	AMINOGLYCAN BIOSYNTHETIC PROCESS
GO:0006022	AMINOGLYCAN METABOLIC PROCESS
GO:0006024	GLYCOSAMINOGLYCAN BIOSYNTHETIC PROCESS
GO:0030203	GLYCOSAMINOGLYCAN METABOLIC PROCESS
GO:0030204	CHONDROITIN SULFATE METABOLIC PROCESS
GO:0030206	CHONDROITIN SULFATE BIOSYNTHETIC PROCESS
GO:0016053	ORGANIC ACID BIOSYNTHETIC PROCESS
GO:0019752	CARBOXYLIC ACID METABOLIC PROCESS
GO:1903510	MUCOPOLYSACCHARIDE METABOLIC PROCESS
GO:0050650	CHONDROITIN SULFATE PROTEOGLYCAN BIOSYNTHETIC PROCESS
GO:0046394	CARBOXYLIC ACID BIOSYNTHETIC PROCESS
GO:1901136	CARBOHYDRATE DERIVATIVE CATABOLIC PROCESS
Neuronal Development and morphogenesis
GO:0042063	GLIOGENESIS
GO:0010001	GLIAL CELL DIFFERENTIATION
GO:0022010	CENTRAL NERVOUS SYSTEM MYELINATION
GO:0032291	AXON ENSHEATHMENT IN CENTRAL NERVOUS SYSTEM
GO:0008366	AXON ENSHEATHMENT
GO:0007272	ENSHEATHMENT OF NEURONS
GO:0048709	OLIGODENDROCYTE DIFFERENTIATION
GO:0021782	GLIAL CELL DEVELOPMENT
GO:0042552	MYELINATION
GO:0014003	OLIGODENDROCYTE DEVELOPMENT
GO:0045597	POSITIVE REGULATION OF CELL DIFFERENTIATION
GO:0045596	NEGATIVE REGULATION OF CELL DIFFERENTIATION
GO:0045595	REGULATION OF CELL DIFFERENTIATION
GO:0002682	REGULATION OF IMMUNE SYSTEM PROCESS
GO:0022008	NEUROGENESIS
GO:0007399	NERVOUS SYSTEM DEVELOPMENT
GO:0045664	REGULATION OF NEURON DIFFERENTIATION
GO:0045666	POSITIVE REGULATION OF NEURON DIFFERENTIATION
GO:0045665	NEGATIVE REGULATION OF NEURON DIFFERENTIATION
GO:0031346	POSITIVE REGULATION OF CELL PROJECTION ORGANIZATION
GO:0031344	REGULATION OF CELL PROJECTION ORGANIZATION
GO:0051094	POSITIVE REGULATION OF DEVELOPMENTAL PROCESS
GO:0051093	NEGATIVE REGULATION OF DEVELOPMENTAL PROCESS
GO:0010720	POSITIVE REGULATION OF CELL DEVELOPMENT
GO:0010721	NEGATIVE REGULATION OF CELL DEVELOPMENT
GO:0009605	RESPONSE TO EXTERNAL STIMULUS
GO:0010975	REGULATION OF NEURON PROJECTION DEVELOPMENT
GO:0010976	POSITIVE REGULATION OF NEURON PROJECTION DEVELOPMENT
GO:0060284	REGULATION OF CELL DEVELOPMENT
GO:0120035	REGULATION OF PLASMA MEMBRANE BOUNDED CELL PROJECTION ORGANIZATION
GO:0051130	POSITIVE REGULATION OF CELLULAR COMPONENT ORGANIZATION
GO:0051241	NEGATIVE REGULATION OF MULTICELLULAR ORGANISMAL PROCESS
GO:0048699	GENERATION OF NEURONS
GO:0050767	REGULATION OF NEUROGENESIS
GO:0050769	POSITIVE REGULATION OF NEUROGENESIS
GO:0050768	NEGATIVE REGULATION OF NEUROGENESIS
GO:0051960	REGULATION OF NERVOUS SYSTEM DEVELOPMENT
GO:0051962	POSITIVE REGULATION OF NERVOUS SYSTEM DEVELOPMENT
GO:0051961	NEGATIVE REGULATION OF NERVOUS SYSTEM DEVELOPMENT
GO:2000026	REGULATION OF MULTICELLULAR ORGANISMAL DEVELOPMENT
GO:0006950	RESPONSE TO STRESS
GO:0006952	DEFENSE RESPONSE
GO:0002376	IMMUNE SYSTEM PROCESS
GO:0006954	INFLAMMATORY RESPONSE
Cardiac Development
GO:0048738	CARDIAC MUSCLE TISSUE DEVELOPMENT
GO:0060412	VENTRICULAR SEPTUM MORPHOGENESIS
GO:0060411	CARDIAC SEPTUM MORPHOGENESIS
GO:0060538	SKELETAL MUSCLE ORGAN DEVELOPMENT
GO:0060537	MUSCLE TISSUE DEVELOPMENT
GO:0060415	MUSCLE TISSUE MORPHOGENESIS
GO:0048644	MUSCLE ORGAN MORPHOGENESIS
GO:0014706	STRIATED MUSCLE TISSUE DEVELOPMENT
GO:0051049	REGULATION OF TRANSPORT
GO:0055001	MUSCLE CELL DEVELOPMENT
GO:0032879	REGULATION OF LOCALIZATION
GO:0035914	SKELETAL MUSCLE CELL DIFFERENTIATION
GO:0042692	MUSCLE CELL DIFFERENTIATION
GO:0007519	SKELETAL MUSCLE TISSUE DEVELOPMENT
GO:0007517	MUSCLE ORGAN DEVELOPMENT
GO:0003281	VENTRICULAR SEPTUM DEVELOPMENT
GO:0051146	STRIATED MUSCLE CELL DIFFERENTIATION
GO:0007507	HEART DEVELOPMENT
GO:0003279	CARDIAC SEPTUM DEVELOPMENT
GO:0061061	MUSCLE STRUCTURE DEVELOPMENT
GO:0003229	VENTRICULAR CARDIAC MUSCLE TISSUE DEVELOPMENT
GO:0003231	CARDIAC VENTRICLE DEVELOPMENT
GO:0003230	CARDIAC ATRIUM DEVELOPMENT
GO:0003007	HEART MORPHOGENESIS
GO:0003209	CARDIAC ATRIUM MORPHOGENESIS
GO:0003206	CARDIAC CHAMBER MORPHOGENESIS
GO:0003205	CARDIAC CHAMBER DEVELOPMENT
Circulation
GO:0044057	REGULATION OF SYSTEM PROCESS
GO:0008015	BLOOD CIRCULATION
GO:0008016	REGULATION OF HEART CONTRACTION
GO:0035637	MULTICELLULAR ORGANISMAL SIGNALING
GO:0008217	REGULATION OF BLOOD PRESSURE
GO:0003018	VASCULAR PROCESS IN CIRCULATORY SYSTEM
GO:0003013	CIRCULATORY SYSTEM PROCESS
GO:1903522	REGULATION OF BLOOD CIRCULATION
Conduction
GO:0030048	ACTIN FILAMENT-BASED MOVEMENT
GO:0086019	CELL-CELL SIGNALING INVOLVED IN CARDIAC CONDUCTION
GO:0086015	SA NODE CELL ACTION POTENTIAL
GO:0086018	SA NODE CELL TO ATRIAL CARDIAC MUSCLE CELL SIGNALING
GO:0086070	SA NODE CELL TO ATRIAL CARDIAC MUSCLE CELL COMMUNICATION
GO:0070252	ACTIN-MEDIATED CELL CONTRACTION
GO:0003012	MUSCLE SYSTEM PROCESS
GO:0006936	MUSCLE CONTRACTION
Chemotaxis
GO:0060326	CELL CHEMOTAXIS
GO:0016477	CELL MIGRATION
GO:0048870	CELL MOTILITY
GO:0006935	CHEMOTAXIS
GO:0050900	LEUKOCYTE MIGRATION
GO:0051674	LOCALIZATION OF CELL
GO:0040011	LOCOMOTION
GO:0006928	MOVEMENT OF CELL OR SUBCELLULAR COMPONENT
GO:0042330	TAXIS
Immune Response
GO:0030336	NEGATIVE REGULATION OF CELL MIGRATION
GO:2000146	NEGATIVE REGULATION OF CELL MOTILITY
GO:0051271	NEGATIVE REGULATION OF CELLULAR COMPONENT MOVEMENT
GO:0040013	NEGATIVE REGULATION OF LOCOMOTION
GO:0030335	POSITIVE REGULATION OF CELL MIGRATION
GO:2000147	POSITIVE REGULATION OF CELL MOTILITY
GO:0051272	POSITIVE REGULATION OF CELLULAR COMPONENT MOVEMENT
GO:0050921	POSITIVE REGULATION OF CHEMOTAXIS
GO:0002690	POSITIVE REGULATION OF LEUKOCYTE CHEMOTAXIS
GO:0002687	POSITIVE REGULATION OF LEUKOCYTE MIGRATION
GO:0040017	POSITIVE REGULATION OF LOCOMOTION
GO:0032103	POSITIVE REGULATION OF RESPONSE TO EXTERNAL STIMULUS
GO:0030334	REGULATION OF CELL MIGRATION
GO:2000145	REGULATION OF CELL MOTILITY
GO:0051270	REGULATION OF CELLULAR COMPONENT MOVEMENT
GO:0050920	REGULATION OF CHEMOTAXIS
GO:0002688	REGULATION OF LEUKOCYTE CHEMOTAXIS
GO:0002685	REGULATION OF LEUKOCYTE MIGRATION
GO:0040012	REGULATION OF LOCOMOTION
Secretion
GO:0050710	NEGATIVE REGULATION OF CYTOKINE SECRETION
GO:1904950	NEGATIVE REGULATION OF ESTABLISHMENT OF PROTEIN LOCALIZATION
GO:0046888	NEGATIVE REGULATION OF HORMONE SECRETION
GO:0002792	NEGATIVE REGULATION OF PEPTIDE SECRETION
GO:0050709	NEGATIVE REGULATION OF PROTEIN SECRETION
GO:0051224	NEGATIVE REGULATION OF PROTEIN TRANSPORT
GO:0051048	NEGATIVE REGULATION OF SECRETION
GO:1903531	NEGATIVE REGULATION OF SECRETION BY CELL
GO:0051051	NEGATIVE REGULATION OF TRANSPORT
GO:1904951	POSITIVE REGULATION OF ESTABLISHMENT OF PROTEIN LOCALIZATION
GO:0002793	POSITIVE REGULATION OF PEPTIDE SECRETION
GO:0050714	POSITIVE REGULATION OF PROTEIN SECRETION
GO:0051222	POSITIVE REGULATION OF PROTEIN TRANSPORT
GO:0051047	POSITIVE REGULATION OF SECRETION
GO:1903532	POSITIVE REGULATION OF SECRETION BY CELL
GO:0051050	POSITIVE REGULATION OF TRANSPORT
GO:0060341	REGULATION OF CELLULAR LOCALIZATION
GO:1903827	REGULATION OF CELLULAR PROTEIN LOCALIZATION
GO:0050707	REGULATION OF CYTOKINE SECRETION
GO:0070201	REGULATION OF ESTABLISHMENT OF PROTEIN LOCALIZATION
GO:0010817	REGULATION OF HORMONE LEVELS
GO:0046883	REGULATION OF HORMONE SECRETION
GO:0032386	REGULATION OF INTRACELLULAR TRANSPORT
GO:0002791	REGULATION OF PEPTIDE SECRETION
GO:0090087	REGULATION OF PEPTIDE TRANSPORT
GO:0032880	REGULATION OF PROTEIN LOCALIZATION
GO:0050708	REGULATION OF PROTEIN SECRETION
GO:0051223	REGULATION OF PROTEIN TRANSPORT
GO:0051046	REGULATION OF SECRETION
GO:1903530	REGULATION OF SECRETION BY CELL
Drug and Hormone Response
GO:0071345	CELLULAR RESPONSE TO CYTOKINE STIMULUS
GO:0071495	CELLULAR RESPONSE TO ENDOGENOUS STIMULUS
GO:0071396	CELLULAR RESPONSE TO LIPID
GO:0071407	CELLULAR RESPONSE TO ORGANIC CYCLIC COMPOUND
GO:1901701	CELLULAR RESPONSE TO OXYGEN-CONTAINING COMPOUND
GO:0034097	RESPONSE TO CYTOKINE
GO:0042493	RESPONSE TO DRUG
GO:0009719	RESPONSE TO ENDOGENOUS STIMULUS
GO:0009725	RESPONSE TO HORMONE
GO:0033993	RESPONSE TO LIPID
GO:0014070	RESPONSE TO ORGANIC CYCLIC COMPOUND
GO:0010243	RESPONSE TO ORGANONITROGEN COMPOUND
GO:1901700	RESPONSE TO OXYGEN-CONTAINING COMPOUND
GO:0048545	RESPONSE TO STEROID HORMONE
MAPK & JNK Signaling
GO:0046330	POSITIVE REGULATION OF JNK CASCADE
GO:0043410	POSITIVE REGULATION OF MAPK CASCADE
GO:0032874	POSITIVE REGULATION OF STRESS-ACTIVATED MAPK CASCADE
GO:0070304	POSITIVE REGULATION OF STRESS-ACTIVATED PROTEIN KINASE SIGNALING CASCADE
GO:0070372	REGULATION OF ERK1 AND ERK2 CASCADE
GO:0046328	REGULATION OF JNK CASCADE
GO:0043405	REGULATION OF MAP KINASE ACTIVITY
GO:0032872	REGULATION OF STRESS-ACTIVATED MAPK CASCADE
GO:0070302	REGULATION OF STRESS-ACTIVATED PROTEIN KINASE SIGNALING CASCADE
Ion Homeostasis
GO:0055074	CALCIUM ION HOMEOSTASIS
GO:0055080	CATION HOMEOSTASIS
GO:0098655	CATION TRANSMEMBRANE TRANSPORT
GO:0006812	CATION TRANSPORT
GO:0006874	CELLULAR CALCIUM ION HOMEOSTASIS
GO:0030003	CELLULAR CATION HOMEOSTASIS
GO:0055082	CELLULAR CHEMICAL HOMEOSTASIS
GO:0072503	CELLULAR DIVALENT INORGANIC CATION HOMEOSTASIS
GO:0019725	CELLULAR HOMEOSTASIS
GO:0006873	CELLULAR ION HOMEOSTASIS
GO:0006875	CELLULAR METAL ION HOMEOSTASIS
GO:0071804	CELLULAR POTASSIUM ION TRANSPORT
GO:0048878	CHEMICAL HOMEOSTASIS
GO:0072507	DIVALENT INORGANIC CATION HOMEOSTASIS
GO:0042592	HOMEOSTATIC PROCESS
GO:0098771	INORGANIC ION HOMEOSTASIS
GO:0050801	ION HOMEOSTASIS
GO:0034220	ION TRANSMEMBRANE TRANSPORT
GO:0006811	ION TRANSPORT
GO:0055065	METAL ION HOMEOSTASIS
GO:0030001	METAL ION TRANSPORT
GO:0015711	ORGANIC ANION TRANSPORT
GO:0071805	POTASSIUM ION TRANSMEMBRANE TRANSPORT
GO:0006813	POTASSIUM ION TRANSPORT
GO:0051480	REGULATION OF CYTOSOLIC CALCIUM ION CONCENTRATION
TGF-Beta Signaling
GO:0090288	NEGATIVE REGULATION OF CELLULAR RESPONSE TO GROWTH FACTOR STIMULUS
GO:1903845	NEGATIVE REGULATION OF CELLULAR RESPONSE TO TRANSFORMING GROWTH FACTOR BETA STIMULUS
GO:0030512	NEGATIVE REGULATION OF TRANSFORMING GROWTH FACTOR BETA RECEPTOR SIGNALING PATHWAY
GO:0090101	NEGATIVE REGULATION OF TRANSMEMBRANE RECEPTOR PROTEIN SERINE/THREONINE KINASE SIGNALING PATHWAY
GO:0030510	REGULATION OF BMP SIGNALING PATHWAY
GO:0090287	REGULATION OF CELLULAR RESPONSE TO GROWTH FACTOR STIMULUS
GO:1903844	REGULATION OF CELLULAR RESPONSE TO TRANSFORMING GROWTH FACTOR BETA STIMULUS
GO:0017015	REGULATION OF TRANSFORMING GROWTH FACTOR BETA RECEPTOR SIGNALING PATHWAY
GO:0090092	REGULATION OF TRANSMEMBRANE RECEPTOR PROTEIN SERINE/THREONINE KINASE SIGNALING PATHWAY
BMP & SMAD Signaling
GO:0030509	BMP SIGNALING PATHWAY
GO:0071773	CELLULAR RESPONSE TO BMP STIMULUS
GO:0010862	POSITIVE REGULATION OF PATHWAY-RESTRICTED SMAD PROTEIN PHOSPHORYLATION
GO:0090100	POSITIVE REGULATION OF TRANSMEMBRANE RECEPTOR PROTEIN SERINE/THREONINE KINASE SIGNALING PATHWAY
GO:0060393	REGULATION OF PATHWAY-RESTRICTED SMAD PROTEIN PHOSPHORYLATION
GO:0071772	RESPONSE TO BMP
GO:0060395	SMAD PROTEIN SIGNAL TRANSDUCTION
RV Enriched Biological Processes Compared with the RV
KEGG Accession #	KEGG Pathway
Metabolic Process
GO:0019217	REGULATION OF FATTY ACID METABOLIC PROCESS
GO:0019216	REGULATION OF LIPID METABOLIC PROCESS
GO:0072350	TRICARBOXYLIC ACID METABOLIC PROCESS
GO:0005975	CARBOHYDRATE METABOLIC PROCESS
GO:0046890	REGULATION OF LIPID BIOSYNTHETIC PROCESS
GO:0046889	POSITIVE REGULATION OF LIPID BIOSYNTHETIC PROCESS
GO:0032787	MONOCARBOXYLIC ACID METABOLIC PROCESS
GO:0010510	REGULATION OF ACETYL-COA BIOSYNTHETIC PROCESS FROM PYRUVATE
GO:0035384	THIOESTER BIOSYNTHETIC PROCESS
GO:0035383	THIOESTER METABOLIC PROCESS
GO:0030258	LIPID MODIFICATION
GO:0006733	OXIDOREDUCTION COENZYME METABOLIC PROCESS
GO:0006732	COENZYME METABOLIC PROCESS
GO:0019362	PYRIDINE NUCLEOTIDE METABOLIC PROCESS
GO:0033539	FATTY ACID BETA-OXIDATION USING ACYL-COA DEHYDROGENASE
GO:0005996	MONOSACCHARIDE METABOLIC PROCESS
GO:0006165	NUCLEOSIDE DIPHOSPHATE PHOSPHORYLATION
GO:0009060	AEROBIC RESPIRATION
GO:0044272	SULFUR COMPOUND BIOSYNTHETIC PROCESS
GO:1901605	ALPHA-AMINO ACID METABOLIC PROCESS
GO:1901606	ALPHA-AMINO ACID CATABOLIC PROCESS
GO:0042762	REGULATION OF SULFUR METABOLIC PROCESS
GO:0009062	FATTY ACID CATABOLIC PROCESS
GO:0009063	CELLULAR AMINO ACID CATABOLIC PROCESS
GO:0009185	RIBONUCLEOSIDE DIPHOSPHATE METABOLIC PROCESS
GO:0035337	FATTY-ACYL-COA METABOLIC PROCESS
GO:0050812	REGULATION OF ACYL-COA BIOSYNTHETIC PROCESS
GO:0044262	CELLULAR CARBOHYDRATE METABOLIC PROCESS
GO:0009179	PURINE RIBONUCLEOSIDE DIPHOSPHATE METABOLIC PROCESS
GO:0044255	CELLULAR LIPID METABOLIC PROCESS
GO:0006101	CITRATE METABOLIC PROCESS
GO:0043603	CELLULAR AMIDE METABOLIC PROCESS
GO:0016042	LIPID CATABOLIC PROCESS
GO:0071616	ACYL-COA BIOSYNTHETIC PROCESS
GO:0016054	ORGANIC ACID CATABOLIC PROCESS
GO:0044242	CELLULAR LIPID CATABOLIC PROCESS
GO:0016051	CARBOHYDRATE BIOSYNTHETIC PROCESS
GO:0006006	GLUCOSE METABOLIC PROCESS
GO:0019318	HEXOSE METABOLIC PROCESS
GO:0046496	NICOTINAMIDE NUCLEOTIDE METABOLIC PROCESS
GO:0006796	PHOSPHATE-CONTAINING COMPOUND METABOLIC PROCESS
GO:0045834	POSITIVE REGULATION OF LIPID METABOLIC PROCESS
GO:0006793	PHOSPHORUS METABOLIC PROCESS
GO:0034440	LIPID OXIDATION
GO:0006790	SULFUR COMPOUND METABOLIC PROCESS
GO:0072524	PYRIDINE-CONTAINING COMPOUND METABOLIC PROCESS
GO:0046486	GLYCEROLIPID METABOLIC PROCESS
GO:0009135	PURINE NUCLEOSIDE DIPHOSPHATE METABOLIC PROCESS
GO:0019752	CARBOXYLIC ACID METABOLIC PROCESS
GO:0042304	REGULATION OF FATTY ACID BIOSYNTHETIC PROCESS
GO:0035556	INTRACELLULAR SIGNAL TRANSDUCTION
GO:0044282	SMALL MOLECULE CATABOLIC PROCESS
GO:0044283	SMALL MOLECULE BIOSYNTHETIC PROCESS
GO:0044281	SMALL MOLECULE METABOLIC PROCESS
GO:0045923	POSITIVE REGULATION OF FATTY ACID METABOLIC PROCESS
GO:0010565	REGULATION OF CELLULAR KETONE METABOLIC PROCESS
GO:0090407	ORGANOPHOSPHATE BIOSYNTHETIC PROCESS
GO:0006629	LIPID METABOLIC PROCESS
GO:0006631	FATTY ACID METABOLIC PROCESS
GO:0009108	COENZYME BIOSYNTHETIC PROCESS
GO:0072329	MONOCARBOXYLIC ACID CATABOLIC PROCESS
GO:0016310	PHOSPHORYLATION
GO:0051186	COFACTOR METABOLIC PROCESS
GO:0051188	COFACTOR BIOSYNTHETIC PROCESS
GO:0006734	NADH METABOLIC PROCESS
GO:1901566	ORGANONITROGEN COMPOUND BIOSYNTHETIC PROCESS
GO:0006090	PYRUVATE METABOLIC PROCESS
GO:0019395	FATTY ACID OXIDATION
GO:0046395	CARBOXYLIC ACID CATABOLIC PROCESS
GO:0046031	ADP METABOLIC PROCESS
GO:0043436	OXOACID METABOLIC PROCESS
GO:0006650	GLYCEROPHOSPHOLIPID METABOLIC PROCESS
GO:0006099	TRICARBOXYLIC ACID CYCLE
GO:0006096	GLYCOLYTIC PROCESS
GO:0006094	GLUCONEOGENESIS
GO:0046949	FATTY-ACYL-COA BIOSYNTHETIC PROCESS
GO:0006757	ATP GENERATION FROM ADP
GO:0006635	FATTY ACID BETA-OXIDATION
GO:0006637	ACYL-COA METABOLIC PROCESS
GO:0006644	PHOSPHOLIPID METABOLIC PROCESS
GO:0006520	CELLULAR AMINO ACID METABOLIC PROCESS
GO:0006085	ACETYL-COA BIOSYNTHETIC PROCESS
GO:0006084	ACETYL-COA METABOLIC PROCESS
GO:0006086	ACETYL-COA BIOSYNTHETIC PROCESS FROM PYRUVATE
GO:0006082	ORGANIC ACID METABOLIC PROCESS
Muscle Development and Morphogenesis
GO:0030239	MYOFIBRIL ASSEMBLY
GO:0055001	MUSCLE CELL DEVELOPMENT
GO:0014902	MYOTUBE DIFFERENTIATION
GO:0003208	CARDIAC VENTRICLE MORPHOGENESIS
GO:0003206	CARDIAC CHAMBER MORPHOGENESIS
GO:0003205	CARDIAC CHAMBER DEVELOPMENT
GO:0048747	MUSCLE FIBER DEVELOPMENT
GO:0048738	CARDIAC MUSCLE TISSUE DEVELOPMENT
GO:0055013	CARDIAC MUSCLE CELL DEVELOPMENT
GO:0045214	SARCOMERE ORGANIZATION
GO:0055008	CARDIAC MUSCLE TISSUE MORPHOGENESIS
GO:0055007	CARDIAC MUSCLE CELL DIFFERENTIATION
GO:0055006	CARDIAC CELL DEVELOPMENT
GO:0055002	STRIATED MUSCLE CELL DEVELOPMENT
GO:0055010	VENTRICULAR CARDIAC MUSCLE TISSUE MORPHOGENESIS
GO:0042692	MUSCLE CELL DIFFERENTIATION
GO:0007517	MUSCLE ORGAN DEVELOPMENT
GO:0010927	CELLULAR COMPONENT ASSEMBLY INVOLVED IN MORPHOGENESIS
GO:0060537	MUSCLE TISSUE DEVELOPMENT
GO:0060415	MUSCLE TISSUE MORPHOGENESIS
GO:0051146	STRIATED MUSCLE CELL DIFFERENTIATION
GO:0007507	HEART DEVELOPMENT
GO:0048644	MUSCLE ORGAN MORPHOGENESIS
GO:0061061	MUSCLE STRUCTURE DEVELOPMENT
GO:0035051	CARDIOCYTE DIFFERENTIATION
GO:0003229	VENTRICULAR CARDIAC MUSCLE TISSUE DEVELOPMENT
GO:0003231	CARDIAC VENTRICLE DEVELOPMENT
GO:0071688	STRIATED MUSCLE MYOSIN THICK FILAMENT ASSEMBLY
GO:0014706	STRIATED MUSCLE TISSUE DEVELOPMENT
GO:0031032	ACTOMYOSIN STRUCTURE ORGANIZATION
GO:0031034	MYOSIN FILAMENT ASSEMBLY
GO:0031033	MYOSIN FILAMENT ORGANIZATION
GO:0003007	HEART MORPHOGENESIS
Muscle Contraction
GO:0055117	REGULATION OF CARDIAC MUSCLE CONTRACTION
GO:0006937	REGULATION OF MUSCLE CONTRACTION
GO:0006936	MUSCLE CONTRACTION
GO:0006942	REGULATION OF STRIATED MUSCLE CONTRACTION
GO:0006941	STRIATED MUSCLE CONTRACTION
GO:1903779	REGULATION OF CARDIAC CONDUCTION
GO:0030029	ACTIN FILAMENT-BASED PROCESS
GO:1903522	REGULATION OF BLOOD CIRCULATION
GO:0007015	ACTIN FILAMENT ORGANIZATION
GO:0007010	CYTOSKELETON ORGANIZATION
GO:0097435	SUPRAMOLECULAR FIBER ORGANIZATION
GO:0033275	ACTIN-MYOSIN FILAMENT SLIDING
GO:0060048	CARDIAC MUSCLE CONTRACTION
GO:0090257	REGULATION OF MUSCLE SYSTEM PROCESS
GO:0060047	HEART CONTRACTION
GO:0044057	REGULATION OF SYSTEM PROCESS
GO:0086001	CARDIAC MUSCLE CELL ACTION POTENTIAL
GO:0086003	CARDIAC MUSCLE CELL CONTRACTION
GO:0086002	CARDIAC MUSCLE CELL ACTION POTENTIAL INVOLVED IN CONTRACTION
GO:0043502	REGULATION OF MUSCLE ADAPTATION
GO:0030036	ACTIN CYTOSKELETON ORGANIZATION
GO:0070252	ACTIN-MEDIATED CELL CONTRACTION
GO:0002027	REGULATION OF HEART RATE
GO:0008015	BLOOD CIRCULATION
GO:0008016	REGULATION OF HEART CONTRACTION
GO:0030049	MUSCLE FILAMENT SLIDING
GO:0030048	ACTIN FILAMENT-BASED MOVEMENT
GO:0003009	SKELETAL MUSCLE CONTRACTION
GO:0003015	HEART PROCESS
GO:0003013	CIRCULATORY SYSTEM PROCESS
GO:0003012	MUSCLE SYSTEM PROCESS
Ion Homeostasis
GO:0010876	LIPID LOCALIZATION
GO:0006812	CATION TRANSPORT
GO:0006811	ION TRANSPORT
GO:0006820	ANION TRANSPORT
GO:0015672	MONOVALENT INORGANIC CATION TRANSPORT
GO:0098662	INORGANIC CATION TRANSMEMBRANE TRANSPORT
GO:0098655	CATION TRANSMEMBRANE TRANSPORT
GO:0098656	ANION TRANSMEMBRANE TRANSPORT
GO:0098660	INORGANIC ION TRANSMEMBRANE TRANSPORT
GO:0015992	PROTON TRANSPORT
GO:0055085	TRANSMEMBRANE TRANSPORT
GO:0015711	ORGANIC ANION TRANSPORT
GO:0015718	MONOCARBOXYLIC ACID TRANSPORT
GO:1902600	HYDROGEN ION TRANSMEMBRANE TRANSPORT
GO:0034220	ION TRANSMEMBRANE TRANSPORT
GO:0046942	CARBOXYLIC ACID TRANSPORT
GO:0015908	FATTY ACID TRANSPORT
GO:0015909	LONG-CHAIN FATTY ACID TRANSPORT
Mitochondria
GO:0019693	RIBOSE PHOSPHATE METABOLIC PROCESS
GO:0007006	MITOCHONDRIAL MEMBRANE ORGANIZATION
GO:0007005	MITOCHONDRION ORGANIZATION
GO:0007007	INNER MITOCHONDRIAL MEMBRANE ORGANIZATION
GO:0032543	MITOCHONDRIAL TRANSLATION
GO:1990542	MITOCHONDRIAL TRANSMEMBRANE TRANSPORT
GO:0043241	PROTEIN COMPLEX DISASSEMBLY
GO:0009205	PURINE RIBONUCLEOSIDE TRIPHOSPHATE METABOLIC PROCESS
GO:0006839	MITOCHONDRIAL TRANSPORT
GO:0006163	PURINE NUCLEOTIDE METABOLIC PROCESS
GO:0015980	ENERGY DERIVATION BY OXIDATION OF ORGANIC COMPOUNDS
GO:0042407	CRISTAE FORMATION
GO:0032984	MACROMOLECULAR COMPLEX DISASSEMBLY
GO:0032981	MITOCHONDRIAL RESPIRATORY CHAIN COMPLEX I ASSEMBLY
GO:0045333	CELLULAR RESPIRATION
GO:0017144	DRUG METABOLIC PROCESS
GO:0006119	OXIDATIVE PHOSPHORYLATION
GO:0009199	RIBONUCLEOSIDE TRIPHOSPHATE METABOLIC PROCESS
GO:0006120	MITOCHONDRIAL ELECTRON TRANSPORT, NADH TO UBIQUINONE
GO:0033108	MITOCHONDRIAL RESPIRATORY CHAIN COMPLEX ASSEMBLY
GO:0009144	PURINE NUCLEOSIDE TRIPHOSPHATE METABOLIC PROCESS
GO:0055086	NUCLEOBASE-CONTAINING SMALL MOLECULE METABOLIC PROCESS
GO:0009141	NUCLEOSIDE TRIPHOSPHATE METABOLIC PROCESS
GO:0070585	PROTEIN LOCALIZATION TO MITOCHONDRION
GO:0072521	PURINE-CONTAINING COMPOUND METABOLIC PROCESS
GO:0006415	TRANSLATIONAL TERMINATION
GO:0022900	ELECTRON TRANSPORT CHAIN
GO:0009259	RIBONUCLEOTIDE METABOLIC PROCESS
GO:0022904	RESPIRATORY ELECTRON TRANSPORT CHAIN
GO:0009167	PURINE RIBONUCLEOSIDE MONOPHOSPHATE METABOLIC PROCESS
GO:0009161	RIBONUCLEOSIDE MONOPHOSPHATE METABOLIC PROCESS
GO:0010257	NADH DEHYDROGENASE COMPLEX ASSEMBLY
GO:0043624	CELLULAR PROTEIN COMPLEX DISASSEMBLY
GO:0042776	MITOCHONDRIAL ATP SYNTHESIS COUPLED PROTON TRANSPORT
GO:0042775	MITOCHONDRIAL ATP SYNTHESIS COUPLED ELECTRON TRANSPORT
GO:0042773	ATP SYNTHESIS COUPLED ELECTRON TRANSPORT
GO:0009150	PURINE RIBONUCLEOTIDE METABOLIC PROCESS
GO:0019637	ORGANOPHOSPHATE METABOLIC PROCESS
GO:0006626	PROTEIN TARGETING TO MITOCHONDRION
GO:0006753	NUCLEOSIDE PHOSPHATE METABOLIC PROCESS
GO:0022411	CELLULAR COMPONENT DISASSEMBLY
GO:0140053	MITOCHONDRIAL GENE EXPRESSION
GO:0097031	MITOCHONDRIAL RESPIRATORY CHAIN COMPLEX I BIOGENESIS
GO:0072655	ESTABLISHMENT OF PROTEIN LOCALIZATION TO MITOCHONDRION
GO:0046034	ATP METABOLIC PROCESS
GO:0006414	TRANSLATIONAL ELONGATION
GO:0009126	PURINE NUCLEOSIDE MONOPHOSPHATE METABOLIC PROCESS
GO:0009123	NUCLEOSIDE MONOPHOSPHATE METABOLIC PROCESS
GO:0006091	GENERATION OF PRECURSOR METABOLITES AND ENERGY
GO:0070125	MITOCHONDRIAL TRANSLATIONAL ELONGATION
GO:0070126	MITOCHONDRIAL TRANSLATIONAL TERMINATION
GO:0009117	NUCLEOTIDE METABOLIC PROCESS
