# Supplementary material for: Regional Differences in mRNA and lncRNA Expression Profiles in Non-Failing Human Atria and Ventricles
Source: Sci Rep. 2018 Sep 17;8:13919. doi: 10.1038/s41598-018-32154-2 (PMC6141608; doi:10.1038/s41598-018-32154-2)
Supplement: Supplementary file 3 — Supplementary Dataset 2 [file 41598_2018_32154_MOESM3_ESM.xlsx]

## Sheet: LV vs IVS
Left Ventricle vs Interventricular Septum
Gene	Fold Difference	Region Enriched	FDR
FAM5C	3.44282	IVS	0.00534181
IRX2	3.37057	IVS	6.26322e-05
NEB	2.85249	IVS	0.0245595
TNNI1	2.49687	IVS	0.0410806
DHRS9	2.04229	IVS	0.0165434
GJA5	2.02347	IVS	0.0111541
KIF26B	1.91135	IVS	0.0115895
BMX	1.87123	IVS	0.0290762
KCNJ3	1.77519	IVS	0.0244289
SCUBE3	1.71365	IVS	0.0361313
POSTN	1.70371	IVS	0.0125494
COL28A1	1.63459	IVS	0.0427269
PTGS1	1.63414	IVS	0.000289444
FBN2	1.62435	IVS	0.0179297
ASPN	1.61556	IVS	0.00328138
SLC16A9	1.60489	IVS	0.0235676
NAP1L3	1.60201	IVS	0.00376723
CDH11	1.49866	IVS	0.0264345
LEP	7.92383	LV	0.00362103
SAA1	7.74318	LV	0.00656796
FOSB	4.86138	LV	0.00357454
PLIN1	3.84327	LV	0.0409249
IL6	3.76029	LV	0.0220345
TUSC5	3.6236	LV	0.0130542
RBP4	3.47204	LV	0.0346105
FOSL1	3.30805	LV	0.00138017
CCL21	2.90275	LV	8.43052e-05
FOS	2.63552	LV	0.0290762
EGR2	2.5986	LV	0.0208341
MLXIPL	2.50598	LV	0.0317994
NR4A3	2.49469	LV	0.00379553
TF	2.49319	LV	0.00125182
FASN	2.45464	LV	0.000535124
NR4A2	2.42229	LV	0.0339365
CCDC107	2.18399	LV	0.0241746
JUNB	2.12966	LV	0.0181898
METRN	2.12479	LV	0.000703587
SOCS3	2.10109	LV	0.00461308
SELE	2.07005	LV	0.0011635
ADAMTS4	1.93761	LV	0.0255359
KLHL34	1.92067	LV	0.00461308
STBD1	1.91112	LV	0.0011635
AATK	1.90922	LV	0.00213605
S100B	1.8752	LV	0.00659775
NR4A1	1.82614	LV	0.00328138
MYOC	1.82482	LV	3.23845e-06
MAFF	1.80647	LV	0.00850017
ZFP36	1.78258	LV	0.0185279
MZT2A	1.74714	LV	0.00247747
IGF2	1.742	LV	0.00628391
EPS8L2	1.73037	LV	0.0241746
MYC	1.72642	LV	0.00461308
OXCT2	1.72506	LV	0.0208341
ODF3B	1.70805	LV	0.0208341
B3GNT8	1.7049	LV	0.0455102
RGS2	1.7033	LV	0.04429
PDE4B	1.69349	LV	0.0239335
SOLH	1.68625	LV	0.00662237
LLGL2	1.64852	LV	0.0220345
ITPKA	1.64679	LV	0.0399855
MZT2B	1.64073	LV	0.000924972
DUSP4	1.61489	LV	0.0345172
SOX18	1.61157	LV	0.0138541
NDUFS7	1.59217	LV	0.00610725
CHADL	1.5817	LV	0.0123212
PPP1R16A	1.56116	LV	0.00745544
LRFN4	1.55609	LV	0.0491445
RNF208	1.54865	LV	0.0367011
LAMA5	1.54854	LV	5.26928e-05
MAFK	1.5442	LV	0.00489509
TMC6	1.53842	LV	0.0011635
ABCC8	1.52935	LV	0.0149322
PFKFB3	1.51855	LV	0.00234166
SBNO2	1.51825	LV	0.00199837
RELT	1.51772	LV	0.0428944
CSRNP1	1.51558	LV	0.00328138
MAP1S	1.51438	LV	0.0141346
COX6A2	1.50678	LV	0.0308873
JOSD2	1.50663	LV	0.0143441
COMTD1	1.50589	LV	0.0011635
GADD45B	1.49544	LV	0.0427269
RAPGEF4	1.49504	LV	0.0195187

## Sheet: RV vs IVS
Right Ventricle vs Interventricular Septum
Gene	Fold Difference	Region Enriched	FDR
SH3GL2	3.66429	IVS	1.08276e-07
IRX2	3.21335	IVS	5.52398e-05
CTNND2	3.20666	IVS	5.34113e-07
ATRNL1	2.82139	IVS	0.000119678
HCN2	2.72744	IVS	0.00129898
CRIP3	2.13411	IVS	4.99961e-06
GUCA1C	2.06899	IVS	0.000107998
ACTA1	1.99599	IVS	0.0277379
DIO2	1.97653	IVS	1.14294e-06
NAP1L3	1.97092	IVS	0.000121319
TNNT3	1.94426	IVS	9.72263e-07
CLIC6	1.94189	IVS	0.000956562
EPHA7	1.92055	IVS	0.0177333
C5orf46	1.91784	IVS	0.00844739
NPR3	1.90079	IVS	2.82874e-05
DOK5	1.87376	IVS	0.000669303
ANKRD2	1.8351	IVS	0.000178855
KCNJ4	1.77393	IVS	0.000526021
DHRS9	1.75851	IVS	0.0461513
PCDH7	1.74847	IVS	7.71585e-06
ESRRB	1.73079	IVS	0.000436394
POF1B	1.72355	IVS	0.044603
ZNF711	1.70768	IVS	0.0365655
CRYM	1.703	IVS	8.36445e-05
LOC100288911	1.68575	IVS	0.0148547
SFRP4	1.68531	IVS	0.0389439
BMP6	1.67516	IVS	0.0161922
HSPA4L	1.66755	IVS	7.63551e-09
ASPN	1.66144	IVS	0.00490814
BMPR1B	1.65303	IVS	0.0202757
FAM180A	1.65268	IVS	1.10422e-06
APOA1	1.63877	IVS	0.00870816
INPP4B	1.63279	IVS	1.40919e-05
CPVL	1.62289	IVS	1.22922e-06
SLC47A1	1.60979	IVS	0.00565856
EDNRA	1.60729	IVS	1.88427e-07
ASB12	1.60283	IVS	0.0157524
ABAT	1.59253	IVS	0.000140943
GABRA4	1.59083	IVS	0.0275885
PROS1	1.58854	IVS	2.92275e-09
GABRB1	1.58486	IVS	0.0423322
GEM	1.58109	IVS	0.00736255
JAK2	1.56823	IVS	6.86015e-05
KLHL13	1.56186	IVS	6.98991e-05
LTBP2	1.55979	IVS	0.0067411
TNFRSF11B	1.55461	IVS	0.0401352
GNB3	1.55044	IVS	5.34986e-05
SLC30A2	1.549	IVS	0.00612241
CHN2	1.54771	IVS	7.26141e-05
LOC100506688	1.54205	IVS	0.00184449
ST8SIA2	1.54084	IVS	0.0274885
DPP4	1.53589	IVS	0.00490814
PCP4	1.5247	IVS	0.0130801
SFRP1	1.52254	IVS	1.02997e-07
CYP2J2	1.52135	IVS	0.000192253
ST8SIA5	1.51445	IVS	0.0106139
METTL21EP	1.51395	IVS	0.00622127
SLC1A2	1.51391	IVS	0.00626031
SPTLC3	1.51192	IVS	0.00153967
RCAN1	1.51015	IVS	0.00434302
PCLO	1.49569	IVS	0.003314
LEP	19.1169	RV	1.73568e-39
CIDEC	18.7897	RV	1.13701e-41
PCK1	14.8531	RV	1.07251e-40
LGALS12	14.1068	RV	2.68875e-36
SAA1	13.9667	RV	1.54144e-08
ADIPOQ	13.6146	RV	1.26303e-28
PLIN1	12.2545	RV	1.31646e-25
RBP4	11.8656	RV	6.58251e-34
TUSC5	10.5975	RV	2.75119e-39
THRSP	9.91745	RV	5.44173e-45
TF	8.36612	RV	6.91225e-27
SCD	7.91969	RV	1.25275e-17
FASN	6.77197	RV	2.51916e-17
SLC19A3	6.09661	RV	8.67019e-34
GYG2	4.94749	RV	1.23165e-08
MLXIPL	4.56363	RV	9.44713e-09
CEBPA	4.01003	RV	5.92516e-12
CNTFR	3.98556	RV	4.53193e-08
PTPRF	3.81779	RV	6.67615e-14
CHI3L2	3.81438	RV	5.72658e-05
DGAT2	3.66153	RV	9.52094e-12
ACVR1C	3.57137	RV	1.60123e-12
FNDC4	3.37396	RV	4.22312e-08
MT1A	3.28329	RV	0.000404324
PTGS2	3.24886	RV	0.000777658
GPD1	3.18793	RV	5.7896e-09
SLC29A4	3.06444	RV	5.28632e-05
PLA2G2A	3.0226	RV	5.49155e-07
FOSB	2.96612	RV	0.027435
PTX3	2.77592	RV	0.00636837
EGR3	2.77183	RV	0.00472127
CFD	2.76324	RV	1.63218e-15
S100B	2.76238	RV	1.2238e-08
LGR6	2.73152	RV	4.4529e-15
SNAI1	2.68928	RV	0.00510994
PTGFR	2.64209	RV	2.42239e-07
EPS8L2	2.6332	RV	7.3866e-08
CHRDL2	2.60029	RV	0.000144188
C1QL1	2.57878	RV	0.000611561
MGST1	2.57238	RV	2.61871e-10
CHRDL1	2.55401	RV	1.54144e-08
CCL21	2.50547	RV	0.00377661
ELOVL6	2.49456	RV	7.70757e-05
CACNA1E	2.49379	RV	2.58728e-05
DUSP4	2.46507	RV	2.22747e-07
FOS	2.41794	RV	0.00152343
FAM216B	2.37951	RV	0.000140943
ANGPTL4	2.36665	RV	1.36001e-07
ADAMTS4	2.35422	RV	0.000757683
FGFBP2	2.33091	RV	1.129e-07
JUNB	2.32946	RV	7.72866e-07
BOK	2.31865	RV	9.26496e-11
MT1M	2.31763	RV	9.60907e-05
HAS2	2.31675	RV	6.84417e-05
RARRES2	2.31348	RV	8.31944e-12
GPAM	2.2886	RV	7.63551e-09
ODF3B	2.27357	RV	4.92812e-06
FGFR4	2.20271	RV	0.000164338
MEST	2.18102	RV	0.00949085
MZT2A	2.16914	RV	7.71585e-06
ADAMTSL2	2.1463	RV	1.54144e-08
CD248	2.1263	RV	2.77983e-05
SELL	2.12016	RV	0.0261359
GRIP1	2.1163	RV	0.00600738
NR4A2	2.09834	RV	0.0171195
CYP26B1	2.08417	RV	1.33075e-05
IGLL5	2.08323	RV	0.0024515
METRN	2.07448	RV	0.000208722
MME	2.06933	RV	0.000243738
RASD1	2.06856	RV	0.000134295
CNR1	2.06177	RV	0.0152766
COL9A3	2.0614	RV	0.000563852
HP	2.0563	RV	0.00263127
AOC3	2.03563	RV	2.6497e-11
ZNF703	2.0326	RV	8.43498e-06
EGR1	2.00483	RV	0.017576
GDPD5	2.00365	RV	3.62219e-07
LLGL2	2.00162	RV	2.29003e-05
ARHGEF4	1.99684	RV	0.00736255
KCND1	1.99315	RV	0.00108844
G0S2	1.98912	RV	1.12775e-07
EPHB2	1.98667	RV	0.00108844
IGDCC4	1.98167	RV	1.25044e-05
MMRN1	1.97182	RV	2.31634e-05
BDKRB2	1.96591	RV	0.0157524
SOCS3	1.9648	RV	0.00865396
CA3	1.96266	RV	0.00317069
LIPE	1.95387	RV	5.52398e-05
IGJ	1.95358	RV	0.010306
CCDC85B	1.93998	RV	0.000838746
SCARF2	1.93757	RV	6.76439e-05
C11orf96	1.93397	RV	2.7262e-06
SNAP91	1.93148	RV	0.0132869
ZFP36	1.92806	RV	5.86819e-08
PSAT1	1.92187	RV	0.00139388
SLC19A1	1.92024	RV	0.00076706
PFKFB3	1.90838	RV	1.61854e-08
ADIRF	1.90284	RV	5.97827e-15
TRPC4	1.90079	RV	0.00305987
PHYHIP	1.90052	RV	0.0023669
SOLH	1.89923	RV	5.44991e-06
MZT2B	1.899	RV	4.857e-07
FER1L6	1.89488	RV	0.00213603
C1orf159	1.89393	RV	0.00197011
HMHA1	1.89217	RV	8.04108e-05
AKR1C2	1.89125	RV	7.53319e-08
LMAN1L	1.88007	RV	4.29246e-09
EVA1B	1.8783	RV	0.00356765
NDUFS7	1.87817	RV	3.64831e-06
CCL2	1.87477	RV	0.00855687
MAL2	1.87207	RV	0.0460867
SLC7A5	1.86724	RV	0.0153269
PRELID2	1.85271	RV	0.00205042
GLYCTK	1.8486	RV	0.000551746
ZNHIT2	1.84809	RV	0.00529238
RARRES1	1.84436	RV	0.0225673
STXBP2	1.84262	RV	0.00136393
EMILIN1	1.83925	RV	1.06402e-07
NMB	1.83151	RV	0.000305257
PLA2G4F	1.83099	RV	0.00226066
MYC	1.82792	RV	7.57714e-05
SLC17A9	1.81852	RV	0.0133281
SERPINA5	1.81751	RV	1.61561e-05
NTRK2	1.81546	RV	3.38842e-05
SPATA2L	1.80949	RV	0.0129108
JOSD2	1.80837	RV	0.000140943
IGF1	1.80782	RV	1.51993e-05
RGS2	1.802	RV	0.0115364
APBB1IP	1.79617	RV	0.00407191
CPLX3	1.79207	RV	3.77379e-08
VASN	1.78984	RV	0.00020382
OLFM2	1.78742	RV	0.000142996
OSR1	1.78707	RV	0.000106455
IRF7	1.78468	RV	0.000497369
MARCKSL1	1.78249	RV	1.14619e-07
PLAC9	1.77834	RV	6.51644e-05
RAC2	1.77349	RV	0.00222778
C3orf55	1.7704	RV	0.00134601
FST	1.76923	RV	0.000559894
LRP1	1.76884	RV	3.0775e-06
FAM83B	1.76215	RV	0.00428075
CHADL	1.75953	RV	0.000124297
AGPAT2	1.75388	RV	1.82864e-08
CLMP	1.75387	RV	0.00049195
MT2A	1.75275	RV	0.00481192
FERMT3	1.75257	RV	0.00233383
SOX18	1.75246	RV	8.32166e-05
FCGBP	1.74332	RV	0.00933006
MZF1	1.74323	RV	7.18974e-05
LRFN4	1.73997	RV	0.0027606
PLVAP	1.73553	RV	2.77983e-05
YDJC	1.73384	RV	0.00870813
DEF6	1.73363	RV	0.00981053
FBXO2	1.73098	RV	0.000635198
PTGES	1.7281	RV	0.0104434
GADD45B	1.72669	RV	3.62527e-07
LRRC45	1.72544	RV	0.000152884
ARHGAP39	1.72453	RV	0.0191999
AATK	1.72041	RV	0.000326772
CAPG	1.71863	RV	0.00488608
CCDC88B	1.7183	RV	0.000523947
TRAPPC5	1.71808	RV	0.000480188
VWA1	1.71672	RV	0.000331978
SERPINA3	1.71595	RV	0.000250004
DLK1	1.71594	RV	0.0241759
SEMA6B	1.71314	RV	1.62615e-05
PCK2	1.71244	RV	0.000231071
SREBF1	1.71084	RV	2.5882e-09
PPP1R1A	1.70733	RV	6.66177e-05
MAPK10	1.70555	RV	7.26141e-05
BMPER	1.70431	RV	0.0172771
SPI1	1.70064	RV	0.000478916
MAP1S	1.70008	RV	0.000516093
ID4	1.69784	RV	0.000361993
JAK3	1.6961	RV	0.00333644
C3	1.69529	RV	7.98396e-06
MRGPRF	1.69306	RV	0.00140927
MIB2	1.69261	RV	2.87466e-05
AOX1	1.69182	RV	0.000247119
TSPO	1.69063	RV	1.17575e-06
LOC283070	1.69009	RV	0.0153832
LMO3	1.68855	RV	0.00109529
ZDHHC12	1.68768	RV	0.0035584
TYMP	1.68697	RV	7.3043e-05
NME3	1.68609	RV	0.000421834
FAIM2	1.68496	RV	4.70944e-10
COL6A2	1.68475	RV	4.89736e-10
EXD3	1.68438	RV	7.69586e-05
CORO1A	1.67837	RV	0.0105706
SLC16A3	1.67698	RV	0.00155452
PUSL1	1.67647	RV	0.0093621
LTBP4	1.67579	RV	1.78678e-09
AMDHD2	1.67228	RV	0.000617246
NAPRT1	1.66926	RV	9.72263e-07
NR4A1	1.66826	RV	0.00231387
TMEM255B	1.66643	RV	0.00636837
ISG15	1.66606	RV	0.00567143
MBD3	1.66514	RV	4.55422e-06
RNF112	1.66425	RV	0.000237527
MUC1	1.66123	RV	0.0336333
SLC25A22	1.66003	RV	0.00248288
TYRO3	1.65786	RV	5.06524e-05
COX6A2	1.65681	RV	0.000197608
SLC11A1	1.65129	RV	0.00359352
ZFPM1	1.6501	RV	0.0446383
PLEKHH3	1.64643	RV	3.11233e-06
SELM	1.64582	RV	2.03532e-06
MFSD10	1.64305	RV	2.33891e-07
SIVA1	1.64265	RV	0.000222935
H2AFX	1.64104	RV	0.000663519
SBK2	1.63929	RV	0.0372864
IER5L	1.6386	RV	0.00972752
OXCT2	1.63814	RV	0.0494766
STBD1	1.63792	RV	0.0141752
CAPS	1.63431	RV	0.00321304
NKD2	1.6332	RV	0.0383744
FAM184A	1.63316	RV	0.0103314
BCL3	1.63281	RV	0.000215094
SBNO2	1.63261	RV	1.27349e-05
LAMA5	1.6289	RV	4.8549e-13
TRPM2	1.62818	RV	0.027675
SLC1A5	1.62737	RV	0.000247119
NUBP2	1.6271	RV	2.58995e-06
CXCL2	1.62599	RV	0.0491093
ZNF414	1.62559	RV	0.0032664
RECQL4	1.62359	RV	0.00567143
WDR90	1.62356	RV	1.21899e-05
FBLN1	1.62329	RV	3.85935e-09
ARMC5	1.62254	RV	0.000757683
RAPSN	1.61955	RV	0.00720678
GPR64	1.61904	RV	0.00279596
GLI4	1.6174	RV	0.00270663
SNAI3	1.61636	RV	0.047177
CYBA	1.61549	RV	0.000119121
FBLN2	1.61538	RV	5.73886e-09
EGFL7	1.61418	RV	1.8401e-06
FLT3LG	1.61391	RV	0.00482851
TPSB2	1.61377	RV	0.00600359
CD14	1.61321	RV	6.42212e-05
APOE	1.61105	RV	0.0219771
PPP1R16A	1.61098	RV	6.86015e-05
SECTM1	1.60775	RV	0.00783753
SNX10	1.60721	RV	0.0195721
G6PD	1.60613	RV	0.000226876
DOK3	1.60608	RV	0.0152841
ZDHHC24	1.60269	RV	0.00637571
CAPN5	1.60199	RV	8.15217e-05
MEGF9	1.60026	RV	0.00586949
NNMT	1.59911	RV	0.00658693
DTX1	1.59802	RV	0.0114769
MEGF6	1.59601	RV	8.9426e-06
ART5	1.59512	RV	0.0104016
HSD11B1	1.59376	RV	0.0417933
PHGDH	1.59256	RV	1.62297e-06
PC	1.59119	RV	8.60049e-06
KIAA1755	1.59099	RV	6.84417e-05
LMF2	1.59042	RV	1.95997e-05
GCHFR	1.58942	RV	0.00142949
RNH1	1.5893	RV	9.12711e-05
HRASLS5	1.58926	RV	0.0411664
PTRH1	1.58816	RV	0.0159365
HK3	1.58805	RV	0.0166816
SSTR5-AS1	1.58421	RV	0.000480885
CLSTN3	1.58346	RV	0.000164852
H1FX	1.58299	RV	1.36592e-07
NPDC1	1.58258	RV	6.16146e-06
PAPLN	1.57919	RV	4.46985e-05
PYCRL	1.57428	RV	0.00376681
SLC25A1	1.5728	RV	4.29246e-09
TIGD5	1.57277	RV	0.0262747
RNF208	1.57247	RV	0.00572341
UBALD1	1.57018	RV	7.69586e-05
NOXA1	1.57009	RV	0.0405891
ZNF524	1.56955	RV	0.00183483
TFPI2	1.5695	RV	0.0275121
ITGBL1	1.56912	RV	6.24633e-05
CABLES1	1.56778	RV	0.0182329
CILP	1.56777	RV	0.00484084
PEMT	1.56755	RV	0.000477635
CAPN10	1.56693	RV	0.000128293
CLDN5	1.56422	RV	0.000923129
PTPRS	1.56328	RV	7.89418e-06
GAS1	1.56326	RV	1.57145e-05
KIAA1161	1.5623	RV	2.87146e-05
PIDD	1.56214	RV	0.00118782
MRC2	1.56205	RV	0.000195846
MED16	1.56147	RV	0.000588508
CROCC	1.55793	RV	6.88643e-06
CYTH4	1.55768	RV	0.0058935
AKR1C1	1.5575	RV	9.15921e-06
SOD3	1.5573	RV	4.93e-07
RASGRP4	1.55705	RV	0.0154946
SIK1	1.55651	RV	0.0365163
ADH1C	1.55575	RV	0.000520434
POLR2L	1.5538	RV	0.00020382
WDR62	1.55308	RV	0.000111484
LRRC61	1.55218	RV	0.0307669
SLC12A9	1.55103	RV	0.000110809
LUC7L2	1.55052	RV	0.0277432
MFAP2	1.54864	RV	0.00276278
LIMD2	1.54834	RV	0.0411664
TKT	1.54826	RV	1.22282e-07
SMOX	1.54753	RV	0.00250128
TSKU	1.54733	RV	1.54144e-08
SCNN1D	1.54654	RV	0.00529238
KCNA6	1.54564	RV	0.0496844
SCN4A	1.54435	RV	0.0238866
GSTM5	1.54403	RV	0.00558518
GPC3	1.54266	RV	0.000275653
VCAM1	1.54253	RV	4.857e-07
SCAND1	1.54174	RV	0.000839669
TELO2	1.54032	RV	1.06177e-05
CADM3	1.54018	RV	0.0143827
C20orf27	1.53988	RV	0.000434573
CD37	1.53971	RV	0.0104703
SSBP4	1.53668	RV	0.00102856
SLC2A6	1.5365	RV	0.0127597
FLJ39639	1.53552	RV	0.0213204
PIEZO1	1.53542	RV	1.129e-07
SCARA5	1.53486	RV	9.8057e-08
FBXL15	1.53404	RV	0.00274044
SPON2	1.53343	RV	2.58687e-05
PLXNB3	1.53289	RV	0.00756925
NAT14	1.53239	RV	0.00487426
OPLAH	1.53038	RV	2.41106e-05
MYO1F	1.5303	RV	0.0153269
ARHGAP9	1.52743	RV	0.0162444
LINC00341	1.52595	RV	0.000262167
RBM47	1.52509	RV	0.0102104
DLL1	1.52322	RV	3.01366e-05
FAM173A	1.52311	RV	0.0413239
TIMP4	1.523	RV	1.6876e-05
TSPAN4	1.52259	RV	0.000338465
NABP1	1.52204	RV	0.0203346
COMTD1	1.52179	RV	0.000554617
ALDH16A1	1.5215	RV	0.00125695
ISLR	1.52117	RV	6.07949e-05
NRGN	1.52095	RV	0.00450298
ADCK5	1.52074	RV	0.012818
TONSL	1.52067	RV	0.0269582
COL6A1	1.52023	RV	3.78217e-07
CD38	1.51883	RV	0.00484084
RET	1.5179	RV	0.0237446
CORO7	1.51623	RV	0.00922296
NTHL1	1.51602	RV	0.000710872
TCIRG1	1.5152	RV	3.39509e-05
SDF2L1	1.51515	RV	0.0441592
BAD	1.51494	RV	4.07242e-05
PGLS	1.51196	RV	0.00121229
THBS1	1.51191	RV	0.02571
DARC	1.51168	RV	0.0279058
SLC43A2	1.51141	RV	0.013574
PLEKHF1	1.5107	RV	0.00208797
MID1IP1	1.51069	RV	1.55392e-06
CP	1.50895	RV	0.0383475
TBX18	1.50717	RV	0.000597379
CDKN2B	1.50593	RV	0.0286005
SASH3	1.50533	RV	0.039964
BRICD5	1.50473	RV	0.0356635
ROBO3	1.50464	RV	0.00240859
DVL1	1.50439	RV	2.87466e-05
SPHK1	1.50333	RV	0.0164498
TIMP1	1.50217	RV	0.00573047
FABP4	1.50116	RV	0.00112068
KIAA0754	1.50083	RV	0.0385049
PKD1	1.50068	RV	3.35367e-06
ZBTB45	1.49929	RV	0.00104198
PARP10	1.49906	RV	0.000262167
RASSF7	1.49763	RV	0.030603
SGK110	1.49648	RV	0.0178342
SYNE3	1.49579	RV	0.00343026

## Sheet: LA vs IVS
Left Atrium vs Interventricular Septum
Gene	Fold Difference	Region Enriched	FDR
GUCA1C	183.201	IVS	4.09934e-82
MYL2	172.625	IVS	9.0212e-98
WBSCR17	83.8892	IVS	1.53291e-64
MYL3	73.9551	IVS	1.32566e-163
IRX4	54.5476	IVS	1.46852e-78
IRX5	50.6863	IVS	2.03914e-39
KY	46.7179	IVS	2.55023e-171
IRX6	44.5333	IVS	4.0292e-17
MYH7	42.8068	IVS	8.38692e-73
SMYD2	41.8519	IVS	1.92923e-195
C20orf26	41.4648	IVS	1.62199e-38
APOA1	34.5329	IVS	1.60913e-78
GRM8	28.4552	IVS	4.85162e-55
FHL2	27.5522	IVS	1.4982e-78
GRM1	26.5427	IVS	6.97484e-13
PCDH7	23.4418	IVS	1.52893e-50
ANKRD2	22.1983	IVS	3.14147e-58
SNAP91	20.931	IVS	6.89796e-42
SCUBE3	17.7194	IVS	4.38378e-48
C15orf41	17.0533	IVS	8.63961e-199
SH3GL2	15.3716	IVS	1.44785e-30
IRX3	14.8295	IVS	2.66087e-39
FLJ42875	14.1477	IVS	4.62155e-34
ADRA1A	13.8288	IVS	4.05665e-56
IRX2	12.8132	IVS	1.57788e-48
SVOP	12.6792	IVS	4.02192e-33
PDE11A	12.6475	IVS	8.85697e-17
NLGN1	12.6161	IVS	1.98178e-50
BDNF	11.7968	IVS	4.37051e-39
ACTA1	11.5104	IVS	3.37652e-15
HEY2	11.1068	IVS	2.10552e-72
ST8SIA2	10.9957	IVS	4.31199e-26
PRDM16	10.3919	IVS	3.1247e-78
LBH	10.2907	IVS	1.06665e-95
TUBA3D	9.74854	IVS	3.91691e-97
CDHR3	9.6618	IVS	3.26613e-05
DPYSL4	8.79228	IVS	1.04288e-28
SEC14L5	8.6963	IVS	1.74605e-25
GCNT2	8.55555	IVS	6.63107e-122
SLC30A2	8.52661	IVS	1.73703e-31
CPVL	8.5175	IVS	1.48044e-45
GRAMD1B	8.29774	IVS	3.71765e-23
ASB14	8.08267	IVS	5.34534e-24
HMGCS2	7.83196	IVS	2.46217e-24
KBTBD12	7.47303	IVS	1.45547e-78
C3orf52	7.27153	IVS	6.84538e-12
XIRP2	7.06625	IVS	1.95515e-44
MYADML2	6.97815	IVS	7.09749e-34
LRRC2	6.41933	IVS	3.15505e-62
KCNJ2	6.40049	IVS	6.24078e-42
SLC47A1	6.17955	IVS	4.6355e-19
TUBA3E	5.93629	IVS	5.91885e-50
FGF18	5.90052	IVS	5.17188e-12
TENM2	5.87668	IVS	1.60274e-60
FAM180A	5.8253	IVS	1.97753e-18
CHN2	5.75671	IVS	3.17706e-46
CHST9	5.73012	IVS	1.82349e-15
GABRA4	5.58739	IVS	7.17341e-17
KCNT1	5.52602	IVS	4.16472e-26
MASP1	5.50988	IVS	5.40341e-42
FIGF	5.45077	IVS	8.08206e-19
PHACTR1	5.32536	IVS	8.51241e-81
BCL11A	5.11864	IVS	3.6517e-30
ITGA9	5.03207	IVS	2.5915e-31
CRIP3	4.98387	IVS	1.76167e-14
COL23A1	4.91454	IVS	1.16222e-43
LPL	4.84959	IVS	3.73536e-27
HPR	4.78465	IVS	1.33485e-46
HAND1	4.76825	IVS	1.97814e-25
SLC35F1	4.75471	IVS	8.80119e-23
PTPN3	4.71037	IVS	1.33071e-19
DNAAF3	4.64837	IVS	2.49927e-22
LIN9	4.53502	IVS	3.20731e-60
RASSF9	4.47629	IVS	2.85988e-18
CPNE4	4.44704	IVS	3.27631e-26
C1orf168	4.38455	IVS	4.7087e-20
P2RY1	4.36719	IVS	7.03847e-25
NDRG4	4.3641	IVS	6.48111e-41
NAV1	4.17971	IVS	5.82595e-37
HOOK2	4.16012	IVS	2.57824e-59
SLC1A2	4.10563	IVS	1.56744e-10
C3orf45	4.09412	IVS	2.71788e-30
RPL3L	4.07642	IVS	8.63215e-58
PLCL1	4.01674	IVS	7.4723e-45
MAP3K5	4.00517	IVS	1.98884e-26
DIRAS3	3.98876	IVS	2.3937e-10
PDE10A	3.9625	IVS	3.69532e-40
THBS4	3.87872	IVS	6.85962e-24
SLC25A34	3.87196	IVS	1.52357e-25
MPPED2	3.76588	IVS	8.35323e-21
PPP1R1C	3.64871	IVS	1.23447e-63
ENOX1	3.63386	IVS	2.36889e-15
SBK1	3.60916	IVS	2.11958e-15
HIST1H2BD	3.60357	IVS	1.25029e-30
PHLDB2	3.58698	IVS	9.01587e-34
TMEM116	3.54178	IVS	1.73338e-50
LPAR5	3.49765	IVS	2.73771e-11
LOC646168	3.46456	IVS	1.23844e-11
MTTP	3.43348	IVS	1.50527e-19
NRAP	3.39949	IVS	1.79108e-21
FLNC	3.39037	IVS	1.29899e-18
FAM109A	3.36688	IVS	4.1046e-29
CDCA2	3.28676	IVS	9.87122e-15
MLLT11	3.28269	IVS	3.18042e-15
IDH2	3.27892	IVS	8.78337e-35
PAIP2B	3.25968	IVS	1.66832e-35
PPFIBP1	3.24593	IVS	4.31689e-20
HIST1H1C	3.23846	IVS	2.62578e-28
APOD	3.1669	IVS	6.56613e-09
LCLAT1	3.16176	IVS	1.29263e-37
SLC2A1	3.14648	IVS	1.89615e-38
HRH2	3.14011	IVS	1.72913e-24
GLTPD1	3.13439	IVS	8.51841e-21
B3GNT8	3.1302	IVS	1.50749e-09
THRB	3.12575	IVS	2.66582e-14
LOC286297	3.12392	IVS	2.45626e-06
TNNT3	3.12362	IVS	2.66983e-14
C5orf46	3.0571	IVS	1.62682e-07
PDE1C	3.05392	IVS	6.41027e-38
HSPB6	3.02188	IVS	1.37757e-26
HS6ST3	3.01973	IVS	6.20722e-09
PKIA	3.01214	IVS	1.87927e-27
EFHC2	3.00728	IVS	1.27809e-13
PDK4	2.99317	IVS	2.10772e-14
UBE2QL1	2.93385	IVS	3.32955e-26
FMO5	2.89308	IVS	4.29049e-06
METTL21EP	2.86613	IVS	1.71132e-12
GABRE	2.85057	IVS	7.59372e-24
VPS8	2.8485	IVS	2.09232e-26
HYAL1	2.82915	IVS	6.98568e-38
NRK	2.82284	IVS	2.13046e-15
NCEH1	2.8185	IVS	4.50682e-39
SYNPO2	2.81186	IVS	1.08029e-41
ASB12	2.81153	IVS	5.04168e-05
C3orf43	2.79734	IVS	2.67484e-15
CD1D	2.79035	IVS	1.79585e-10
FRK	2.78085	IVS	3.63944e-15
OR51E1	2.77451	IVS	2.27537e-12
SLC15A2	2.76269	IVS	9.35192e-08
ENO3	2.75518	IVS	4.18045e-24
KCNJ8	2.75121	IVS	1.36847e-40
SLC5A1	2.72503	IVS	4.49914e-12
APOBEC2	2.71839	IVS	1.90317e-30
KCNJ4	2.71339	IVS	3.02046e-07
XPR1	2.70212	IVS	6.84614e-26
VTN	2.69466	IVS	2.73232e-06
HIST2H2BE	2.67637	IVS	6.00377e-26
SLC1A3	2.67204	IVS	1.50081e-15
EPDR1	2.67183	IVS	5.14907e-25
TMEM38A	2.67039	IVS	6.57275e-27
FBN2	2.66802	IVS	3.62611e-12
SLC6A10P	2.66146	IVS	0.00270023
ALAD	2.65709	IVS	5.80529e-37
PDP1	2.65545	IVS	2.2894e-44
SRGAP3	2.653	IVS	8.68751e-15
TMEM65	2.65257	IVS	2.56344e-38
TWF2	2.64266	IVS	1.48706e-12
CTNNA3	2.6281	IVS	1.5074e-27
PVRL1	2.61602	IVS	2.96767e-13
DIO2	2.61235	IVS	6.28034e-15
NPR3	2.6095	IVS	4.20908e-05
PCDHGA3	2.58846	IVS	1.41912e-13
P2RX3	2.58188	IVS	1.13656e-06
SHISA4	2.58043	IVS	7.05801e-21
TNNT1	2.56159	IVS	5.74526e-11
JAK2	2.55635	IVS	2.70112e-25
ZNF774	2.54647	IVS	9.19445e-06
IMPA2	2.53676	IVS	9.97651e-17
PITPNM1	2.53598	IVS	7.8008e-18
CLIC5	2.53517	IVS	5.71523e-22
CDS1	2.53301	IVS	6.42815e-06
TPRN	2.52973	IVS	8.19745e-10
PFKM	2.52935	IVS	4.48805e-23
GADD45A	2.52632	IVS	7.12545e-15
FAM69C	2.52509	IVS	2.20526e-05
BMPR1B	2.52199	IVS	7.63988e-05
EMILIN2	2.52057	IVS	7.35479e-07
CHN1	2.51522	IVS	1.97781e-17
WNT11	2.50219	IVS	3.7336e-06
SLC25A30	2.50038	IVS	3.38939e-20
INPP4B	2.49716	IVS	4.86159e-09
DOPEY2	2.49406	IVS	2.46267e-24
LSAMP	2.49355	IVS	0.000105672
FAM151A	2.49288	IVS	5.3942e-06
SORBS2	2.48346	IVS	1.90575e-23
TMC6	2.47512	IVS	5.13244e-15
MZT2A	2.47238	IVS	2.73301e-10
REP15	2.46819	IVS	6.80128e-07
FSD1L	2.46723	IVS	5.70468e-16
CYSLTR2	2.46446	IVS	1.92053e-08
GNMT	2.46446	IVS	1.43172e-05
PTPN14	2.46435	IVS	1.81731e-37
ST8SIA6	2.45687	IVS	5.01928e-06
DGCR6	2.45477	IVS	1.0739e-11
SLC14A1	2.44922	IVS	2.48101e-24
SMYD1	2.44654	IVS	3.85436e-18
CCL11	2.44137	IVS	3.20943e-05
TMEM159	2.44072	IVS	6.49121e-26
ACAT1	2.4353	IVS	6.03214e-24
GLDN	2.42584	IVS	0.00170406
RHOQ	2.42406	IVS	1.07978e-21
XPO4	2.42222	IVS	2.06716e-22
CABP1	2.41762	IVS	1.56227e-09
TNNC1	2.40722	IVS	9.98744e-12
DUSP26	2.40144	IVS	1.342e-27
PRR16	2.39983	IVS	1.72233e-13
LRRC49	2.39786	IVS	2.96716e-19
EYA1	2.38658	IVS	2.15229e-13
RCAN1	2.38224	IVS	1.28998e-09
CDH2	2.37928	IVS	2.35777e-23
PRODH	2.37832	IVS	7.20227e-06
LPHN3	2.37728	IVS	1.96414e-08
SCN2B	2.37233	IVS	1.34964e-13
KCNA4	2.37159	IVS	1.90711e-10
PDE1A	2.37038	IVS	5.62885e-07
EGLN3	2.36944	IVS	3.34051e-10
DOCK5	2.36758	IVS	6.75436e-22
LRRC14B	2.36739	IVS	0.000198345
SLC1A4	2.36294	IVS	4.95821e-10
SLC12A7	2.36212	IVS	9.03373e-21
CES2	2.35598	IVS	1.49019e-20
PTPN5	2.3504	IVS	1.96489e-05
PRICKLE1	2.33672	IVS	1.30606e-11
C1orf170	2.33507	IVS	4.62309e-10
ACAA2	2.32475	IVS	3.67749e-19
PDE4A	2.32411	IVS	4.57702e-10
ZHX2	2.32384	IVS	2.9024e-33
INADL	2.31935	IVS	9.36299e-17
HAPLN1	2.3113	IVS	0.0015445
TNNI3	2.31123	IVS	4.17576e-10
ACE2	2.29699	IVS	1.83154e-15
SMTNL2	2.29479	IVS	2.51509e-13
FAM115A	2.29161	IVS	1.18616e-21
PPARGC1B	2.29118	IVS	5.85897e-11
PPP1R3A	2.28391	IVS	1.13458e-23
CRHR2	2.2763	IVS	1.67615e-06
FHOD3	2.27494	IVS	2.93621e-23
LOC100288911	2.26753	IVS	0.000377063
GRIN3A	2.26554	IVS	2.44334e-05
DIAPH1	2.26166	IVS	1.93046e-31
SLC16A1	2.24867	IVS	3.98725e-24
PKP2	2.24825	IVS	4.05426e-21
DGKG	2.24283	IVS	4.32428e-15
LMOD2	2.23867	IVS	1.59009e-06
CA4	2.23789	IVS	7.48449e-13
PCDHGC5	2.23634	IVS	3.1591e-11
WDR34	2.23257	IVS	3.53398e-14
HIGD1B	2.2242	IVS	3.48128e-10
HSPB7	2.22163	IVS	2.68229e-10
FRMPD4	2.21717	IVS	1.05166e-06
WIPF3	2.21489	IVS	8.05415e-10
ACSS1	2.20646	IVS	7.05316e-12
ZNF710	2.20232	IVS	1.99653e-23
NRG2	2.19112	IVS	0.000224657
ATP6V1C2	2.19056	IVS	0.000446978
ALDH1L1	2.1896	IVS	8.92204e-06
MYL12A	2.18808	IVS	1.86938e-05
ANKRD33B	2.18609	IVS	4.17048e-12
DES	2.18571	IVS	1.30665e-07
FASTKD1	2.18287	IVS	2.56544e-21
SLC26A10	2.18108	IVS	1.24308e-06
NPTX2	2.17885	IVS	2.2269e-07
ZNF622	2.17585	IVS	3.73737e-23
TOR4A	2.17537	IVS	2.31572e-19
SLC2A12	2.17252	IVS	4.8062e-12
KCNAB2	2.17232	IVS	2.23309e-11
TRIM54	2.17086	IVS	3.38477e-20
KLHL38	2.168	IVS	1.55391e-06
ART3	2.16642	IVS	3.06178e-11
FBXW7	2.16449	IVS	8.20737e-13
PARP1	2.1601	IVS	1.19599e-23
C4orf29	2.1549	IVS	2.5166e-09
GUCY1A2	2.15431	IVS	4.41501e-16
BNIP3	2.15324	IVS	1.88361e-23
APLN	2.14554	IVS	0.000115521
SH3RF2	2.1439	IVS	8.0523e-18
TMEM139	2.14374	IVS	5.12275e-07
C10orf71	2.14168	IVS	2.90557e-17
ECH1	2.14076	IVS	1.25971e-13
CYB5R1	2.13667	IVS	3.30589e-23
HOMER2	2.13627	IVS	3.62752e-22
RBP7	2.13596	IVS	5.64388e-13
WWP1	2.13254	IVS	1.20149e-22
HSDL2	2.1288	IVS	1.22315e-17
P4HA1	2.12839	IVS	3.14843e-13
UGT2B4	2.11408	IVS	6.58936e-10
GPT	2.11065	IVS	4.42995e-09
SLC41A1	2.11004	IVS	3.59957e-15
MCCC2	2.10814	IVS	1.25848e-21
ACOT11	2.10647	IVS	5.88327e-18
TMEM140	2.10612	IVS	1.5653e-11
CDH13	2.10169	IVS	1.35012e-13
CKMT2	2.10003	IVS	7.22694e-11
C12orf39	2.09847	IVS	5.34331e-09
PCDHGC4	2.09772	IVS	1.20963e-06
SPHKAP	2.09482	IVS	3.69648e-13
HIST1H3E	2.09347	IVS	0.000491153
SYPL2	2.09041	IVS	3.00581e-19
LDHD	2.09014	IVS	1.7977e-14
TCP11L2	2.08807	IVS	1.27284e-15
CD300LG	2.08691	IVS	3.35393e-12
PANX1	2.08182	IVS	7.38698e-10
EHD3	2.07841	IVS	7.29454e-18
ACADS	2.07761	IVS	1.51913e-19
ADCK3	2.06834	IVS	2.38896e-20
HADH	2.0622	IVS	1.36175e-13
PCDHGA1	2.06217	IVS	6.48642e-05
ACADVL	2.05817	IVS	1.17786e-12
LMOD3	2.0568	IVS	7.84346e-22
AQP7P1	2.04738	IVS	7.47362e-08
PTPRM	2.04331	IVS	9.8815e-20
UBE2G1	2.04251	IVS	2.32938e-28
PAR-SN	2.03833	IVS	2.41449e-07
SSTR5	2.03758	IVS	0.00375491
SNX18	2.03659	IVS	1.49645e-16
OGDH	2.03395	IVS	3.1811e-14
ST3GAL1	2.03315	IVS	7.08964e-17
AKAP6	2.03294	IVS	2.3419e-12
ADPRHL1	2.02855	IVS	6.84472e-11
ADRA2B	2.02764	IVS	3.98819e-08
GPRIN3	2.02616	IVS	6.81598e-08
TSLP	2.02466	IVS	1.21128e-09
ERVMER34-1	2.02335	IVS	5.14744e-09
FAM207A	2.02077	IVS	5.2556e-10
COL21A1	2.01948	IVS	1.27533e-09
GPNMB	2.01576	IVS	4.91395e-16
PINK1	2.012	IVS	2.63263e-21
MFHAS1	2.00886	IVS	5.37384e-13
LURAP1	2.00059	IVS	1.58259e-05
SOGA2	1.99938	IVS	2.66709e-07
FRMD5	1.99911	IVS	2.41178e-12
MACROD1	1.99831	IVS	1.29663e-15
PLCXD3	1.99787	IVS	6.73012e-11
GLRX2	1.98634	IVS	3.45868e-12
ANK1	1.9863	IVS	2.85603e-08
SLC25A20	1.98301	IVS	9.62008e-20
STOX2	1.98061	IVS	5.74101e-07
AAK1	1.97777	IVS	8.55931e-17
DDO	1.97186	IVS	1.0457e-20
CACNA2D1	1.9706	IVS	1.63919e-14
OTUD1	1.97004	IVS	0.00209889
MB	1.9687	IVS	8.24854e-07
ABLIM1	1.96401	IVS	1.62574e-09
CYP4B1	1.96365	IVS	7.20795e-07
SLC52A3	1.96196	IVS	3.68358e-05
ST6GALNAC1	1.96182	IVS	0.00115042
LOC100131096	1.961	IVS	0.000407165
FEM1C	1.95922	IVS	1.06976e-13
GPIHBP1	1.9592	IVS	1.07585e-11
GPC1	1.95337	IVS	4.96586e-09
VIPR2	1.95319	IVS	5.18345e-10
KLHDC8B	1.95102	IVS	1.41661e-14
BCKDHB	1.94695	IVS	6.55075e-15
PPM1K	1.94552	IVS	1.11765e-11
FHL1	1.94217	IVS	7.86789e-05
TMEM54	1.94158	IVS	7.48174e-05
LOC100130705	1.93982	IVS	0.0176044
ALDH6A1	1.93664	IVS	1.24164e-10
PROB1	1.9355	IVS	8.89363e-07
STIM1	1.93422	IVS	4.68784e-11
RNF144A	1.93372	IVS	4.9813e-14
RORC	1.92676	IVS	8.38137e-10
RAB17	1.92657	IVS	0.00117317
TNFRSF12A	1.92628	IVS	0.0060854
CD36	1.92455	IVS	7.02997e-11
LOC100498859	1.92338	IVS	3.01598e-07
MYOM1	1.92256	IVS	7.60976e-10
MUM1L1	1.91921	IVS	2.09207e-08
ABAT	1.91811	IVS	1.03928e-09
AK4	1.91507	IVS	2.75829e-18
AZGP1	1.90997	IVS	1.9546e-06
MYH7B	1.90831	IVS	6.47788e-11
SLC22A5	1.90732	IVS	3.44416e-10
BTNL9	1.90718	IVS	4.47282e-19
DECR1	1.90597	IVS	2.08137e-14
IPO13	1.90591	IVS	7.38563e-21
RGMA	1.9056	IVS	3.01734e-07
42797	1.90362	IVS	1.36074e-08
HMOX2	1.90147	IVS	1.56837e-18
IL17RD	1.89859	IVS	1.157e-07
CLIC4	1.89734	IVS	6.87757e-11
FAM110B	1.89704	IVS	1.27444e-16
PACRG	1.89625	IVS	0.000254375
PKD1L1	1.89534	IVS	3.838e-07
ANKRD28	1.89352	IVS	8.81669e-17
PGM1	1.89273	IVS	6.70875e-15
GPAT2	1.88982	IVS	1.76664e-07
NFU1	1.88867	IVS	5.19269e-14
XIRP1	1.88763	IVS	0.0131349
BAIAP3	1.88489	IVS	8.89936e-05
TCF15	1.88396	IVS	9.4615e-09
GCAT	1.8837	IVS	1.08642e-08
ACPL2	1.87857	IVS	3.57492e-07
GPR157	1.87826	IVS	0.00329046
ACBD5	1.87762	IVS	2.1325e-15
KIFC3	1.87556	IVS	2.02508e-10
MYOM2	1.87513	IVS	2.7592e-06
HOGA1	1.87187	IVS	0.000494906
FMO2	1.8709	IVS	1.33566e-06
SCN7A	1.86953	IVS	1.52494e-10
ABCC9	1.86771	IVS	2.75829e-18
COQ9	1.86644	IVS	5.72968e-14
PCYT2	1.86457	IVS	1.49645e-09
PALLD	1.86306	IVS	1.54964e-08
AVEN	1.85942	IVS	1.46264e-08
PLEC	1.85882	IVS	8.96683e-09
MAPKAPK3	1.85744	IVS	2.27601e-16
CCDC93	1.85676	IVS	4.32024e-12
VPS13D	1.85536	IVS	2.57478e-08
CRYAB	1.8506	IVS	3.28874e-07
PFKFB2	1.84953	IVS	0.000336016
SV2B	1.84809	IVS	0.000272348
BDH1	1.84792	IVS	2.64759e-09
SERINC2	1.84737	IVS	0.00448334
KCNK6	1.84608	IVS	0.00179449
TESC	1.84494	IVS	4.499e-08
HADHB	1.84376	IVS	8.98182e-10
NUDT4	1.84127	IVS	1.55551e-05
KALRN	1.84088	IVS	1.08494e-14
PACSIN3	1.83906	IVS	9.73845e-09
MRPL46	1.839	IVS	3.33794e-12
IP6K3	1.83896	IVS	5.96386e-09
ABRA	1.8378	IVS	0.00481591
LIMCH1	1.8373	IVS	3.63163e-13
CTTN	1.83687	IVS	4.58514e-19
PYROXD2	1.83662	IVS	2.41096e-10
PAG1	1.83611	IVS	3.96096e-11
N4BP3	1.83527	IVS	1.34814e-06
TEC	1.83374	IVS	6.9227e-06
PCSK6	1.83223	IVS	8.37517e-13
FLJ27352	1.83062	IVS	5.6343e-05
FP588	1.83059	IVS	3.34663e-06
LOC440300	1.83011	IVS	6.51032e-08
DLD	1.82973	IVS	6.38245e-12
NDNF	1.82904	IVS	2.07879e-06
DCUN1D2	1.82687	IVS	3.03449e-18
RNF150	1.82647	IVS	2.23309e-11
PWWP2B	1.82603	IVS	6.19298e-07
ELOVL2	1.82106	IVS	3.45856e-05
LPCAT3	1.81892	IVS	2.07619e-09
TIMM8B	1.81841	IVS	1.02934e-14
EXTL1	1.81361	IVS	0.00178747
LARGE	1.81186	IVS	5.72934e-10
FAM13C	1.80871	IVS	0.00025625
PDE3A	1.80701	IVS	2.64003e-11
GCSH	1.8027	IVS	2.99752e-13
TRAM1L1	1.80253	IVS	0.0490857
PCDHGA5	1.80253	IVS	0.000161237
EGFLAM	1.8021	IVS	2.04434e-08
USP13	1.80166	IVS	2.23964e-15
PAFAH2	1.80159	IVS	1.97825e-11
SMCR7	1.80084	IVS	1.36414e-08
SSR3	1.79873	IVS	1.65594e-12
SOBP	1.79267	IVS	5.85897e-11
DBNDD2	1.79187	IVS	0.00547675
ZNF366	1.79042	IVS	5.66668e-05
LOC441155	1.78836	IVS	6.72921e-06
C2CD4C	1.78787	IVS	0.00177693
NUDT16	1.78719	IVS	2.95606e-17
KLHL36	1.78668	IVS	6.72585e-05
TJP2	1.78531	IVS	1.02051e-10
PHYH	1.78383	IVS	2.1274e-10
ADCYAP1R1	1.78345	IVS	8.35561e-07
LDHB	1.78339	IVS	8.70863e-07
ATP1A2	1.78198	IVS	1.1031e-09
NDUFS3	1.78079	IVS	4.93104e-09
PYGM	1.78042	IVS	4.2232e-07
MLLT3	1.77956	IVS	5.76888e-10
FAM65C	1.77867	IVS	2.1359e-10
PLN	1.77602	IVS	1.73608e-06
COL7A1	1.77574	IVS	1.05716e-05
ALPK3	1.77532	IVS	2.90271e-10
USHBP1	1.77186	IVS	4.2421e-08
TIAM2	1.76834	IVS	0.00173407
RGAG1	1.7667	IVS	0.00120053
COBL	1.76625	IVS	8.38394e-11
MLYCD	1.76573	IVS	4.14624e-10
PPM1H	1.76554	IVS	1.66671e-06
PRKAA2	1.76491	IVS	3.80236e-09
CMYA5	1.76228	IVS	8.00424e-07
CEP85L	1.76225	IVS	1.48361e-08
ROGDI	1.75816	IVS	4.88313e-10
ASB10	1.75726	IVS	0.000167853
GPR146	1.75701	IVS	4.10617e-05
PGAP2	1.75591	IVS	7.74707e-09
KIF24	1.75576	IVS	0.00120454
ZAK	1.75483	IVS	2.89455e-09
UBN1	1.75443	IVS	3.89635e-11
COX10	1.754	IVS	2.08223e-10
PANK1	1.75369	IVS	4.75792e-14
GALNT16	1.75226	IVS	7.88984e-15
STMN1	1.75183	IVS	2.60757e-07
TUBA4A	1.74985	IVS	2.17651e-05
ANKRD37	1.74968	IVS	0.000486301
BZW2	1.7484	IVS	3.75401e-11
PDZRN3	1.74773	IVS	9.16762e-11
PLD6	1.74752	IVS	0.00033167
CASQ1	1.7475	IVS	1.57089e-07
CDKL5	1.74727	IVS	0.000745241
SEMA5A	1.74508	IVS	3.93609e-10
BCAR3	1.74244	IVS	5.09553e-05
MEIS2	1.742	IVS	4.45189e-10
LAMA2	1.7394	IVS	1.17091e-09
KIDINS220	1.73907	IVS	8.67067e-13
MYOF	1.73827	IVS	5.26907e-07
F8	1.73812	IVS	8.89696e-10
FEM1A	1.73772	IVS	9.63836e-13
LRSAM1	1.73699	IVS	1.12749e-11
RCAN2	1.73657	IVS	3.46224e-10
ADAM23	1.73623	IVS	1.36433e-12
CDKN2D	1.73548	IVS	1.01531e-06
ETFDH	1.73543	IVS	1.0008e-09
TKTL1	1.73393	IVS	1.18061e-05
EEF1A2	1.733	IVS	5.26096e-08
FGD4	1.73271	IVS	8.38084e-12
PTPRH	1.73267	IVS	0.00485432
NPY6R	1.73022	IVS	3.94604e-11
B4GALNT1	1.72465	IVS	8.59826e-05
TMEM164	1.72005	IVS	4.7065e-12
LOC100506368	1.71884	IVS	0.00512348
ETFA	1.71851	IVS	1.99072e-10
CDR2L	1.71663	IVS	1.65949e-09
AGAP2	1.71625	IVS	1.16915e-05
NDUFS1	1.71565	IVS	4.1718e-08
ABHD10	1.71526	IVS	1.30329e-12
TMEM120A	1.71503	IVS	7.09266e-11
DCTN1	1.71458	IVS	5.25864e-14
UNG	1.714	IVS	6.61813e-09
LYRM1	1.71328	IVS	7.6424e-13
LGALS3	1.71168	IVS	2.65468e-14
ACTN2	1.7103	IVS	5.60426e-06
RAG1	1.70984	IVS	0.00459599
ADCY9	1.70859	IVS	4.45898e-12
PCDH12	1.70803	IVS	4.09111e-10
SPTBN1	1.70755	IVS	1.31784e-08
ST3GAL6	1.7071	IVS	1.14059e-06
GYS1	1.70703	IVS	5.94776e-09
STK39	1.70697	IVS	8.60046e-13
FAM210B	1.706	IVS	1.89412e-15
KIAA1841	1.70589	IVS	6.47868e-10
FABP3	1.70553	IVS	1.07582e-05
SIPA1L2	1.7052	IVS	7.25628e-09
MYPN	1.70175	IVS	5.39587e-07
IFIT1	1.70165	IVS	3.11376e-05
ASB15	1.70111	IVS	2.45311e-07
REXO2	1.70034	IVS	4.97774e-13
COQ10A	1.70027	IVS	0.000109981
BCL2L13	1.6977	IVS	8.8195e-15
STRN	1.69696	IVS	4.61991e-13
CTNNBIP1	1.69677	IVS	2.95587e-13
HIST1H2AC	1.69668	IVS	0.00122851
ZNF367	1.6959	IVS	0.00211622
EMILIN3	1.69542	IVS	0.0020688
KIF17	1.69514	IVS	0.00652302
PIH1D2	1.69496	IVS	0.00320777
PLEKHO1	1.6949	IVS	0.000136586
VWA8	1.69169	IVS	1.94867e-13
BEND3P3	1.69126	IVS	2.15908e-05
SMPX	1.68979	IVS	1.02483e-10
DBT	1.68907	IVS	4.02291e-12
ADH1C	1.6883	IVS	0.0289678
NUDT13	1.68766	IVS	3.51006e-05
FGGY	1.68574	IVS	2.13179e-06
WIPI1	1.68545	IVS	7.5924e-10
CCDC141	1.68531	IVS	1.2914e-09
ADAMTSL5	1.68485	IVS	2.57354e-07
HADHA	1.68418	IVS	3.96621e-10
SLC25A42	1.68329	IVS	3.20435e-08
FMO3	1.68211	IVS	0.00351893
NANOS1	1.6813	IVS	3.17138e-07
AFG3L2	1.67944	IVS	4.878e-11
AASS	1.67884	IVS	4.54775e-07
SLC9A3R2	1.6781	IVS	0.000848983
CD58	1.6779	IVS	2.1467e-09
TCAP	1.67749	IVS	2.46825e-05
TMEM143	1.67747	IVS	9.22657e-09
NEU3	1.67725	IVS	5.27464e-07
REV1	1.67716	IVS	2.10114e-12
USP46	1.67636	IVS	5.41491e-13
GUCY1B3	1.67583	IVS	5.01294e-08
ACTR3B	1.67521	IVS	3.62496e-05
GJA3	1.67513	IVS	0.000590835
GRIP2	1.67437	IVS	0.000270473
ECHS1	1.67435	IVS	1.28922e-09
LOC100128593	1.67383	IVS	0.0165993
GMPR	1.67282	IVS	5.84371e-09
NCAM1	1.67207	IVS	8.36709e-06
FASTKD5	1.67145	IVS	3.5105e-10
ANKRD20A12P	1.66888	IVS	0.00016486
ASB4	1.66825	IVS	0.000969029
RAB21	1.66816	IVS	9.35264e-12
PDHX	1.66785	IVS	8.32714e-12
PAIP1	1.66733	IVS	1.18377e-13
CRYM	1.66706	IVS	0.0183489
TNIK	1.66602	IVS	3.24944e-07
PLA2G15	1.66514	IVS	1.47505e-07
PCDHGB2	1.66467	IVS	0.00356392
RECQL	1.66451	IVS	1.6778e-09
AMD1	1.66424	IVS	1.90466e-06
MYOZ3	1.66407	IVS	0.00389125
SOX9	1.66249	IVS	0.00109727
DBNDD1	1.66233	IVS	0.000570014
ATP5SL	1.66219	IVS	7.82975e-11
EXOSC5	1.66175	IVS	2.7146e-06
ATP1B1	1.66163	IVS	1.06663e-08
PGP	1.66151	IVS	9.32186e-10
DPP4	1.66129	IVS	0.00018057
DSP	1.66024	IVS	6.51876e-07
GAS8	1.65866	IVS	1.58283e-07
MOSPD1	1.65829	IVS	1.49886e-11
MRPS23	1.65786	IVS	9.27197e-15
MAOB	1.65786	IVS	2.04555e-06
SDHA	1.65467	IVS	1.93015e-06
SEMA5B	1.65378	IVS	0.00805543
WDPCP	1.65292	IVS	1.32974e-08
DACH1	1.6514	IVS	0.000263367
HRC	1.64925	IVS	8.24789e-07
CPED1	1.64805	IVS	3.11474e-08
ZBTB38	1.64776	IVS	4.67195e-12
C21orf33	1.64671	IVS	2.90168e-09
RBM20	1.64668	IVS	2.16278e-08
EPM2A	1.64634	IVS	2.00556e-10
CCBE1	1.64547	IVS	0.0124655
CXADR	1.64523	IVS	0.000608185
DPF3	1.64505	IVS	1.89053e-07
P2RY2	1.64326	IVS	2.46394e-05
SCN4B	1.64292	IVS	5.68154e-09
C11orf45	1.64232	IVS	3.40022e-05
ASB11	1.64207	IVS	5.22358e-06
PHPT1	1.64159	IVS	1.0363e-09
TRPM7	1.64127	IVS	9.83347e-08
LONP1	1.6399	IVS	1.31805e-11
TBX3	1.63969	IVS	4.61712e-07
ATP5B	1.63921	IVS	3.82651e-05
LACTB	1.63904	IVS	3.15862e-09
PPTC7	1.63866	IVS	9.69042e-09
FAM46B	1.63826	IVS	0.00414456
PXMP2	1.63783	IVS	1.89251e-08
DERL1	1.63701	IVS	3.56505e-10
NEK7	1.63637	IVS	5.54159e-07
STK17A	1.63625	IVS	6.73012e-11
C11orf21	1.63534	IVS	0.000393822
SH2B3	1.63489	IVS	3.02151e-10
CPAMD8	1.63263	IVS	5.44652e-05
PACSIN1	1.63186	IVS	0.00027981
NDUFB4	1.63129	IVS	8.88391e-11
LOC100302640	1.63127	IVS	9.6076e-05
LPIN3	1.63124	IVS	1.32314e-07
CUTC	1.63094	IVS	1.7525e-09
WDR31	1.63088	IVS	1.42929e-05
APPL1	1.63033	IVS	2.00389e-11
NIPSNAP3B	1.63019	IVS	3.00888e-09
TLL2	1.63004	IVS	0.00358839
SH3BGR	1.62891	IVS	4.51855e-07
GTPBP8	1.62882	IVS	5.62981e-06
IRAK1BP1	1.62796	IVS	0.00895058
MYBPC3	1.62789	IVS	0.000176464
HEY1	1.62728	IVS	4.9162e-07
GAB1	1.62723	IVS	7.60995e-09
STARD7	1.62516	IVS	2.98685e-09
DVL1	1.62501	IVS	2.41211e-05
GBE1	1.62482	IVS	4.60876e-06
PCDHGB3	1.62414	IVS	0.00174154
BCKDK	1.6241	IVS	3.51171e-13
ITGAV	1.62376	IVS	2.26019e-06
C12orf60	1.62247	IVS	0.000772811
ATPBD4-AS1	1.62123	IVS	0.0116067
ADAM9	1.62114	IVS	2.89702e-09
AMN1	1.62106	IVS	1.26792e-07
TLN2	1.62092	IVS	5.90498e-08
PFKP	1.62031	IVS	1.94784e-10
FCN3	1.61973	IVS	0.00726632
TNFSF10	1.61934	IVS	2.60182e-06
LOC401321	1.61651	IVS	5.59757e-06
ECSIT	1.61644	IVS	6.13132e-09
FDX1	1.61605	IVS	1.89038e-09
GRPEL1	1.61519	IVS	9.29751e-10
METAP1	1.61318	IVS	5.76959e-08
ACO2	1.61302	IVS	2.74119e-06
C1QTNF9	1.61202	IVS	0.00340025
FNDC1	1.6115	IVS	0.015085
HK2	1.61114	IVS	0.0486631
COX4I2	1.60944	IVS	0.000117765
GIMAP8	1.60934	IVS	3.7293e-07
HEXB	1.60755	IVS	0.000169499
ABCB1	1.60744	IVS	0.00185874
PAQR4	1.6062	IVS	0.00275695
TUB	1.60578	IVS	2.53629e-08
ABLIM2	1.60557	IVS	1.35502e-05
KTN1	1.6045	IVS	4.75749e-08
ZBTB25	1.60356	IVS	5.44618e-06
GIMAP1	1.60338	IVS	2.09272e-05
ZBTB16	1.60203	IVS	1.43413e-06
FILIP1	1.60196	IVS	2.03407e-06
PTPMT1	1.6017	IVS	8.71752e-05
ANKH	1.60156	IVS	2.64231e-10
TCEA3	1.60155	IVS	5.80458e-06
DYNLT1	1.6015	IVS	1.17978e-06
MBOAT2	1.60146	IVS	0.00501631
DUSP3	1.60101	IVS	2.81693e-07
CECR6	1.60093	IVS	0.00137689
WWC3	1.59982	IVS	1.66285e-11
MRPS18B	1.5997	IVS	7.32142e-09
DNAJC12	1.59914	IVS	0.0103601
ALAS1	1.59826	IVS	1.36627e-06
SLC25A46	1.59727	IVS	1.43513e-10
TRIM63	1.5972	IVS	7.5898e-05
SUCLA2	1.59677	IVS	4.61712e-07
ECI2	1.59665	IVS	2.14461e-12
ALDH5A1	1.59582	IVS	9.52176e-08
SYTL3	1.59503	IVS	1.09256e-05
42982	1.59368	IVS	8.89078e-07
C19orf47	1.59303	IVS	5.60973e-08
CREB3L1	1.59252	IVS	1.04223e-06
GYPC	1.59237	IVS	0.000150605
NCOA2	1.59232	IVS	1.56917e-09
CDK2AP2	1.5923	IVS	2.96447e-05
GJD3	1.59156	IVS	0.000456603
DKFZP586I1420	1.59021	IVS	0.000345574
MYZAP	1.59005	IVS	1.39164e-08
TNS1	1.58968	IVS	7.12288e-06
ASB2	1.58888	IVS	1.11689e-05
NDRG2	1.58874	IVS	9.98511e-08
ARHGEF6	1.58831	IVS	1.81677e-10
RNF208	1.58779	IVS	0.0151839
PCDHGA6	1.58761	IVS	0.00330481
C12orf73	1.58628	IVS	0.000106337
PLCL2	1.586	IVS	1.18657e-07
DENND5A	1.58595	IVS	1.45916e-10
HS6ST1	1.58592	IVS	7.68627e-09
PCMT1	1.58494	IVS	5.28961e-11
ZBTB43	1.58426	IVS	1.1246e-09
C1orf192	1.58405	IVS	0.000201913
PALMD	1.58315	IVS	1.30621e-06
DYRK1B	1.58281	IVS	4.78184e-06
COQ2	1.58163	IVS	3.25583e-05
MID1IP1	1.58146	IVS	1.12742e-05
C10orf12	1.58123	IVS	0.00451359
SLC31A2	1.58121	IVS	3.28486e-08
NDUFAF6	1.58108	IVS	1.46961e-08
MLIP	1.58097	IVS	4.84437e-11
C1orf95	1.58077	IVS	0.00870899
LZTS1	1.57941	IVS	0.000956715
CSRP2	1.57821	IVS	8.36574e-07
GIPC3	1.5778	IVS	0.00254861
DST	1.57732	IVS	1.29717e-07
ISCU	1.57686	IVS	8.15257e-09
INPP4A	1.57674	IVS	1.59976e-09
PHTF2	1.57627	IVS	3.76534e-08
FAM124B	1.57625	IVS	0.00797394
SETD6	1.57618	IVS	1.64484e-05
ASPN	1.57606	IVS	0.0144424
COX7A1	1.57562	IVS	5.38114e-07
AQP7P3	1.57562	IVS	0.000306443
FAP	1.57497	IVS	0.0127446
LOC729444	1.57488	IVS	0.0314672
ADAMTS5	1.57352	IVS	0.0176294
RILP	1.57333	IVS	4.05725e-07
TRIQK	1.57315	IVS	5.77306e-08
LARP6	1.57292	IVS	4.32461e-06
XK	1.57245	IVS	5.32592e-08
KIAA1549	1.57211	IVS	0.0002773
KIF1C	1.57209	IVS	2.7111e-06
NUAK1	1.57177	IVS	1.3908e-05
MRPL19	1.57166	IVS	2.69032e-08
FNIP2	1.5715	IVS	3.81501e-05
EEFSEC	1.57116	IVS	2.6174e-07
HOMER1	1.57093	IVS	1.33952e-07
SLC38A7	1.57077	IVS	1.91228e-08
DLL4	1.5704	IVS	0.000322031
DHTKD1	1.57016	IVS	3.69661e-09
EHBP1L1	1.56938	IVS	5.37651e-07
LOC400927	1.56921	IVS	0.00456474
TBC1D4	1.56876	IVS	6.81364e-09
PPP2R3A	1.56794	IVS	1.42553e-07
PDE4DIP	1.56789	IVS	0.00011004
ADHFE1	1.56668	IVS	2.86191e-09
C10orf54	1.56642	IVS	8.1265e-06
MECOM	1.56609	IVS	1.46667e-07
TST	1.56429	IVS	8.49958e-06
JAKMIP3	1.56424	IVS	0.00295861
RPUSD4	1.56383	IVS	1.06514e-07
PAR5	1.56346	IVS	0.0194475
UQCRQ	1.56326	IVS	1.50854e-08
GKAP1	1.5628	IVS	4.97899e-08
EYA4	1.56053	IVS	0.0035298
PRKCA	1.56003	IVS	9.06239e-07
UQCRC1	1.55956	IVS	4.73796e-06
MSS51	1.55913	IVS	0.00345308
HCN4	1.55871	IVS	0.00739218
MAP2	1.5583	IVS	1.50508e-05
MYOM3	1.55814	IVS	3.6266e-06
ASIC3	1.55772	IVS	0.00161089
CISH	1.55766	IVS	0.0170283
GPR116	1.55761	IVS	1.61801e-07
SLC25A4	1.55751	IVS	0.0003422
INSR	1.55586	IVS	1.90274e-08
CPT2	1.55561	IVS	1.27987e-06
PPP2R5C	1.55542	IVS	1.87632e-11
ACSL1	1.5554	IVS	0.00958916
TXLNB	1.55515	IVS	1.60808e-09
LPAR6	1.55512	IVS	8.45543e-07
PAOX	1.55479	IVS	0.00772864
CAP2	1.55471	IVS	6.53942e-10
NDUFA9	1.5537	IVS	1.10248e-07
PLEKHA1	1.55347	IVS	5.6603e-11
HSPA4L	1.5518	IVS	1.76191e-05
ALDOC	1.55144	IVS	2.01325e-06
ADAMTS12	1.55143	IVS	0.0440566
CBFA2T3	1.55143	IVS	2.70387e-06
ATP5C1	1.55118	IVS	1.74079e-06
NFS1	1.55113	IVS	9.98833e-10
STXBP6	1.55096	IVS	0.000895051
IZUMO4	1.54994	IVS	0.0328957
MAP6D1	1.54915	IVS	0.0040646
FAM118B	1.54906	IVS	3.23666e-07
TARSL2	1.54881	IVS	2.07813e-09
MAN1C1	1.54749	IVS	0.00020289
FLT1	1.54695	IVS	1.14113e-08
UBA3	1.54688	IVS	7.37345e-10
ALS2CL	1.54655	IVS	3.07132e-08
CLN8	1.54543	IVS	6.20685e-07
CBX2	1.54515	IVS	0.0259412
ITGB5	1.54462	IVS	9.33465e-07
DBI	1.54405	IVS	3.00671e-07
PARVB	1.54396	IVS	2.05533e-06
TINAGL1	1.54325	IVS	8.10688e-07
ZNF610	1.54227	IVS	0.00497338
ACSL3	1.54226	IVS	4.08726e-09
MRPL33	1.54182	IVS	9.84814e-09
DAAM2	1.54132	IVS	1.1634e-06
FAM134B	1.54125	IVS	0.0018287
SLC45A3	1.54104	IVS	0.0100146
GBP4	1.54024	IVS	6.40905e-07
SH3D19	1.53907	IVS	3.71048e-08
USP2	1.53879	IVS	4.02327e-07
VIT	1.53841	IVS	0.000109199
HBS1L	1.53841	IVS	1.96079e-10
THSD4	1.53796	IVS	3.61646e-10
DUSP13	1.53754	IVS	0.0067653
TM4SF18	1.53713	IVS	1.42943e-05
CCDC85C	1.53712	IVS	6.28247e-07
FAM217B	1.53666	IVS	2.31852e-07
SGCD	1.53623	IVS	4.5502e-06
COX5A	1.5358	IVS	1.67313e-06
SIRT4	1.53401	IVS	0.00184209
NDUFAF1	1.53392	IVS	1.5457e-07
IGFBP7	1.53374	IVS	1.26419e-05
ANXA3	1.53373	IVS	6.80242e-06
TMEM223	1.53365	IVS	4.26084e-06
AK3	1.53359	IVS	2.40876e-08
ADAP1	1.53339	IVS	0.00282721
UBAC1	1.53158	IVS	2.8664e-08
AIF1L	1.53039	IVS	1.59014e-05
KCTD9	1.529	IVS	1.14847e-08
GRB14	1.52839	IVS	5.37616e-05
PEX7	1.52795	IVS	4.74512e-05
NLRX1	1.52721	IVS	1.02243e-06
CCDC68	1.52676	IVS	8.81041e-07
ARVCF	1.52637	IVS	0.00095595
BSG	1.5262	IVS	0.000126147
SERPINI1	1.5251	IVS	0.00425893
SLC16A7	1.52376	IVS	6.00556e-05
PARD3	1.52311	IVS	2.94589e-08
ABCB7	1.52303	IVS	7.78645e-09
RGS5	1.52254	IVS	2.14582e-05
MTSS1L	1.5224	IVS	1.30394e-05
GARNL3	1.52219	IVS	0.000259706
PHF20L1	1.52203	IVS	9.22657e-09
PREX2	1.52142	IVS	0.00410938
GRK5	1.521	IVS	2.74589e-06
TAF3	1.521	IVS	1.123e-05
GCDH	1.52068	IVS	1.35263e-06
CLUH	1.51967	IVS	0.000135639
TTN	1.51947	IVS	0.00520147
SLC6A8	1.51885	IVS	2.79479e-06
CAV3	1.51749	IVS	1.71854e-05
TIMMDC1	1.51719	IVS	2.66057e-09
PRKAB2	1.51598	IVS	0.000319397
PAQR9	1.51566	IVS	3.57945e-05
SOGA1	1.51535	IVS	5.53595e-07
PCDHGA4	1.51508	IVS	0.0152
LOC286367	1.51432	IVS	3.06417e-07
UBE2H	1.51359	IVS	1.89323e-07
KLHL7	1.51357	IVS	3.63177e-07
FAM92A1	1.51324	IVS	8.9031e-08
SPR	1.51253	IVS	1.52779e-06
SHROOM3	1.51199	IVS	9.55747e-05
BID	1.51161	IVS	2.95274e-05
BVES	1.51141	IVS	5.53595e-07
RD3L	1.51114	IVS	3.3797e-05
C22orf23	1.51113	IVS	0.00144072
AR	1.5106	IVS	4.01697e-05
POLB	1.51052	IVS	1.01383e-06
AQP7	1.51046	IVS	0.000769711
FAM195A	1.50976	IVS	0.0052507
CMSS1	1.50908	IVS	0.000114878
LMLN	1.50893	IVS	6.06588e-06
MZT2B	1.50876	IVS	0.00459969
NDUFS4	1.50873	IVS	2.8675e-08
DYNLL2	1.50843	IVS	9.88857e-09
PPP1R12C	1.50785	IVS	0.00111042
EML1	1.5078	IVS	2.65773e-09
GUCD1	1.50757	IVS	2.96843e-07
RHOD	1.50746	IVS	0.00166185
FAM107A	1.50687	IVS	4.58032e-05
EDA2R	1.50581	IVS	0.0467273
TRIP10	1.50569	IVS	1.06428e-06
PEA15	1.50532	IVS	8.10759e-07
FAM105B	1.5045	IVS	4.84215e-07
SLC38A3	1.50436	IVS	0.0102926
C14orf142	1.5043	IVS	1.69784e-05
TMEM88	1.50421	IVS	0.000315379
YIF1B	1.50378	IVS	5.60456e-05
ZBTB20	1.50357	IVS	0.0447006
FLII	1.50303	IVS	1.80029e-08
SDK2	1.5029	IVS	0.0268844
NME4	1.50265	IVS	6.5105e-06
SLC25A3	1.50254	IVS	6.30838e-05
TRUB2	1.5012	IVS	2.60801e-08
BCKDHA	1.501	IVS	6.5105e-06
MTIF2	1.50043	IVS	1.19482e-08
SLC30A3	1.50004	IVS	0.0043727
HIGD1A	1.49992	IVS	3.77015e-06
MRM1	1.49949	IVS	0.00267133
SETD8	1.49923	IVS	3.80395e-07
QRSL1	1.49895	IVS	5.17585e-08
IVNS1ABP	1.49839	IVS	0.000136586
ZNF704	1.49827	IVS	3.6061e-08
FNBP1L	1.49794	IVS	1.13827e-08
VWF	1.49737	IVS	5.66013e-05
RASD2	1.49581	IVS	0.000430569
C7orf53	1.49576	IVS	0.0236001
KLHL24	1.49575	IVS	1.69925e-05
SLC44A1	1.49568	IVS	3.61554e-05
MTUS1	1.49553	IVS	8.4026e-07
CAMK2D	1.4953	IVS	8.97292e-07
PITX2	1153.1	LA	9.01551e-202
CLDN18	654.55	LA	0
MYBPHL	392.066	LA	0
MUC16	325.113	LA	6.33023e-79
LOC100144602	272.867	LA	7.82421e-43
MSLN	271.71	LA	1.06792e-110
VWDE	204.971	LA	1.20611e-154
ITLN1	165.17	LA	9.57726e-52
SERPINB2	153.395	LA	3.25483e-74
EPGN	151.978	LA	6.68235e-118
SYT4	143.108	LA	2.7313e-152
SHD	138.128	LA	8.03264e-105
NPPA	103.942	LA	8.98463e-28
KCNQ5	93.1152	LA	1.69264e-30
GJD2	92.3329	LA	7.50943e-62
ALOX15	90.161	LA	3.01038e-111
SLC5A12	88.8171	LA	2.13431e-80
CHRNE	83.1106	LA	1.73828e-76
UPK1B	77.1308	LA	4.43735e-66
KIF1A	74.9405	LA	5.73795e-275
PRKG2	70.7279	LA	2.89171e-70
OIT3	70.5223	LA	3.36625e-43
HAS1	69.7013	LA	2.03432e-77
MAB21L2	69.1299	LA	1.54316e-54
PLA2G12B	61.5542	LA	7.03334e-93
GRIN2C	56.8272	LA	1.56506e-59
FAM216B	56.2356	LA	5.4058e-104
HCN1	55.5463	LA	4.62954e-105
PRG4	53.547	LA	1.05164e-117
EPHA5	53.1845	LA	1.44754e-102
NR2F1	51.4097	LA	4.84576e-113
KRT19	50.3962	LA	1.37014e-104
ZNF385B	49.231	LA	3.80235e-52
SYNPR	49.1919	LA	5.8784e-62
CCDC64	47.6882	LA	4.06355e-67
C17orf107	45.5535	LA	3.54481e-53
SLPI	45.4558	LA	1.83601e-36
FAM189A1	45.3632	LA	6.87405e-67
SAA1	44.8111	LA	4.37203e-53
BDKRB1	44.3811	LA	3.39009e-36
CLDN1	43.382	LA	3.56344e-58
CALB2	43.1689	LA	1.15011e-93
LRP2	42.2877	LA	2.5321e-76
LIF	41.226	LA	4.28396e-23
OTOGL	39.7687	LA	8.1429e-98
FRMPD2	38.421	LA	2.18224e-62
SLN	38.269	LA	9.42719e-24
MCOLN3	36.7199	LA	1.47023e-123
MYL4	36.6419	LA	5.64441e-25
PTPRQ	36.515	LA	1.24256e-38
CXorf64	35.7665	LA	5.06023e-36
GSG1L	34.9537	LA	3.01677e-40
GPM6A	30.7133	LA	1.8423e-57
IL8	30.4132	LA	2.37737e-24
MYL7	30.3733	LA	3.25544e-24
PCYT1B	29.1587	LA	6.48409e-47
SBK2	29.1581	LA	4.08199e-122
ROR2	28.2944	LA	8.45098e-128
CA12	28.0748	LA	3.88388e-32
IL6	27.568	LA	2.6123e-18
KCNK3	26.7414	LA	9.80462e-52
STAT4	26.6925	LA	2.82771e-162
CACNA1G	26.3687	LA	1.17617e-88
KRT7	25.9654	LA	3.84763e-38
EREG	25.8095	LA	3.03824e-10
RIPK4	25.6497	LA	8.86877e-46
KCNJ3	25.1761	LA	9.9043e-29
IL1B	24.833	LA	6.31626e-46
SLC7A11	23.9755	LA	8.515e-94
PRUNE2	23.5802	LA	2.47177e-54
SFRP5	23.4472	LA	9.93922e-22
PCK1	23.198	LA	2.24497e-24
HP	22.7469	LA	7.00336e-13
TCEAL2	22.5681	LA	3.83375e-50
DNER	22.4884	LA	1.19786e-71
FLJ42709	21.6288	LA	2.88213e-62
DHRS9	20.9525	LA	3.41568e-33
FGFR2	20.9463	LA	4.34938e-59
TGM1	20.8206	LA	2.21e-40
NAT8L	20.4	LA	1.70368e-53
LEP	20.3792	LA	1.30223e-12
SLC39A8	20.1073	LA	1.12765e-146
FOSB	20.0501	LA	1.04894e-08
RBP4	20.0259	LA	3.31622e-25
FLJ31813	19.8921	LA	3.10806e-47
CIDEC	19.5278	LA	3.8663e-10
LGALS12	19.5044	LA	8.63569e-34
MYRF	19.3388	LA	1.94011e-57
LINGO1	18.8882	LA	6.19314e-71
NSUN7	18.7922	LA	4.58316e-22
ZNF365	18.6749	LA	6.42006e-23
KCNA5	18.3612	LA	9.87065e-59
DFNB31	18.2379	LA	7.35393e-50
CGN	18.1313	LA	5.54508e-27
SOSTDC1	18.1056	LA	7.31121e-49
DSC3	17.974	LA	8.25308e-41
BNC1	17.7518	LA	1.16917e-45
ROBO2	17.3179	LA	6.08691e-27
NPPB	17.1828	LA	8.61947e-06
TMEM163	16.684	LA	7.39276e-70
SFRP2	16.3051	LA	1.03364e-17
CPLX3	15.9526	LA	3.80902e-81
L3MBTL4	15.5786	LA	1.53707e-42
NTM	15.4122	LA	6.30039e-94
LMAN1L	15.3198	LA	1.85331e-75
CHGB	15.298	LA	6.90689e-33
ACTA2	14.9569	LA	1.22936e-44
DDIT4L	14.7934	LA	6.43683e-91
ADIPOQ	14.3331	LA	2.29994e-06
PTGS2	14.1911	LA	1.62666e-19
IL5RA	13.8917	LA	1.47947e-23
SCD	13.84	LA	3.39382e-14
NMNAT2	13.5761	LA	2.69214e-77
ADAMTS8	13.2289	LA	6.36986e-39
SERPIND1	13.0095	LA	6.64023e-32
ACHE	12.9279	LA	5.84896e-32
CAMK1D	12.4097	LA	1.49115e-73
RAB33A	12.3501	LA	5.56103e-45
EGR2	12.2692	LA	2.66806e-19
DGKI	12.2324	LA	1.94033e-41
ELMOD1	12.0449	LA	4.11506e-62
FOSL1	11.9436	LA	1.28998e-09
AQP9	11.9331	LA	8.92234e-16
PLIN1	11.9158	LA	8.00174e-07
AGBL4	11.9061	LA	1.3209e-23
GDF6	11.8984	LA	1.49495e-36
TNFSF14	11.8405	LA	1.38165e-24
FAM83G	11.6371	LA	1.10985e-43
PCDH20	11.5606	LA	9.57707e-29
CHI3L1	11.5573	LA	1.62349e-18
BEX2	11.3931	LA	4.84446e-59
PDE8B	11.3418	LA	1.75295e-57
GRIP1	11.284	LA	2.78383e-16
GOLGA7B	11.1351	LA	6.67552e-24
OSR1	11.0759	LA	2.93549e-75
MAL2	11.07	LA	2.45715e-19
FLRT3	11.0652	LA	5.56824e-36
CDKL2	10.9927	LA	1.57305e-18
GABRB3	10.9364	LA	2.29622e-30
HUNK	10.9194	LA	1.3286e-08
KRT18	10.6457	LA	3.00407e-117
RELN	10.24	LA	1.54644e-16
EGR3	10.1217	LA	7.63721e-10
CCL21	10.0979	LA	1.07574e-16
THRSP	10.0507	LA	5.23387e-09
CXCL1	9.91507	LA	5.97655e-14
SNX22	9.85944	LA	2.71669e-53
ID4	9.6762	LA	2.27704e-50
CACNA1D	9.61607	LA	6.50664e-26
DHRS7C	9.58927	LA	1.08828e-10
GPR183	9.51954	LA	8.41537e-58
LRRC7	9.28695	LA	3.06877e-28
FOS	9.26267	LA	4.71554e-08
PTPRF	9.15611	LA	7.06591e-30
EFNB3	9.11133	LA	1.87537e-27
CRTAC1	9.06125	LA	8.15043e-30
NEB	8.95234	LA	1.61351e-13
RARRES2	8.92667	LA	2.74258e-64
METTL7B	8.86939	LA	1.50409e-62
GPR3	8.85867	LA	9.66273e-21
NR4A2	8.66593	LA	9.73878e-09
TF	8.65704	LA	1.1404e-11
RNF175	8.64683	LA	7.97226e-29
MFSD2A	8.61979	LA	5.53689e-14
DSC1	8.58786	LA	3.6934e-30
GABRB2	8.46602	LA	6.637e-18
VSTM2L	8.41736	LA	3.87363e-29
MT1A	8.32548	LA	4.73745e-12
LOC283070	8.2064	LA	3.12405e-101
CHRDL1	8.19039	LA	1.01695e-32
RHBDL3	8.12211	LA	6.84554e-25
TUSC5	8.07425	LA	8.23506e-07
SLC28A3	8.04927	LA	2.59112e-27
OXCT2	7.97046	LA	2.62578e-28
CCDC109B	7.86563	LA	1.16187e-43
EGR1	7.86025	LA	5.54293e-10
SFRP1	7.81285	LA	5.83448e-44
CGREF1	7.76342	LA	6.23785e-23
GATA5	7.74777	LA	2.9632e-22
CNTFR	7.72091	LA	2.59622e-13
FNDC4	7.64152	LA	5.76186e-34
TRABD2B	7.51778	LA	3.01651e-67
COMP	7.33153	LA	1.56402e-14
CADM2	7.33021	LA	4.2594e-23
GCK	7.30178	LA	4.82003e-11
CFB	7.21765	LA	6.92648e-39
GPRC5A	7.19498	LA	1.94921e-14
MMRN1	7.1705	LA	3.72167e-10
FAM83B	7.15921	LA	3.53784e-10
NKAIN2	7.15036	LA	2.88937e-24
PKHD1L1	7.14916	LA	3.25999e-07
BCHE	7.03693	LA	1.09908e-68
RASGRP1	7.02922	LA	1.38541e-25
MYOZ1	6.92225	LA	1.08432e-14
PRR26	6.75341	LA	9.3847e-28
XYLT1	6.64765	LA	3.50827e-34
SLC19A3	6.56767	LA	1.18223e-08
NR4A3	6.5564	LA	4.54775e-07
DNAH11	6.50815	LA	3.87537e-30
UPK3B	6.46882	LA	8.39057e-12
TFF3	6.39934	LA	2.04822e-15
ITGA2B	6.26624	LA	2.18943e-18
ACTG2	6.26338	LA	6.16694e-22
RGS2	6.18888	LA	1.13641e-28
CTGF	6.1733	LA	7.58394e-15
LGR6	6.16882	LA	7.53493e-39
CMTM5	6.14395	LA	4.06948e-17
GNB5	6.09825	LA	3.56961e-61
ADAMTS4	6.07484	LA	2.52767e-12
MYH6	6.06452	LA	2.37501e-10
CD69	6.00812	LA	1.99789e-17
GYG2	5.99725	LA	5.13601e-07
MYO5B	5.98271	LA	3.84109e-29
CNR1	5.96322	LA	2.06073e-28
CHL1	5.91212	LA	4.43629e-39
PTGFR	5.89963	LA	9.83505e-22
SNAI1	5.8155	LA	1.05693e-08
KCNT2	5.80123	LA	4.83468e-34
ULK4	5.79841	LA	6.36146e-26
HTR4	5.77649	LA	7.46882e-27
IL7R	5.75654	LA	1.92463e-11
PLA2G2A	5.73609	LA	3.21522e-13
FASN	5.63298	LA	8.8269e-12
CCL2	5.62138	LA	6.38245e-12
NTRK2	5.61393	LA	8.93273e-19
UNC13D	5.60431	LA	1.64235e-31
LRRN3	5.56282	LA	1.30683e-20
CDHR1	5.559	LA	2.46305e-19
GDA	5.54386	LA	0.000154823
FAM153C	5.51591	LA	9.8006e-08
CD300E	5.50949	LA	7.08498e-08
ASPG	5.50764	LA	6.35181e-27
SCRG1	5.49967	LA	1.15578e-19
CIB2	5.4234	LA	3.77674e-27
VGLL2	5.39383	LA	0.000493162
GRIK5	5.3246	LA	4.00814e-31
SEMA3A	5.31527	LA	2.12535e-19
SMIM1	5.27867	LA	5.03467e-18
SLC29A4	5.27028	LA	7.31763e-16
GAL3ST3	5.25888	LA	4.03755e-21
CPXM1	5.19693	LA	8.80043e-17
CHI3L2	5.17826	LA	2.05972e-09
UBXN10	5.12024	LA	8.0051e-27
PLAUR	5.08227	LA	5.56546e-09
KCTD1	5.08135	LA	5.39313e-36
KCNA7	5.07956	LA	3.03379e-20
CXCL14	5.07231	LA	0.00145045
MLXIPL	5.0375	LA	2.44786e-06
PHYHIP	5.03586	LA	2.70575e-29
PDE4B	5.00403	LA	2.42483e-14
LRCH2	4.99221	LA	2.76941e-44
CD8A	4.98479	LA	1.85656e-16
COL8A2	4.91217	LA	2.34026e-21
SLIT3	4.91046	LA	8.07841e-28
SGSM1	4.90505	LA	1.35933e-63
CD200	4.90339	LA	2.15762e-38
CEBPA	4.90225	LA	4.93873e-09
PPM1E	4.89441	LA	1.58109e-15
HBB	4.84737	LA	8.6883e-06
MYO5C	4.84059	LA	5.70714e-49
TMCC2	4.83484	LA	6.7801e-23
SOCS3	4.82701	LA	2.33372e-11
PTX3	4.82461	LA	0.00023069
FAM184A	4.80352	LA	4.39955e-18
PITPNM3	4.7324	LA	1.16586e-15
POF1B	4.71624	LA	4.37606e-64
ANGPTL7	4.70824	LA	1.53039e-07
LGI3	4.70132	LA	4.6277e-11
KCNK1	4.70039	LA	1.51889e-27
WWC1	4.68383	LA	2.46931e-10
COL4A5	4.66167	LA	2.49473e-63
CELSR2	4.64631	LA	1.08969e-68
BDKRB2	4.61592	LA	1.48441e-08
SGK110	4.54596	LA	1.96695e-17
SLC6A4	4.54283	LA	7.71088e-08
TAGLN	4.52358	LA	3.49003e-15
ELOVL6	4.48297	LA	1.16496e-12
LINC00086	4.48007	LA	4.56068e-27
KCNA6	4.46662	LA	7.89959e-17
MYC	4.43542	LA	3.33732e-33
CACNA2D2	4.42463	LA	1.41109e-35
APBA1	4.41685	LA	1.67162e-42
SERPINA5	4.3835	LA	5.61565e-28
GLP1R	4.3668	LA	1.70978e-26
SMOC1	4.36401	LA	0.00119124
ADRA2A	4.3447	LA	1.98954e-14
CTTNBP2	4.30806	LA	2.93863e-30
SAMSN1	4.28611	LA	1.22341e-09
SLC7A5	4.26384	LA	1.45916e-10
ZFP36	4.26283	LA	1.23691e-14
KCNMB2	4.25427	LA	2.00456e-19
AEBP1	4.24009	LA	6.97966e-31
ACVR1C	4.23504	LA	2.56474e-06
MEDAG	4.21649	LA	1.70694e-15
EPS8L2	4.21327	LA	2.38905e-18
RASL12	4.20184	LA	4.74847e-36
CCL13	4.17766	LA	2.50713e-06
ADAMTS3	4.09099	LA	5.92038e-17
LOC100505633	4.05972	LA	9.40679e-12
OGDHL	4.05757	LA	2.15423e-10
IGLL5	4.04343	LA	6.13096e-12
KCNMB1	4.03373	LA	9.49713e-13
STAC2	4.03039	LA	1.83967e-11
NTNG2	4.01876	LA	3.84731e-14
TSPAN7	4.01626	LA	6.61632e-67
S100B	4.00151	LA	1.08915e-10
WNT2B	3.99955	LA	8.66144e-20
BMP8A	3.99951	LA	5.57486e-19
DDX26B	3.99381	LA	2.24615e-48
BRSK1	3.98679	LA	6.78546e-21
CCDC163P	3.98236	LA	1.81328e-07
MT1M	3.97607	LA	2.10856e-17
PLXNB3	3.96535	LA	1.03085e-22
NTN1	3.93206	LA	4.51038e-16
ALDH1A3	3.92474	LA	4.08063e-21
SLC38A4	3.92397	LA	2.96448e-05
GNAO1	3.91731	LA	1.00758e-18
TTLL7	3.90882	LA	6.14272e-22
EXPH5	3.90775	LA	9.40488e-08
AGTR1	3.89436	LA	4.05391e-24
NFASC	3.89211	LA	1.15089e-64
NAGS	3.86906	LA	7.25628e-09
TBX5	3.8639	LA	2.24497e-24
RPS6KA6	3.83691	LA	3.35002e-10
LINC00087	3.83596	LA	4.46944e-40
EDNRA	3.8258	LA	8.91465e-41
FAM21B	3.81685	LA	5.11045e-18
PLCB1	3.80704	LA	1.33395e-56
MAFF	3.80445	LA	7.37345e-10
LOC100507387	3.79328	LA	8.14613e-08
GPSM2	3.78136	LA	5.23227e-14
CHSY3	3.7794	LA	1.06032e-10
JUNB	3.77485	LA	5.84371e-09
NCR3LG1	3.76347	LA	5.67653e-19
CRISPLD1	3.76064	LA	1.94867e-13
C5AR1	3.75684	LA	1.60808e-09
KCNQ3	3.75182	LA	1.22896e-05
SELL	3.7357	LA	5.91616e-07
CXCL2	3.72739	LA	1.26581e-08
C5orf27	3.693	LA	1.26771e-06
GAREML	3.68388	LA	1.99384e-16
KCTD17	3.67729	LA	6.40581e-12
C17orf96	3.66797	LA	3.667e-07
CHODL	3.64935	LA	2.34407e-06
GPR85	3.64822	LA	1.09798e-12
AMPH	3.63704	LA	9.89331e-34
REEP2	3.63214	LA	1.53325e-25
PDLIM4	3.62337	LA	3.55048e-16
GIPR	3.61832	LA	2.1583e-10
ZNF608	3.61322	LA	3.71127e-18
DUSP4	3.60909	LA	3.69043e-08
STEAP2	3.56856	LA	3.65376e-60
SPN	3.56166	LA	5.17648e-10
RIMS3	3.55537	LA	2.08376e-15
F10	3.55252	LA	7.10422e-34
TMEM229B	3.55175	LA	5.10163e-13
C16orf89	3.53436	LA	3.9974e-06
PGBD5	3.53199	LA	9.51104e-33
EYA2	3.52813	LA	2.45016e-12
PAM	3.52681	LA	8.5943e-26
ADAMTS1	3.52177	LA	1.16518e-18
KIAA1199	3.50874	LA	7.11964e-05
TMEM108	3.50525	LA	5.73239e-15
STEAP1	3.48109	LA	5.40513e-09
ZNF711	3.47997	LA	2.04581e-14
CASKIN1	3.47264	LA	7.282e-10
MMP19	3.46753	LA	4.89205e-10
SLC22A17	3.46364	LA	7.85581e-19
FLRT2	3.46281	LA	3.01476e-22
MYOT	3.43874	LA	6.74163e-08
PLVAP	3.43547	LA	1.48846e-24
ERC2	3.43271	LA	3.24192e-06
DUOX1	3.41419	LA	4.40469e-09
SLC35G1	3.40918	LA	2.19758e-16
HPSE	3.40532	LA	2.24644e-14
CFH	3.39927	LA	3.5825e-19
FAM83H	3.39695	LA	4.93796e-10
DHODH	3.3874	LA	1.04038e-21
TIMP1	3.3848	LA	1.17346e-18
CLCF1	3.37277	LA	9.88857e-09
TMEM40	3.36863	LA	7.30832e-08
IL18	3.34516	LA	2.73959e-13
CSTA	3.34489	LA	3.87311e-07
HRASLS5	3.33663	LA	6.72893e-08
MYH15	3.33504	LA	6.66029e-06
SERPINF2	3.32703	LA	8.38134e-05
CA13	3.32668	LA	8.27978e-20
CPNE8	3.31325	LA	3.20124e-31
C11orf96	3.30512	LA	5.59169e-07
CADM3	3.30269	LA	7.22228e-16
TM6SF1	3.30096	LA	4.63175e-48
THBS1	3.29066	LA	7.07182e-07
STAMBPL1	3.28971	LA	8.78958e-20
SLC41A2	3.28943	LA	2.20357e-14
MEST	3.28237	LA	0.000176723
SCARA3	3.28183	LA	7.53886e-10
CLSTN2	3.28077	LA	1.85646e-20
SBSPON	3.27371	LA	1.26176e-11
TMEM176B	3.27319	LA	3.53326e-42
BTG3	3.27041	LA	1.30317e-32
RGS4	3.25593	LA	1.39636e-06
FBLN1	3.25347	LA	2.81727e-21
CHST6	3.25239	LA	4.62662e-12
SMPD3	3.24422	LA	5.12632e-06
CHST11	3.24348	LA	1.02887e-22
THY1	3.23799	LA	4.05616e-11
TNFRSF8	3.2356	LA	5.29698e-07
TNC	3.2319	LA	0.000741832
P2RX6	3.22818	LA	5.76888e-10
KAZN	3.22572	LA	1.21651e-21
ASTN2	3.22116	LA	1.32252e-10
MYLK4	3.22084	LA	1.17246e-13
DACT1	3.21609	LA	6.36863e-08
GFPT2	3.21469	LA	9.1174e-11
GRHL1	3.21198	LA	1.56218e-14
MAPK13	3.19815	LA	1.5653e-11
FAM107B	3.19563	LA	8.37589e-13
SLC25A21	3.19404	LA	5.88095e-08
SDR42E1	3.19383	LA	6.48924e-09
DNAH14	3.18415	LA	4.019e-07
LILRA5	3.17915	LA	3.47213e-06
FAM5C	3.17234	LA	0.0028669
DGAT2	3.17052	LA	0.000310771
SOD3	3.16734	LA	4.71613e-28
NABP1	3.1662	LA	7.55968e-12
TMEM98	3.16168	LA	1.58241e-28
ITGAX	3.15792	LA	0.000121168
TMEM176A	3.15297	LA	2.78349e-28
CYTIP	3.14906	LA	8.99889e-15
SIX4	3.14219	LA	1.80319e-16
STAP2	3.14197	LA	4.48475e-11
PTGES	3.14164	LA	1.24156e-09
LOC399753	3.14135	LA	1.26371e-13
LOC100289137	3.14019	LA	3.38231e-07
ARHGEF26	3.1235	LA	5.79196e-26
ANKRD18A	3.11577	LA	2.46562e-07
DAPK1	3.10941	LA	2.55147e-10
SYT13	3.09982	LA	5.55887e-09
DDR1	3.09197	LA	1.60648e-31
HAS2	3.09082	LA	9.31811e-09
COL13A1	3.08713	LA	3.65383e-09
TUBB3	3.08295	LA	6.59855e-06
MT1F	3.07864	LA	3.48005e-07
RASD1	3.07689	LA	3.19986e-08
ACSF2	3.07153	LA	1.33872e-20
WDR63	3.07136	LA	1.12879e-06
NRXN1	3.06926	LA	4.32968e-26
C2orf40	3.05576	LA	1.50009e-08
TMEFF2	3.05524	LA	1.96894e-08
COL14A1	3.05251	LA	5.95399e-11
FLRT1	3.04515	LA	1.62377e-09
MCTP2	3.03625	LA	0.000361808
KLHL32	3.02398	LA	2.00724e-12
ABCC3	3.01825	LA	0.000384093
SCAMP5	3.01769	LA	6.59883e-18
NNMT	3.01683	LA	4.42723e-16
SLC44A5	3.01101	LA	2.95097e-08
TYRO3	3.00897	LA	7.62773e-26
WDR49	3.0022	LA	0.000580132
ADRBK2	3.0003	LA	1.7342e-39
SLC17A9	2.99446	LA	1.77684e-05
MGST1	2.99376	LA	8.39692e-07
RARRES1	2.99231	LA	1.96676e-06
GPRASP1	2.98249	LA	3.03142e-30
TMEM37	2.96128	LA	4.08964e-08
SOX15	2.95976	LA	5.38502e-05
SPOCK1	2.95431	LA	1.70179e-13
SEMA4A	2.95158	LA	7.93987e-08
ARL4C	2.94044	LA	6.61613e-15
MUC1	2.93862	LA	4.49269e-10
FKBP11	2.93744	LA	1.7993e-09
DKK3	2.93686	LA	1.69865e-22
RHOU	2.93234	LA	9.60857e-20
HSPA6	2.93217	LA	9.62586e-09
HMOX1	2.93142	LA	0.00222229
ADAM11	2.9287	LA	4.51743e-24
MST1	2.92803	LA	1.29755e-08
HENMT1	2.9237	LA	1.99415e-13
FGF13	2.9198	LA	3.79201e-05
VASH1	2.91324	LA	1.44628e-22
SLC25A25	2.9095	LA	2.24113e-20
SLC6A16	2.90822	LA	2.30335e-06
SLC35F2	2.90731	LA	2.31322e-08
SLC1A5	2.90612	LA	3.50827e-34
NUAK2	2.90573	LA	5.85249e-06
CYP26B1	2.90258	LA	1.11297e-07
DNAJC6	2.90014	LA	5.83652e-19
CD83	2.89301	LA	3.97528e-07
RBM47	2.89142	LA	1.06427e-08
FMOD	2.89118	LA	6.66067e-21
RALYL	2.88388	LA	2.3937e-10
MLPH	2.86824	LA	3.48593e-23
KCNK5	2.86461	LA	2.46691e-07
MATN2	2.85914	LA	3.98738e-10
IKZF3	2.85654	LA	5.17085e-05
FGF11	2.85232	LA	1.5306e-27
TENM3	2.85075	LA	6.66464e-13
NR4A1	2.84637	LA	1.12168e-05
TSTD1	2.82756	LA	2.74878e-15
MT3	2.82718	LA	3.16967e-08
PEG10	2.82521	LA	1.58235e-13
MYLK	2.81742	LA	4.82845e-14
ADAM19	2.81679	LA	1.01604e-10
EPHB2	2.81121	LA	1.055e-07
AOC3	2.80624	LA	1.03928e-09
SIK1	2.80475	LA	0.000416791
TRAF4	2.79973	LA	2.44226e-10
MAP1B	2.78923	LA	2.26001e-14
MAL	2.78895	LA	9.60432e-17
EEF1A1	2.78641	LA	3.28804e-15
CYP7B1	2.7808	LA	5.85892e-14
SFRP4	2.77586	LA	1.08169e-08
CCDC3	2.77369	LA	4.60505e-13
PSAT1	2.77358	LA	6.60678e-09
ZFP57	2.77223	LA	0.00295662
AOX1	2.77105	LA	2.73232e-06
TBX18	2.75825	LA	6.46605e-11
STX1B	2.74547	LA	4.90677e-07
AFAP1	2.74495	LA	2.15794e-30
GADD45B	2.74197	LA	2.14781e-10
TNNI1	2.73707	LA	0.026479
GADD45G	2.7366	LA	1.53398e-17
ANKRD23	2.73405	LA	2.0643e-10
IER3	2.73002	LA	1.59684e-07
CAPN3	2.72656	LA	1.71087e-27
PTPRZ1	2.72551	LA	8.7106e-11
CAPG	2.72372	LA	1.34842e-11
MBNL3	2.72201	LA	3.53242e-10
PTK7	2.71555	LA	6.80339e-08
RND2	2.71481	LA	1.87946e-07
ITGB8	2.71188	LA	2.8191e-13
INSIG1	2.71138	LA	3.59533e-18
AFF3	2.70352	LA	3.04996e-27
BOK	2.69019	LA	1.56828e-09
C1QTNF1	2.68287	LA	1.38999e-05
LLGL2	2.68173	LA	5.70446e-13
PROM1	2.67146	LA	3.28443e-10
S100A8	2.67115	LA	0.00241206
LOC100507351	2.67036	LA	2.68757e-10
SLC20A1	2.66925	LA	1.23841e-23
DSG1	2.66804	LA	4.73004e-05
TULP3	2.66764	LA	1.47884e-26
CSRNP1	2.6659	LA	4.48693e-15
RAB11FIP1	2.66454	LA	7.95141e-18
LOC100499489	2.65667	LA	9.05403e-16
DAPK2	2.65626	LA	1.00344e-16
EPHA4	2.65075	LA	4.04507e-28
CLEC2D	2.65031	LA	2.01328e-18
SLC2A3	2.64914	LA	9.39509e-06
LONRF3	2.64674	LA	1.97001e-06
LDLR	2.64211	LA	2.10907e-09
DUSP2	2.63857	LA	0.00313062
ZNF331	2.61875	LA	1.05101e-05
CYR61	2.6116	LA	2.9147e-06
SAMD5	2.61155	LA	6.14208e-07
SHC3	2.61087	LA	3.63177e-07
CLTCL1	2.61079	LA	3.90335e-22
KIAA1804	2.60845	LA	9.77886e-06
IGF1	2.60825	LA	2.00469e-08
BNC2	2.60679	LA	1.33386e-18
TPM3	2.603	LA	5.17163e-06
FUOM	2.60095	LA	4.01938e-07
AKAP3	2.60058	LA	0.000244918
JAK3	2.5948	LA	1.63268e-05
LRRN2	2.59402	LA	7.13922e-08
C3	2.59378	LA	8.18959e-08
ETV5	2.59303	LA	1.85753e-10
LMOD1	2.59302	LA	1.53372e-14
PRDX1	2.5892	LA	4.33301e-25
PGPEP1L	2.58768	LA	1.82838e-05
SCN1B	2.57919	LA	3.94434e-19
FAM110C	2.5773	LA	1.99415e-13
MYBPC1	2.57325	LA	1.22341e-09
MCAM	2.57162	LA	8.41445e-23
KHDC1	2.56881	LA	1.87245e-06
SUSD2	2.5662	LA	2.14865e-10
FAAH	2.5645	LA	5.74131e-13
TNK2	2.55583	LA	5.28595e-17
F2RL3	2.55265	LA	1.75928e-05
KCNMA1	2.55204	LA	0.000100863
SULF1	2.55086	LA	1.71923e-09
MAEL	2.54849	LA	1.06594e-11
ELN	2.54576	LA	1.30904e-17
FPR1	2.54494	LA	0.00020613
SRRM3	2.54207	LA	2.68e-15
ACTN1	2.52613	LA	4.45189e-10
SERPINA3	2.50997	LA	4.87142e-12
GJA5	2.50982	LA	9.84037e-05
HOOK1	2.50921	LA	2.4732e-17
RUNX1	2.50883	LA	1.24821e-07
ADAMTSL2	2.50544	LA	1.1494e-12
KCNIP2	2.50502	LA	8.49549e-05
PSRC1	2.50237	LA	2.5697e-06
SORL1	2.5011	LA	8.11754e-14
PIM1	2.49942	LA	5.70446e-13
GPR173	2.49862	LA	4.07905e-09
PLCE1	2.4956	LA	3.58298e-18
RASSF5	2.495	LA	6.24529e-10
ACAP1	2.49027	LA	3.59073e-08
TLL1	2.48764	LA	4.31796e-05
LOC728819	2.4815	LA	3.04141e-08
RGS16	2.4805	LA	1.25349e-05
CSF3R	2.4734	LA	0.00341463
SOX5	2.47004	LA	8.60916e-08
TLE3	2.46477	LA	1.67864e-10
BMP7	2.45523	LA	6.5105e-06
PTGER3	2.45384	LA	0.035847
IGJ	2.45213	LA	0.000251188
ZC3H12A	2.45174	LA	8.65126e-09
SLC9B2	2.45144	LA	6.93674e-16
KRT8	2.44688	LA	5.51432e-16
RBP1	2.44501	LA	2.80242e-16
LINC00282	2.44445	LA	3.99505e-09
MRGPRF	2.443	LA	3.15356e-09
RFX2	2.44127	LA	9.20986e-11
MSL3P1	2.43495	LA	1.65204e-08
RABGAP1L	2.43092	LA	9.33732e-20
PCBP3	2.42685	LA	3.61523e-07
CABLES2	2.42355	LA	3.19852e-26
LRRC37A6P	2.42185	LA	1.21186e-06
KIAA1598	2.41533	LA	1.13508e-12
FBXO17	2.41267	LA	2.01336e-10
GSTM5	2.41014	LA	3.85878e-06
ADAMTS17	2.40692	LA	9.18436e-06
TUBB2A	2.40645	LA	5.20496e-11
PKD1L2	2.40604	LA	1.54209e-10
ARHGEF4	2.40593	LA	5.35607e-05
CCDC168	2.40575	LA	0.000404914
FBXO2	2.40519	LA	2.17447e-07
ITGA8	2.40004	LA	5.22914e-08
APOBR	2.39989	LA	0.000800711
SLC22A18	2.39459	LA	1.16228e-08
ARSJ	2.3932	LA	6.1811e-07
BHMT2	2.38942	LA	5.17071e-25
CXCL16	2.38821	LA	1.19572e-07
DARC	2.38364	LA	9.51198e-15
SH3D21	2.38339	LA	2.54433e-06
KIF21B	2.38248	LA	5.79543e-06
SPHK1	2.38134	LA	8.60896e-05
TRANK1	2.38037	LA	1.16517e-14
LOC374443	2.3779	LA	5.72302e-11
ARHGAP24	2.37585	LA	1.85615e-21
DDX43	2.37397	LA	1.17421e-06
PRICKLE2	2.37235	LA	6.64987e-13
KRBOX1	2.37199	LA	5.95037e-06
CYB561	2.37	LA	1.50724e-18
BASP1	2.36984	LA	2.78578e-05
SELE	2.36818	LA	0.020187
INPP1	2.36436	LA	4.2791e-34
PHGDH	2.36346	LA	3.78747e-09
HRH1	2.36228	LA	1.51459e-06
NMB	2.36102	LA	0.000119349
IGDCC4	2.35699	LA	2.60118e-07
CEL	2.35434	LA	8.56063e-07
GOLGA2P5	2.35197	LA	2.38633e-06
SGK1	2.35164	LA	3.78377e-19
GRIK3	2.34955	LA	4.16778e-09
RTN4	2.34762	LA	9.33397e-08
FAM155B	2.34708	LA	1.7125e-11
PLEKHH2	2.34706	LA	3.53988e-12
MYH11	2.34433	LA	4.45273e-05
TRIB1	2.34084	LA	1.13854e-07
MTHFD1L	2.34075	LA	1.16228e-08
SKAP2	2.33813	LA	1.25102e-23
EFCAB13	2.33555	LA	7.52119e-11
TRIP6	2.33533	LA	1.30175e-22
ERBB4	2.33466	LA	1.9675e-14
FJX1	2.33252	LA	0.000765169
KIAA0226L	2.33146	LA	2.71371e-05
FBXO41	2.32936	LA	1.14248e-07
EPB41L4B	2.32901	LA	2.94908e-16
PAPPA	2.3285	LA	1.19284e-11
ZNF280B	2.32476	LA	2.48992e-08
ASIC1	2.32408	LA	1.60045e-06
DENND2D	2.32316	LA	7.3514e-06
ARNT2	2.32145	LA	2.85855e-14
WISP1	2.31602	LA	5.85433e-06
ILDR2	2.31564	LA	1.80276e-07
NLRP3	2.31499	LA	5.12499e-05
SNX10	2.31137	LA	4.26219e-05
PLP1	2.31002	LA	3.83026e-16
TGFB1I1	2.30956	LA	9.92537e-12
GATM	2.30841	LA	9.32609e-11
QSOX1	2.30831	LA	4.0312e-18
OLFML2B	2.30564	LA	2.41736e-06
PAPLN	2.30543	LA	4.41539e-08
RAP1GAP	2.30413	LA	2.63327e-17
SULT1C4	2.29923	LA	1.05809e-13
ICAM1	2.29655	LA	2.88469e-05
CA11	2.29423	LA	7.00224e-14
GLI2	2.29288	LA	1.52629e-05
HPCAL4	2.28834	LA	0.00443
CCL18	2.28621	LA	0.000438539
GSE1	2.28544	LA	4.19516e-23
DUSP15	2.2834	LA	0.000397301
MRPS31P5	2.28271	LA	4.07785e-17
NRIP3	2.28202	LA	4.41202e-05
ITGAL	2.28046	LA	5.17085e-05
MGARP	2.28	LA	9.99862e-07
FANCA	2.27577	LA	2.27831e-05
APBB1IP	2.27233	LA	3.46652e-06
PKNOX2	2.26793	LA	9.58793e-14
FOXC1	2.25846	LA	2.44522e-10
CREB3L2	2.25591	LA	1.58324e-16
CYS1	2.25504	LA	4.14659e-10
RAB34	2.25464	LA	6.77167e-23
TSPAN2	2.25167	LA	1.07545e-12
RHAG	2.25166	LA	0.000264755
PRKCD	2.24747	LA	8.94977e-15
WT1	2.24641	LA	5.32577e-08
PNCK	2.24634	LA	2.63395e-07
INHBA	2.24387	LA	0.024674
TNFAIP3	2.24318	LA	4.19511e-10
MMP28	2.24255	LA	0.000210019
ELOVL7	2.24136	LA	2.77981e-05
PCDHB10	2.23973	LA	5.23172e-06
AKAP12	2.23764	LA	4.80863e-12
FRMD4B	2.23265	LA	1.71257e-19
ANGPTL4	2.23131	LA	4.35747e-06
TNFSF4	2.23043	LA	8.21501e-06
NES	2.22859	LA	1.65159e-11
MAGIX	2.22784	LA	4.78162e-08
GPAM	2.22756	LA	0.00150592
PYGL	2.22702	LA	3.65471e-12
LEPREL4	2.22438	LA	1.38104e-09
BTG2	2.22399	LA	2.00556e-10
PI15	2.22366	LA	0.0252738
PNMAL1	2.22275	LA	1.78049e-12
EFEMP1	2.22225	LA	4.78354e-13
CLDN15	2.2191	LA	7.4186e-06
NFATC2	2.2148	LA	2.34531e-08
C2	2.21049	LA	4.26782e-07
CD44	2.20922	LA	1.47711e-08
MSX2	2.20875	LA	2.60629e-07
ADAMTS7	2.20444	LA	1.94755e-09
ENPP5	2.20175	LA	9.90082e-08
GPD1	2.19911	LA	0.00523649
SULT1C2	2.19517	LA	0.000172427
SERPINB8	2.19347	LA	9.12952e-12
FAM78B	2.19346	LA	8.10934e-06
SNCA	2.19296	LA	4.17266e-09
RASSF2	2.19074	LA	1.1031e-09
GNA15	2.19028	LA	0.000216671
C11orf80	2.1894	LA	2.32274e-06
C8orf46	2.18606	LA	3.57618e-06
LMO3	2.18255	LA	5.33885e-05
BMP2	2.17988	LA	5.88095e-08
PLEKHG4	2.17979	LA	4.84077e-05
DERL3	2.17879	LA	0.00115766
RAB27A	2.178	LA	1.49588e-09
C15orf56	2.17752	LA	3.08295e-05
XPNPEP2	2.17737	LA	0.000158755
SEC14L2	2.17481	LA	0.000274765
CCDC80	2.17407	LA	1.08302e-06
HEPH	2.17287	LA	1.13142e-07
TBC1D8B	2.17263	LA	3.42671e-14
EDA	2.17118	LA	3.35521e-13
CADPS	2.16995	LA	1.98755e-08
TMEM132C	2.16892	LA	0.0138618
DOK6	2.16796	LA	6.24337e-05
ALDH1A2	2.16751	LA	2.50696e-10
MYOC	2.16425	LA	2.04555e-06
SAT1	2.16171	LA	5.37997e-08
C1QTNF3	2.15704	LA	2.84515e-06
CP	2.15295	LA	0.000101258
ACOX3	2.15081	LA	4.82973e-08
BCL3	2.14871	LA	5.62418e-11
CLCNKB	2.14428	LA	1.89819e-06
CLSTN3	2.14094	LA	1.2783e-12
CNTN3	2.13971	LA	1.02368e-05
KIAA1377	2.13558	LA	4.45817e-08
TP53I11	2.12906	LA	1.31784e-08
NFKBIZ	2.1258	LA	1.91824e-10
MAP3K8	2.12411	LA	9.71707e-11
RNF157	2.12361	LA	1.03749e-09
C10orf11	2.12291	LA	9.36075e-08
RPL3	2.12218	LA	5.65286e-14
KIF3C	2.12133	LA	1.27111e-08
TGIF1	2.12069	LA	8.43265e-10
PRDM8	2.12058	LA	2.35632e-05
CABLES1	2.11991	LA	0.00126571
B3GNT5	2.11957	LA	2.30471e-05
EMP1	2.11912	LA	2.48319e-14
MEGF6	2.11872	LA	8.21911e-08
TWIST1	2.11807	LA	0.00012576
SLC11A1	2.11652	LA	0.000382746
SPIRE2	2.1164	LA	0.000158737
BAMBI	2.11165	LA	4.43919e-11
KLF4	2.11134	LA	9.23955e-07
PCNXL2	2.11	LA	1.07957e-05
TSPAN11	2.10575	LA	5.66566e-09
MR1	2.10483	LA	2.38905e-18
CPXM2	2.1042	LA	2.08122e-10
TCF7L1	2.10403	LA	8.93714e-21
RHNO1	2.10153	LA	9.4426e-09
PTK2B	2.10067	LA	1.79297e-10
CLDN11	2.10045	LA	0.00182501
RAC2	2.09861	LA	1.34699e-06
USP51	2.09851	LA	5.73332e-10
AKR1C2	2.09733	LA	2.30984e-05
RASSF8	2.09391	LA	7.33822e-18
HSD17B14	2.09291	LA	0.000430428
PHLPP2	2.09159	LA	1.29545e-13
SYT7	2.09054	LA	5.42132e-18
DPT	2.08833	LA	1.54281e-10
CCDC71L	2.08795	LA	1.76312e-08
KCNN2	2.08761	LA	8.20386e-15
ADIRF	2.08726	LA	4.72765e-06
IER2	2.08605	LA	4.60006e-08
LGI4	2.08504	LA	8.11534e-12
RDH5	2.08441	LA	2.15561e-05
ERRFI1	2.08269	LA	4.04269e-10
PLAU	2.08232	LA	0.00542912
DPYSL3	2.08026	LA	3.15492e-14
VANGL2	2.0782	LA	8.21043e-15
GPX8	2.07764	LA	2.19866e-13
HIP1R	2.07639	LA	1.35851e-11
CPNE5	2.07591	LA	0.000201817
VASN	2.07393	LA	1.11779e-05
SLC22A4	2.06967	LA	3.32446e-05
FGR	2.06824	LA	2.10929e-08
IL4R	2.06755	LA	1.89676e-11
DUSP1	2.06662	LA	1.94319e-05
ACADL	2.06398	LA	0.000118857
ZDHHC2	2.06384	LA	0.000164517
SERPINE1	2.06355	LA	0.00546275
ADAM22	2.06326	LA	4.14624e-10
ACTRT3	2.06131	LA	2.05957e-06
TRO	2.05971	LA	1.85974e-08
GEM	2.05923	LA	1.95507e-06
SERPINA1	2.05807	LA	0.00570849
FRAS1	2.05699	LA	1.22966e-06
BMP2K	2.05576	LA	4.45898e-12
EFR3B	2.05541	LA	1.09239e-08
MN1	2.05353	LA	7.18422e-11
CRISPLD2	2.05334	LA	2.48672e-10
ANXA1	2.0513	LA	1.58757e-11
FLJ23867	2.05095	LA	1.51249e-06
MPZ	2.05087	LA	1.20768e-05
SLC2A10	2.05031	LA	1.40674e-09
PROCR	2.04663	LA	1.42443e-12
CEBPD	2.04601	LA	6.95997e-12
GNAL	2.04601	LA	4.2056e-07
PNMA2	2.04514	LA	1.50439e-07
PNMAL2	2.04136	LA	7.78299e-05
COLQ	2.03907	LA	0.00997424
GAS1	2.0389	LA	1.45033e-05
CCDC152	2.03288	LA	6.17011e-05
CRIP1	2.03137	LA	1.11125e-12
MAFB	2.02974	LA	3.34641e-12
PEX5L	2.02942	LA	0.00480928
AKR1C1	2.02613	LA	2.02535e-08
SCARB1	2.0254	LA	2.30862e-12
PAWR	2.02319	LA	7.2177e-07
ZC3H12B	2.02184	LA	0.000106537
CSF2RB	2.02167	LA	2.77464e-06
NAP1L3	2.01949	LA	1.2709e-06
GALNT12	2.01945	LA	0.000361403
PRKAR2B	2.01743	LA	1.62073e-08
CDON	2.0166	LA	7.02987e-07
LOC100506343	2.01534	LA	6.49675e-08
RELT	2.01517	LA	4.7623e-06
PLAT	2.01468	LA	1.59647e-07
CTSC	2.01305	LA	2.5539e-10
PLEKHO2	2.01244	LA	3.366e-13
RPL39L	2.00939	LA	2.5233e-06
HPN	2.00855	LA	0.00010079
SH3BP4	2.00851	LA	1.41661e-14
FAM21C	2.007	LA	7.88766e-21
GRIN2A	2.0069	LA	8.51915e-06
MCF2	2.004	LA	0.00619709
OSBPL3	2.00396	LA	2.4039e-07
PLCG2	2.00375	LA	2.77861e-15
NAT14	2.00194	LA	3.19253e-06
MGP	2.00116	LA	7.57711e-10
ITGBL1	1.99996	LA	1.19587e-09
MAPK10	1.99616	LA	2.87686e-05
MYRIP	1.99541	LA	0.000828795
S100A9	1.99384	LA	0.0030765
C20orf196	1.99294	LA	1.00599e-05
PPP1R1A	1.99188	LA	1.77717e-12
VAV1	1.99148	LA	0.000240497
DUSP6	1.98972	LA	1.41888e-08
BHLHE40	1.9889	LA	7.68644e-06
ARHGEF5	1.98746	LA	0.000165329
PCK2	1.98455	LA	2.00759e-07
PRPH2	1.98395	LA	4.72908e-05
TRAF1	1.98219	LA	7.48991e-08
SPP1	1.98193	LA	0.000301114
EPHA7	1.98162	LA	1.06115e-08
PHLDA1	1.97961	LA	5.93474e-05
TPGS2	1.97768	LA	5.46391e-16
SELM	1.97343	LA	1.88052e-06
CNTNAP3B	1.97273	LA	4.74197e-05
SLC11A2	1.96909	LA	3.26431e-22
LOX	1.96905	LA	6.42648e-08
NEK6	1.96874	LA	1.25198e-06
BSPRY	1.96817	LA	0.00363197
VSNL1	1.96739	LA	1.85952e-08
AUTS2	1.96731	LA	4.09145e-13
STC2	1.96515	LA	7.99598e-10
DMGDH	1.96502	LA	2.16948e-05
TCEAL7	1.96441	LA	3.47903e-07
SECTM1	1.96401	LA	0.000282498
SNCAIP	1.96377	LA	0.00131121
BTG1	1.96092	LA	5.26834e-09
PITPNC1	1.9604	LA	9.0072e-18
NR2F2	1.95869	LA	1.12205e-17
ITGB3	1.95809	LA	5.71505e-10
THBD	1.95647	LA	2.16774e-11
TLR2	1.95535	LA	8.14062e-07
HAPLN3	1.95366	LA	0.0005648
SBNO2	1.95098	LA	1.95065e-06
HS3ST1	1.95067	LA	0.00192258
APBB2	1.9503	LA	3.11381e-19
SMOX	1.94923	LA	4.05872e-05
AKR1A1	1.94847	LA	2.04822e-15
COL4A6	1.94746	LA	2.89814e-14
FAM60A	1.94632	LA	2.29379e-10
RAI14	1.94579	LA	6.12195e-10
ADM	1.94516	LA	7.28742e-06
TMEM178A	1.94362	LA	2.63008e-06
BMX	1.94088	LA	0.00684922
ARHGAP9	1.93983	LA	3.45413e-05
ROBO3	1.93982	LA	4.90705e-06
THEMIS2	1.93916	LA	1.80532e-05
PDE6B	1.93883	LA	3.81927e-06
SRC	1.93823	LA	2.02163e-10
GCNT1	1.93493	LA	0.000322472
SASH3	1.93411	LA	0.000160433
MME	1.93337	LA	0.0138247
CHST15	1.92911	LA	4.86971e-10
NGFR	1.9263	LA	2.33461e-05
PNP	1.92553	LA	0.000389638
RNF112	1.92478	LA	0.000142689
C8orf42	1.92386	LA	3.85748e-10
PCDHB9	1.9235	LA	8.688e-05
DLG3	1.92005	LA	1.83064e-16
PRSS23	1.91923	LA	6.54092e-10
GDPD5	1.91841	LA	1.22896e-05
CES1	1.91715	LA	0.000306049
PRRG4	1.91557	LA	1.86938e-05
NRXN3	1.91554	LA	1.81484e-05
TBX15	1.91554	LA	0.00136718
ACSL6	1.91424	LA	2.30984e-05
HDX	1.91412	LA	1.54008e-06
ZRANB3	1.91082	LA	2.22019e-05
FOXN2	1.91014	LA	5.40275e-11
LOC100126784	1.90979	LA	0.0126751
LAMB3	1.90952	LA	3.62998e-06
APOE	1.90874	LA	0.00829802
SLC6A6	1.90782	LA	3.53547e-06
FKBP10	1.9073	LA	1.03956e-08
PTGIS	1.90637	LA	2.24457e-06
PTPRC	1.90494	LA	8.0155e-05
LOC100507410	1.90318	LA	0.00108081
HR	1.90237	LA	0.00050421
DGKA	1.90151	LA	1.16991e-09
FEZ1	1.90084	LA	2.28201e-15
ROM1	1.9003	LA	0.00148054
ERBB3	1.89947	LA	1.26062e-06
THBS3	1.8978	LA	9.2761e-11
C7orf29	1.8975	LA	0.000119834
EMR2	1.89652	LA	0.0176294
MSR1	1.8934	LA	2.64445e-05
AMPD3	1.89334	LA	6.18914e-09
KIAA1211L	1.89237	LA	8.31084e-07
TMEM119	1.89134	LA	0.0257479
NPY1R	1.88973	LA	0.000849078
CD248	1.88915	LA	4.00505e-07
GCA	1.88863	LA	3.85493e-13
PLK3	1.88824	LA	8.44977e-05
TEAD4	1.88774	LA	5.37708e-05
UGDH	1.88682	LA	4.53359e-08
OLFM2	1.88558	LA	0.0184754
HES1	1.88476	LA	5.47146e-06
LOC151009	1.8812	LA	0.00124506
VCAN	1.87902	LA	1.5939e-10
C11orf63	1.87899	LA	1.89724e-05
C7orf31	1.8787	LA	7.3393e-05
CYTH4	1.87615	LA	1.10245e-06
C7orf13	1.87606	LA	5.63884e-06
BEX5	1.87446	LA	0.00481456
SLC9A5	1.87385	LA	0.000119923
SHROOM2	1.87294	LA	0.00416022
PNMT	1.87282	LA	0.000316974
ALPK1	1.87037	LA	2.61071e-07
PODN	1.86759	LA	5.4791e-09
ZNF821	1.86665	LA	2.4484e-05
HLF	1.86631	LA	1.60248e-09
EDN1	1.86613	LA	1.91669e-05
AMIGO2	1.86507	LA	0.000125738
CPLX1	1.86402	LA	0.000289158
TMCC3	1.86271	LA	8.01796e-07
PCSK2	1.86223	LA	0.0047997
REPS2	1.86211	LA	1.21108e-11
CXCR4	1.862	LA	0.0141958
KLF10	1.86184	LA	7.32971e-19
CXorf57	1.86114	LA	0.00144429
SSPN	1.85987	LA	6.66046e-12
SLC1A7	1.85901	LA	0.00148016
BACE2	1.85849	LA	1.45908e-14
RUNDC3B	1.85802	LA	0.000250243
LINC00341	1.85791	LA	1.5572e-05
PHACTR3	1.85764	LA	4.68026e-05
AATK	1.85601	LA	0.00170499
HTR7P1	1.85429	LA	6.85386e-05
SPIN4	1.85374	LA	9.66739e-05
MRVI1	1.85366	LA	9.50354e-11
PTPLB	1.8523	LA	1.28069e-08
ANKDD1A	1.85137	LA	3.62208e-05
SH3YL1	1.85072	LA	6.11108e-11
PPP2R1B	1.84826	LA	5.69107e-08
GPR133	1.84796	LA	1.88943e-06
SOX10	1.84783	LA	0.000649398
CA5B	1.84755	LA	0.000758164
CAMK2N1	1.84693	LA	2.10753e-10
FLVCR1	1.84641	LA	9.16593e-05
IKBKE	1.84336	LA	0.000594596
RPP25	1.84336	LA	0.000273407
SHF	1.84121	LA	1.08609e-05
C9orf9	1.84069	LA	0.00293394
CA8	1.83844	LA	1.18245e-06
WISP2	1.83611	LA	3.26592e-05
CDKN2B	1.8354	LA	0.000602316
TDRD9	1.83453	LA	2.2565e-06
ID2	1.8324	LA	1.91354e-11
TMEM173	1.83232	LA	3.94759e-13
ZNF503	1.83163	LA	6.9013e-08
LOC100134229	1.83137	LA	6.35536e-07
COLEC11	1.83078	LA	0.0026774
NMRK2	1.82954	LA	1.27665e-05
CCNL1	1.82951	LA	5.59442e-16
SLITRK6	1.82858	LA	0.00185364
CDK20	1.82766	LA	4.03821e-07
DOK3	1.82741	LA	5.03911e-05
WASF1	1.82647	LA	1.16784e-05
FERMT3	1.82546	LA	1.07238e-05
TRPV3	1.82546	LA	0.00117469
PDK3	1.82358	LA	1.38745e-12
PFKFB3	1.82338	LA	0.000347128
LOC339524	1.82091	LA	5.88261e-05
GPR126	1.8203	LA	0.000378672
PARD6G	1.81907	LA	0.000508132
PGAP1	1.81733	LA	1.64369e-08
TRPC4	1.81624	LA	0.0373998
FYB	1.81399	LA	9.54018e-05
MNDA	1.81388	LA	0.0260166
ZNF273	1.81377	LA	0.000427653
PLA2G4A	1.81317	LA	1.12717e-05
IL17D	1.81263	LA	0.00372256
TPM4	1.81093	LA	1.32689e-16
STARD4	1.80905	LA	6.81624e-07
C3orf14	1.80849	LA	6.7209e-05
C7orf63	1.80725	LA	6.97075e-07
LILRA6	1.80547	LA	0.000165869
GPM6B	1.804	LA	2.16077e-07
STXBP2	1.80372	LA	8.81374e-05
OGN	1.80289	LA	6.96143e-06
IFNLR1	1.80211	LA	6.19661e-08
AVPI1	1.80135	LA	2.01301e-07
[truncated: 597 more rows]

## Sheet: LA vs LV
Left Atrium vs Left Ventricle
Gene	Fold Difference	Region Enriched	FDR
CLDN18	827.071	LA	0
CHRNE	187.191	LA	2.0463e-289
GRIN2C	67.9587	LA	6.87523e-222
PITX2	191.052	LA	1.55786e-192
MCOLN3	45.5657	LA	3.20006e-191
SLN	85.4374	LA	1.82367e-169
FAM216B	57.2368	LA	2.98476e-166
VWDE	415.308	LA	2.11951e-164
KIF1A	65.7177	LA	1.39662e-153
HCN1	69.4043	LA	2.18052e-143
SBK2	25.1357	LA	1.6419e-135
NR2F1	40.278	LA	1.06723e-129
ROR2	29.606	LA	3.84013e-111
SHD	263.436	LA	1.16004e-107
SOSTDC1	41.3727	LA	2.48031e-97
CAMK1D	9.34912	LA	2.74944e-94
SYNPR	249.79	LA	9.20816e-93
LMAN1L	11.1768	LA	4.16181e-91
SLC5A12	193.753	LA	2.9086e-89
SLC7A11	22.3487	LA	8.50316e-89
OTOGL	38.9853	LA	1.00981e-86
DDIT4L	13.7602	LA	1.26244e-86
KCNA5	22.7312	LA	4.09018e-86
TMEM163	21.4567	LA	2.03229e-83
PLA2G12B	56.3207	LA	2.25417e-83
CPLX3	12.952	LA	2.02194e-80
MYBPHL	423.368	LA	3.16864e-80
NTM	17.7717	LA	6.65654e-80
FRMPD2	106.755	LA	3.50742e-76
GJD2	361.815	LA	8.20324e-75
L3MBTL4	14.5621	LA	2.44136e-74
SLC39A8	15.4676	LA	2.32194e-71
FLJ42709	19.8289	LA	1.04341e-70
GNB5	6.58835	LA	7.87406e-70
FAM189A1	43.8199	LA	2.20914e-69
SGSM1	4.47527	LA	1.38539e-68
LOC283070	7.40178	LA	9.36641e-68
FGFR2	20.7884	LA	1.20989e-66
CRTAC1	11.5059	LA	2.28499e-66
PRKG2	71.2118	LA	4.31731e-65
COL4A5	4.56245	LA	8.72483e-64
NFASC	3.87692	LA	3.99995e-63
PCYT1B	67.3665	LA	9.37591e-63
NMNAT2	16.0498	LA	3.09039e-61
CELSR2	3.65643	LA	8.77411e-61
RARRES2	6.25814	LA	1.38317e-60
PRUNE2	23.942	LA	4.06416e-60
ACTA2	16.1165	LA	6.99752e-60
BCHE	7.49405	LA	9.17835e-60
LINGO1	17.9448	LA	7.5609e-58
BEX2	12.6497	LA	1.20893e-56
DHRS9	40.6941	LA	3.73317e-56
SNX22	9.42879	LA	1.00701e-55
TCEAL2	24.7455	LA	1.37025e-55
GOLGA7B	19.4151	LA	4.77544e-55
SFRP1	6.05497	LA	8.55723e-55
SLIT3	5.59118	LA	2.519e-53
CCDC109B	7.04876	LA	3.93522e-53
KCNJ3	42.2604	LA	1.13476e-52
METTL7B	10.2899	LA	2.80115e-52
NPPA	279.188	LA	3.42335e-52
TMEM176B	3.49421	LA	9.96729e-52
CHGB	21.2635	LA	1.43283e-50
NTN1	5.84748	LA	2.62598e-49
PLCB1	4.08211	LA	4.93647e-49
CACNA1G	43.0219	LA	1.74851e-48
NEB	26.5567	LA	2.99767e-47
TM6SF1	3.75926	LA	5.00731e-47
GPRASP1	2.65602	LA	6.11196e-47
EPHA5	39.1942	LA	9.88618e-47
RNF175	10.7915	LA	1.37655e-46
ADAMTS8	11.6996	LA	5.61481e-46
UBXN10	5.78049	LA	8.82101e-46
C17orf107	25.8748	LA	2.83282e-45
DSC1	10.5491	LA	5.0343e-45
NSUN7	29.9658	LA	5.42223e-45
TRABD2B	7.14879	LA	8.45047e-45
SERPINA5	4.28228	LA	9.08587e-45
ULK4	8.56868	LA	2.47364e-44
DDX26B	3.91221	LA	5.5336e-44
DGKI	16.3186	LA	1.36654e-43
TSPAN7	4.19777	LA	4.73027e-42
FLJ31813	20.9213	LA	5.56016e-42
KCNK3	27.0288	LA	1.35844e-41
MAB21L2	24.2057	LA	1.64199e-41
ELMOD1	26.6591	LA	4.51503e-41
POF1B	4.97226	LA	2.19705e-39
HTR4	9.71497	LA	2.96912e-39
ZNF711	4.96976	LA	5.80978e-39
CACNA2D2	4.87983	LA	1.91773e-38
CHL1	7.28506	LA	7.14425e-38
MYO5C	4.87869	LA	7.89562e-38
CIB2	7.07415	LA	1.58205e-37
OSR1	7.90316	LA	1.84505e-37
LRCH2	5.37228	LA	1.84505e-37
KCNK1	5.87742	LA	5.52202e-36
RHBDL3	10.9718	LA	1.16803e-35
LRRN3	8.84385	LA	2.88721e-35
GRIP1	7.85648	LA	3.8584e-35
RASL12	3.99113	LA	5.09281e-35
TMEM98	3.4827	LA	7.69123e-35
APBA1	4.32481	LA	1.82763e-34
CPNE8	3.19775	LA	2.76914e-34
STEAP2	3.35244	LA	3.27354e-34
DFNB31	7.67568	LA	5.49747e-34
PGBD5	3.23079	LA	6.16189e-34
GNAO1	4.4099	LA	7.02924e-34
AMPH	3.57376	LA	1.75295e-33
KCTD1	4.61283	LA	1.93596e-33
ZNF365	17.7939	LA	2.52737e-33
GPR183	7.20658	LA	4.54251e-33
TMEM176A	3.0524	LA	5.69458e-33
AFF3	3.0668	LA	6.99584e-33
RAB33A	10.0785	LA	2.50629e-32
ROBO2	29.7243	LA	2.99926e-32
PCDH20	6.92401	LA	3.12929e-32
GRIK5	4.17543	LA	6.28631e-32
REEP2	4.01337	LA	7.23913e-32
PDE8B	10.9948	LA	1.37241e-31
DNER	18.1135	LA	2.61486e-31
NKAIN2	9.87523	LA	2.76418e-31
INPP1	2.58929	LA	4.1564e-31
SERPIND1	11.1768	LA	7.16386e-31
AEBP1	3.8717	LA	1.95386e-30
AFAP1	2.55983	LA	2.59169e-30
BTG3	2.82999	LA	2.59671e-30
GATA5	7.56523	LA	3.9631e-30
CLSTN2	3.70947	LA	6.96701e-30
OIT3	30.4191	LA	1.46838e-29
TMCC2	5.94287	LA	1.68424e-29
LGR6	6.45977	LA	3.79355e-29
NAT8L	7.81213	LA	3.82081e-29
PRDX1	2.71799	LA	4.88735e-29
KRT18	8.00126	LA	1.03445e-28
EPHA4	3.29343	LA	1.33553e-28
SLC22A17	3.00613	LA	2.50677e-28
FRMD4B	2.64829	LA	5.68062e-28
AGTR1	3.95834	LA	6.70781e-28
CABLES2	2.43278	LA	8.07206e-28
ACHE	14.3846	LA	8.7117e-28
CGREF1	9.72562	LA	2.71179e-27
CTTNBP2	4.2728	LA	2.73471e-27
MYOZ1	9.9694	LA	5.05086e-27
DNAH11	6.58045	LA	5.85936e-27
FAM21B	4.589	LA	5.99411e-27
SFRP5	59.2712	LA	1.09636e-26
VSTM2L	11.1803	LA	3.79479e-26
KCNT2	5.95388	LA	4.9057e-26
MATN2	3.33835	LA	5.41149e-26
XYLT1	7.05096	LA	5.77815e-26
FNDC4	4.83502	LA	5.98038e-26
MYL4	53.5167	LA	6.21311e-26
TBX5	4.2105	LA	1.24487e-25
CA13	3.4731	LA	3.17299e-25
SPOCK1	4.28531	LA	3.44714e-25
TULP3	2.6998	LA	5.08417e-25
NR2F2	2.13706	LA	5.08417e-25
CHST11	3.40815	LA	9.8059e-25
ELN	2.51386	LA	1.04451e-24
SOD3	2.85521	LA	1.04451e-24
PLVAP	3.41041	LA	1.18858e-24
EDNRA	3.57846	LA	1.25129e-24
LMOD1	2.79883	LA	1.73855e-24
CLEC2D	3.15198	LA	2.1879e-24
ACTG2	5.73527	LA	3.53933e-24
TPGS2	2.13414	LA	3.92143e-24
BHMT2	2.52144	LA	5.36625e-24
PRR26	5.00329	LA	6.82152e-24
CFH	3.49211	LA	6.98808e-24
CACNA1D	11.0967	LA	8.08232e-24
DKK3	3.36022	LA	1.47957e-23
RAB11FIP1	2.59807	LA	1.59629e-23
DAPK2	2.86842	LA	1.98086e-23
GDF6	15.6759	LA	1.98086e-23
RIPK4	18.3513	LA	2.3242e-23
FAM107B	2.93323	LA	4.2196e-23
ADAMTS3	6.35626	LA	4.39696e-23
SEMA3A	6.50598	LA	4.44833e-23
FOXC1	3.1013	LA	5.33783e-23
STAC2	5.75455	LA	6.34869e-23
SLC25A25	2.16073	LA	7.95053e-23
SCN1B	3.01191	LA	1.06853e-22
FAM184A	4.49809	LA	1.40115e-22
PPM1E	4.50638	LA	1.67046e-22
FAM21C	2.07244	LA	2.3891e-22
PRICKLE2	2.67141	LA	2.48073e-22
NRXN1	3.2066	LA	3.12283e-22
STAT4	14.54	LA	3.36817e-22
RASGRP1	5.63393	LA	4.91619e-22
PRKCD	2.26123	LA	6.73347e-22
MYLK4	3.18418	LA	6.97598e-22
APBB2	2.01953	LA	7.09745e-22
RASSF8	2.07424	LA	7.74351e-22
CD200	3.60911	LA	9.0526e-22
LRRC7	7.35716	LA	9.39081e-22
GPRC5A	6.02279	LA	9.76428e-22
BRSK1	3.62967	LA	1.24044e-21
ASPG	4.62396	LA	1.29303e-21
MYL7	21.9576	LA	1.61911e-21
VASH1	2.77847	LA	2.61615e-21
TRANK1	2.68232	LA	3.13674e-21
LOC100507351	4.09548	LA	3.13772e-21
CHI3L1	5.95518	LA	3.63756e-21
MR1	2.30112	LA	3.86056e-21
PLEKHH2	2.55608	LA	3.8955e-21
STAMBPL1	3.30144	LA	4.0413e-21
KCNMB2	4.72593	LA	5.3686e-21
PAM	3.46906	LA	5.85464e-21
GPX8	2.66434	LA	8.16303e-21
CAPN3	2.47478	LA	1.00801e-20
CADM2	9.02806	LA	1.04217e-20
ADRBK2	2.63689	LA	1.65881e-20
ACSF2	2.98618	LA	1.85489e-20
ZNF385B	20.2685	LA	1.85581e-20
CDHR1	3.82395	LA	2.90596e-20
MEDAG	3.96982	LA	4.92771e-20
ARHGAP24	2.27975	LA	8.8787e-20
DPYSL3	2.35625	LA	9.78351e-20
PLA2G2A	4.61071	LA	1.31347e-19
DLG3	1.94593	LA	2.33707e-19
GABRB3	9.17081	LA	3.09934e-19
PLA2G5	1.91391	LA	3.64669e-19
GAREML	3.3059	LA	3.84498e-19
SCARA3	3.25804	LA	3.92227e-19
SYT4	34.6378	LA	4.57477e-19
COL4A6	2.00582	LA	6.04573e-19
AGBL4	7.61366	LA	8.53414e-19
EFNB3	8.72898	LA	8.97886e-19
RAB34	2.46963	LA	9.08227e-19
FAM83G	7.4264	LA	1.01132e-18
GLP1R	3.57334	LA	1.22572e-18
EFEMP1	2.51478	LA	1.51083e-18
CREB3L2	2.26449	LA	2.31166e-18
EEF1A1	3.10207	LA	2.60152e-18
WNT2B	2.96839	LA	2.93777e-18
SIX4	3.16255	LA	3.12584e-18
TAGLN	4.40246	LA	3.28005e-18
FMOD	2.80239	LA	3.9603e-18
ZNF608	2.55777	LA	4.47583e-18
F10	2.98408	LA	4.55403e-18
GJA5	4.92933	LA	6.69187e-18
GSG1L	38.4836	LA	7.79361e-18
KAZN	2.64147	LA	8.34523e-18
PRG4	31.1212	LA	1.09937e-17
PITPNC1	2.00197	LA	1.13605e-17
NCR3LG1	2.92774	LA	1.14475e-17
SH3BGRL	1.8998	LA	1.21068e-17
BNC2	2.54247	LA	1.33362e-17
COL8A2	4.83253	LA	1.34628e-17
MYO5B	4.94096	LA	1.49825e-17
TCF7L1	2.14917	LA	1.55192e-17
PLXNB3	3.11869	LA	1.644e-17
CTGF	6.70824	LA	1.88843e-17
LOC374443	2.82683	LA	3.32717e-17
ID4	5.88382	LA	4.42033e-17
QSOX1	2.18685	LA	5.00644e-17
EDA	2.10677	LA	5.28239e-17
MGP	2.33454	LA	5.36031e-17
ZFP36	2.33202	LA	5.75045e-17
OGN	2.38074	LA	5.8741e-17
ARHGEF26	3.04634	LA	6.81371e-17
SGK110	4.11882	LA	7.87032e-17
GPM6A	14.0608	LA	8.22726e-17
OXCT2	4.4245	LA	9.15441e-17
ALDH1A2	2.3561	LA	9.29843e-17
LOX	2.33581	LA	9.33539e-17
SULT1C4	2.8181	LA	9.76156e-17
BNC1	11.2559	LA	1.2471e-16
TYRO3	2.52959	LA	1.33993e-16
FGF11	2.91421	LA	1.61109e-16
MYLK	2.7873	LA	1.66619e-16
GSE1	2.03525	LA	1.70583e-16
SERPINB2	37.0052	LA	1.75842e-16
MMP19	2.88562	LA	2.21907e-16
AKR1A1	2.13432	LA	2.9308e-16
SLC20A1	2.25819	LA	3.08252e-16
CLTCL1	2.49372	LA	3.4914e-16
TTLL7	3.67218	LA	3.55896e-16
COL14A1	3.17218	LA	3.70736e-16
DHODH	3.07754	LA	4.20432e-16
CMTM5	5.97384	LA	4.75925e-16
NAP1L3	3.19376	LA	5.32146e-16
PITPNM3	4.42459	LA	5.81974e-16
RIMS3	3.32301	LA	5.8325e-16
SFRP4	3.36516	LA	5.98935e-16
TIMP1	3.14014	LA	6.27578e-16
ALOX15	32.1016	LA	6.39949e-16
LOC100499489	3.0119	LA	6.83898e-16
MLPH	2.81424	LA	7.81094e-16
DDR1	2.92338	LA	7.85689e-16
SRRM3	2.49988	LA	8.17766e-16
LINC00087	2.801	LA	8.83738e-16
TMEM173	1.95742	LA	9.60006e-16
DNAJC6	2.75151	LA	1.02714e-15
CYB561	2.18684	LA	1.10225e-15
RBP1	2.17928	LA	1.17139e-15
TMEM108	3.82415	LA	1.45308e-15
SLC11A2	1.79352	LA	1.4892e-15
UNC13D	4.96388	LA	1.83433e-15
MAL2	6.48851	LA	2.04356e-15
SLC1A5	2.5893	LA	2.63494e-15
EMP1	2.03585	LA	2.79069e-15
CFB	6.23859	LA	3.2442e-15
KCTD17	4.09651	LA	3.38585e-15
KCNA6	4.01125	LA	3.38585e-15
ALDH1A3	3.49218	LA	3.70022e-15
PNMAL1	2.06666	LA	4.35487e-15
BACE2	2.01153	LA	4.35487e-15
CLDN1	25.1953	LA	4.73387e-15
KRT7	11.1609	LA	4.76882e-15
SLC35G1	3.12329	LA	5.09515e-15
PTK7	2.92407	LA	5.6969e-15
SH3BP4	2.07595	LA	6.09397e-15
MAL	2.85936	LA	8.2676e-15
DPT	2.18289	LA	8.62906e-15
ARNT2	2.29656	LA	1.07039e-14
SGCE	1.84581	LA	1.208e-14
LINC00086	3.71794	LA	1.27318e-14
MYC	2.54132	LA	1.66868e-14
CCDC3	2.59821	LA	1.7379e-14
ERBB4	1.85641	LA	2.02889e-14
ADAM11	2.0174	LA	2.11838e-14
PTGS2	5.81221	LA	2.79962e-14
ETV5	3.05931	LA	2.93695e-14
INHBA	4.65177	LA	3.01381e-14
C10orf11	2.33726	LA	3.40041e-14
VANGL2	2.14466	LA	3.85188e-14
SLC29A4	3.67653	LA	3.97237e-14
TBC1D8B	2.35643	LA	4.18449e-14
SCAMP5	3.17969	LA	4.32389e-14
INSIG1	2.17121	LA	4.73204e-14
KLHL32	3.46985	LA	4.98277e-14
EPGN	49.8602	LA	5.2417e-14
PLCG2	2.1713	LA	6.6515e-14
RHOU	2.42193	LA	6.93578e-14
CA11	2.27104	LA	7.08168e-14
TSPAN2	2.05927	LA	7.49324e-14
RPL3	2.17321	LA	8.33661e-14
CCL2	3.52631	LA	8.60405e-14
FBLN1	3.06497	LA	8.78041e-14
KCNA7	3.60072	LA	8.9303e-14
NABP1	2.83563	LA	1.07362e-13
PARD3B	1.82728	LA	1.36098e-13
TRIP6	1.89835	LA	1.42573e-13
UPK1B	31.9071	LA	1.45044e-13
PIM1	2.04977	LA	1.52642e-13
TMEFF2	4.9985	LA	1.75974e-13
NTRK2	3.8152	LA	1.81161e-13
CRISPLD1	5.14171	LA	1.84851e-13
FAM83B	8.56249	LA	2.09712e-13
MYH6	6.62784	LA	2.56213e-13
MYRF	12.7198	LA	2.57906e-13
DAP	1.89835	LA	2.62436e-13
PDLIM4	3.20937	LA	2.65267e-13
CCL19	7.46679	LA	2.82526e-13
CXorf64	14.7302	LA	2.86459e-13
FLRT2	3.41071	LA	3.22826e-13
CCDC41	2.05752	LA	3.49039e-13
MRPS31P5	2.23803	LA	3.52554e-13
PLOD2	1.81099	LA	3.83815e-13
KIAA1377	2.31651	LA	3.89542e-13
LUM	1.86955	LA	4.00688e-13
MAP1B	2.70004	LA	4.29025e-13
BTG1	2.13744	LA	5.45423e-13
SMOC1	9.71328	LA	5.66756e-13
RGS2	3.48219	LA	6.5441e-13
MYRIP	3.33347	LA	7.44242e-13
TRO	2.53487	LA	7.71457e-13
FAM5C	12.0486	LA	9.49374e-13
KRT19	23.8209	LA	9.66666e-13
ITM2C	1.87463	LA	9.88169e-13
PKHD1L1	7.71723	LA	1.04373e-12
GCA	1.88759	LA	1.04629e-12
CD47	1.63677	LA	1.09701e-12
LRP2	20.4639	LA	1.12131e-12
SSPN	1.9886	LA	1.12131e-12
GRHL1	3.35238	LA	1.19597e-12
CEBPD	1.89264	LA	1.24729e-12
NFATC2	2.44421	LA	1.33763e-12
MYBPC1	3.64668	LA	1.38122e-12
PKNOX2	2.06749	LA	1.44451e-12
RAP1GAP	2.36179	LA	1.54478e-12
NIN	1.68192	LA	1.58884e-12
CTSC	2.03662	LA	1.97181e-12
CAMK2N1	1.93213	LA	1.97577e-12
PTPRQ	22.8295	LA	2.04845e-12
NNMT	2.77795	LA	2.45265e-12
LOC100505633	5.14108	LA	2.74813e-12
ENPP5	2.47486	LA	2.76522e-12
C8orf42	2.1008	LA	2.90797e-12
STC2	2.19242	LA	3.14616e-12
SCRG1	4.00616	LA	3.24699e-12
EGR2	4.21619	LA	3.38734e-12
GCK	6.93219	LA	3.57725e-12
ITGB8	2.48896	LA	4.08568e-12
LOC399753	2.94872	LA	4.28956e-12
FLRT3	7.47188	LA	5.47239e-12
CCDC64	14.2964	LA	5.89348e-12
PLP1	2.40394	LA	5.99899e-12
RND2	2.74426	LA	6.0796e-12
ADAMTS1	2.42883	LA	6.54522e-12
TMEM40	3.45473	LA	6.60771e-12
REPS2	1.93098	LA	7.30077e-12
CHRDL1	4.70711	LA	7.35602e-12
EOGT	2.12612	LA	7.37025e-12
EPB41L4B	2.20358	LA	7.66846e-12
GPCPD1	1.72853	LA	7.83556e-12
AKAP12	1.77529	LA	8.24567e-12
UGDH	1.92832	LA	8.8825e-12
MID1	2.21896	LA	9.62038e-12
VAMP5	1.75824	LA	9.76209e-12
SULF1	2.93085	LA	9.9148e-12
ITGA2B	4.92205	LA	1.02824e-11
SERPINA3	2.48486	LA	1.14322e-11
BMP8A	3.25969	LA	1.19943e-11
CA12	14.7044	LA	1.23099e-11
TUBB2A	2.29996	LA	1.25893e-11
LEPREL4	2.25994	LA	1.48656e-11
ITLN1	54.1407	LA	1.54372e-11
RPS6KA6	4.64425	LA	1.56481e-11
MBNL3	2.98683	LA	1.71219e-11
SKAP2	2.16558	LA	1.81925e-11
HSF2	1.74473	LA	1.84577e-11
CADM3	3.02208	LA	1.90022e-11
HAS1	14.6638	LA	2.01832e-11
MAGEH1	1.69132	LA	2.02836e-11
SLC41A2	2.86029	LA	2.05321e-11
MCAM	2.27179	LA	2.26143e-11
DSC3	5.95812	LA	2.45877e-11
LIF	8.38813	LA	2.50501e-11
TNK2	2.07807	LA	2.59092e-11
HFE2	1.8453	LA	2.73133e-11
NOMO1	1.7617	LA	2.73562e-11
CYTIP	3.03039	LA	2.82209e-11
SLPI	19.9373	LA	2.94964e-11
VCAN	2.25589	LA	3.19216e-11
CCNL1	1.65277	LA	3.32108e-11
FEZ1	1.83647	LA	3.4724e-11
FADS1	1.68324	LA	3.6667e-11
DAPK1	3.27006	LA	3.7519e-11
KCNMB1	5.14276	LA	3.91734e-11
KIAA1598	2.20273	LA	4.09194e-11
PRSS23	1.98629	LA	4.10345e-11
EDN1	2.00354	LA	4.5533e-11
EXPH5	3.45707	LA	4.77267e-11
FAM110C	2.46624	LA	5.01386e-11
CHSY1	1.77639	LA	5.54097e-11
CHST6	3.69185	LA	5.59808e-11
UCHL1	2.32505	LA	5.84769e-11
GPR126	1.98689	LA	5.84769e-11
CASC4	1.60699	LA	5.93481e-11
GPR3	6.97943	LA	6.28699e-11
RTN4	2.86397	LA	6.44612e-11
CHSY3	3.47094	LA	6.88156e-11
TMEM136	1.72785	LA	6.98739e-11
IL4R	1.84598	LA	7.04132e-11
CTSF	1.6163	LA	7.31025e-11
EPHA7	3.22749	LA	7.77883e-11
IGLL5	4.56365	LA	8.12092e-11
MSL3P1	2.86893	LA	8.40014e-11
LMO4	1.66845	LA	8.49779e-11
PLCB4	1.71954	LA	8.77049e-11
RFX2	2.45788	LA	8.85216e-11
SAMHD1	1.77548	LA	9.02011e-11
RELN	6.6534	LA	9.6054e-11
CADPS	2.59475	LA	9.68449e-11
PHLPP2	1.86283	LA	1.15495e-10
HECTD2	1.77669	LA	1.16043e-10
ZNF521	1.77666	LA	1.23209e-10
THBS3	2.04048	LA	1.24881e-10
GPR173	2.49108	LA	1.26296e-10
CXCL2	2.57069	LA	1.39205e-10
P2RX6	2.98892	LA	1.41385e-10
SMIM1	3.25851	LA	1.45702e-10
TPM4	1.73024	LA	1.46395e-10
VGLL2	8.64401	LA	1.47046e-10
SLC35F2	2.92278	LA	1.52785e-10
C2orf40	2.84659	LA	1.53229e-10
HSD17B12	1.65499	LA	1.6366e-10
FKBP10	2.02213	LA	1.66916e-10
HOOK1	2.28521	LA	1.68307e-10
FOXN2	1.78325	LA	1.7675e-10
HENMT1	2.9772	LA	1.79608e-10
CCDC80	2.58323	LA	1.86752e-10
IGSF11	2.44529	LA	1.89414e-10
RNF157	1.98847	LA	2.01482e-10
KLF10	1.67463	LA	2.02115e-10
CCDC71L	2.02663	LA	2.0229e-10
PTPRF	4.83913	LA	2.0662e-10
PDK3	1.88864	LA	2.13735e-10
FBXO17	2.61882	LA	2.20526e-10
GTDC1	1.5724	LA	2.22457e-10
S100A13	1.57052	LA	2.41612e-10
RPRD1B	1.90197	LA	2.60111e-10
GIPR	2.7792	LA	2.68699e-10
MARVELD1	1.82816	LA	2.69029e-10
KCNN2	2.17596	LA	2.76622e-10
PEG10	2.49151	LA	3.07755e-10
KRBOX1	3.17924	LA	3.40911e-10
RASSF5	2.45319	LA	3.74251e-10
CNTFR	5.41389	LA	4.03909e-10
FAM172A	1.66189	LA	4.07455e-10
CD83	2.58952	LA	4.13735e-10
TMEM229B	3.15442	LA	4.28113e-10
KDELR2	1.62886	LA	4.5338e-10
ZFP36L1	1.64697	LA	4.77267e-10
CPE	1.81842	LA	5.05508e-10
PTPRZ1	2.4493	LA	5.06026e-10
NT5DC2	1.76722	LA	5.30503e-10
OSBPL3	2.04308	LA	5.96058e-10
CRIP1	1.95579	LA	6.21933e-10
ENOSF1	1.84713	LA	6.56688e-10
BMX	3.74317	LA	6.70627e-10
ANGEL1	1.56815	LA	6.83982e-10
BEX4	1.6828	LA	6.99619e-10
DACT1	3.47119	LA	7.54356e-10
RBM47	2.59442	LA	8.03711e-10
AKR1C1	2.34593	LA	8.27565e-10
SNX25	1.60388	LA	8.68682e-10
ACTN1	2.58787	LA	8.92005e-10
MRVI1	1.77737	LA	9.08326e-10
GAL3ST3	4.73192	LA	9.22517e-10
GOLGA8A	1.67209	LA	9.22775e-10
SHISA5	1.63463	LA	9.4217e-10
TGM1	11.4807	LA	1.03507e-09
KIAA1211L	2.1002	LA	1.0405e-09
ASTN2	3.143	LA	1.04564e-09
SKIL	1.6196	LA	1.19962e-09
ZDHHC13	1.74835	LA	1.22287e-09
TCEAL7	2.15986	LA	1.2456e-09
ELOVL6	3.58418	LA	1.29789e-09
HLF	1.98589	LA	1.31072e-09
TMEM39A	1.59317	LA	1.34577e-09
EFCAB13	2.34156	LA	1.4076e-09
DESI1	1.56291	LA	1.4283e-09
PRCP	1.57217	LA	1.43588e-09
PLAUR	2.90355	LA	1.49725e-09
KCNQ3	3.96972	LA	1.59906e-09
HEPH	2.51123	LA	1.59993e-09
CHD3	1.74531	LA	1.60175e-09
PDE4B	2.86916	LA	1.80694e-09
ATP8B2	1.58151	LA	1.86702e-09
NPTXR	1.55934	LA	1.89233e-09
ANKRD23	2.63052	LA	2.01185e-09
STAP2	2.92269	LA	2.08902e-09
SLC28A3	6.90592	LA	2.09718e-09
IL18	3.31073	LA	2.15111e-09
MSLN	39.1228	LA	2.16337e-09
RAB27A	2.24653	LA	2.22331e-09
CYP7B1	2.61928	LA	2.26144e-09
LOC100134229	1.91998	LA	2.32583e-09
SLC6A16	2.96743	LA	2.40504e-09
ARSJ	2.81974	LA	2.41882e-09
DIXDC1	1.65208	LA	2.51713e-09
ANXA1	1.9907	LA	2.58331e-09
TRNP1	1.75508	LA	2.60569e-09
SIRPA	1.77897	LA	2.60576e-09
SOAT1	1.63814	LA	2.60723e-09
ADAM22	2.33165	LA	2.60723e-09
TNNI1	7.42177	LA	2.99164e-09
ANGPTL7	3.60968	LA	3.00921e-09
ENPP1	1.83197	LA	3.07252e-09
EVC	1.70859	LA	3.11933e-09
LGI4	2.02998	LA	3.15838e-09
NPPB	32.2391	LA	3.56129e-09
TPBG	2.07943	LA	3.93412e-09
ENO2	1.91864	LA	3.97285e-09
ELOVL5	1.60792	LA	4.1843e-09
CDR2	1.75763	LA	4.31381e-09
SPON1	1.86032	LA	4.43311e-09
GABRB2	6.25741	LA	4.58781e-09
PLSCR4	1.72712	LA	4.82944e-09
DHRS7C	3.83499	LA	4.8641e-09
NPY1R	2.62348	LA	5.10253e-09
MT1A	3.48691	LA	5.40328e-09
RUNX1	2.25238	LA	5.48021e-09
PYGL	2.18207	LA	5.80903e-09
SH3YL1	1.75573	LA	5.87897e-09
MAEL	2.5379	LA	5.98105e-09
FAAH	2.18494	LA	6.15915e-09
C11orf63	2.27467	LA	6.20614e-09
ANXA4	1.63335	LA	6.51964e-09
DOK5	2.31957	LA	6.526e-09
C7orf31	2.18724	LA	6.79056e-09
PPP1R1A	1.72308	LA	7.3259e-09
SLC38A4	3.3896	LA	7.63382e-09
SOX5	2.36629	LA	8.01036e-09
GPSM2	3.76752	LA	8.22342e-09
PLCE1	2.24979	LA	8.22564e-09
CXCL1	4.89461	LA	8.23322e-09
RGS4	4.0748	LA	8.32919e-09
POLM	1.69098	LA	8.41524e-09
COL13A1	2.62533	LA	8.64745e-09
SAT1	2.00809	LA	9.21763e-09
TGFB1I1	2.15278	LA	9.3278e-09
SSX2IP	1.64942	LA	9.65982e-09
DNAH14	3.09058	LA	9.67093e-09
MAFB	1.99875	LA	9.89712e-09
IL1R1	1.83032	LA	9.99979e-09
GFPT2	2.3571	LA	1.03747e-08
MT1M	2.69523	LA	1.04479e-08
SYT7	1.66775	LA	1.0685e-08
CNR1	4.46207	LA	1.08365e-08
DUSP6	1.75643	LA	1.09891e-08
TIMP3	1.81288	LA	1.1323e-08
MAP3K8	1.98833	LA	1.13582e-08
C7orf63	2.00495	LA	1.1652e-08
EGR1	3.65369	LA	1.21623e-08
GPR85	3.64194	LA	1.21968e-08
TMEM2	1.79631	LA	1.24615e-08
FKBP11	2.59095	LA	1.24892e-08
TGIF1	1.84735	LA	1.28535e-08
KCNMA1	2.43502	LA	1.28821e-08
SPN	3.62496	LA	1.29409e-08
SNCA	2.12955	LA	1.44006e-08
TRIM45	1.7283	LA	1.54646e-08
MYO5A	1.70681	LA	1.57853e-08
CALB2	6.97667	LA	1.65773e-08
GPM6B	1.91951	LA	1.72938e-08
BMP7	3.18251	LA	1.82489e-08
RHNO1	2.05416	LA	1.85975e-08
KIAA1671	1.55146	LA	1.9025e-08
CGN	10.1503	LA	1.91868e-08
RABGAP1L	1.79296	LA	1.99623e-08
CCDC163P	5.46277	LA	1.99623e-08
TRPV3	2.22	LA	2.01718e-08
GSTM5	2.62213	LA	2.06918e-08
GLIPR2	1.76961	LA	2.12604e-08
FAM46C	1.82044	LA	2.1539e-08
SLC2A10	2.11706	LA	2.17866e-08
AUTS2	1.71846	LA	2.30127e-08
CD8A	3.72047	LA	2.35809e-08
WDR63	4.03276	LA	2.37862e-08
CSRP1	1.65727	LA	2.44664e-08
LOC100129550	1.62812	LA	2.47469e-08
SERPINB8	1.99169	LA	2.5757e-08
EXT1	1.63152	LA	2.63182e-08
CASKIN1	2.82077	LA	2.64228e-08
ARL4C	2.54754	LA	2.66263e-08
ERC2	3.98511	LA	2.66263e-08
C11orf80	2.58865	LA	2.68502e-08
SERP1	1.55353	LA	2.7081e-08
SYT13	3.11639	LA	2.75104e-08
SLC22A18	2.02914	LA	2.79402e-08
SERPINB9	1.63877	LA	2.8554e-08
CD44	1.90439	LA	2.86552e-08
ZNF280B	2.48233	LA	2.89042e-08
GADD45B	1.81821	LA	2.96407e-08
KIAA1456	1.69938	LA	2.97472e-08
SLC9B2	2.18144	LA	3.06666e-08
TPM3	2.792	LA	3.16825e-08
LRRC16A	2.01837	LA	3.24279e-08
ASIC1	2.34973	LA	3.28941e-08
ADAMTS7	1.77204	LA	3.28941e-08
PPIB	1.60715	LA	3.50885e-08
CDK14	1.67691	LA	3.66204e-08
HP	13.3187	LA	3.70367e-08
HBB	6.77069	LA	3.70485e-08
ABI3BP	1.80411	LA	3.88361e-08
OGDHL	2.92322	LA	4.03101e-08
ECM1	1.6237	LA	4.06264e-08
TMEM178A	2.10716	LA	4.18839e-08
TRPC1	1.51256	LA	4.23458e-08
CD109	1.66999	LA	4.23458e-08
SHC3	2.41984	LA	4.27489e-08
DUOX1	2.80383	LA	4.27698e-08
PRDX4	1.53269	LA	4.62682e-08
TNFSF14	6.27357	LA	4.76221e-08
AKR1B1	1.66593	LA	4.86775e-08
NALCN	1.87045	LA	4.95449e-08
NES	2.23279	LA	5.08898e-08
CTDSPL	1.52965	LA	5.19591e-08
KLHL42	1.5792	LA	5.28107e-08
USP51	2.07701	LA	5.30853e-08
KCNJ5	1.89944	LA	5.53481e-08
LGI3	3.56528	LA	5.56728e-08
GEM	1.93259	LA	5.60946e-08
THBS1	2.48164	LA	5.94067e-08
FADS2	1.64824	LA	6.22405e-08
ADAMTSL2	2.03531	LA	6.39753e-08
BAMBI	2.01143	LA	6.47626e-08
ERRFI1	1.96372	LA	6.59941e-08
WISP1	2.93914	LA	6.71711e-08
PLEKHO2	1.61948	LA	6.92044e-08
SUSD4	1.92874	LA	7.00953e-08
LOC728819	2.66655	LA	7.34152e-08
TSTD1	2.45724	LA	7.43186e-08
CHST15	1.93551	LA	7.56775e-08
LOC100289137	2.79606	LA	7.57669e-08
LGALSL	1.69045	LA	8.00597e-08
MUC16	43.4817	LA	8.14081e-08
MYOT	3.75597	LA	8.22337e-08
SBSPON	2.65842	LA	8.9201e-08
MTHFD1L	2.4025	LA	9.02481e-08
ACOX3	1.99678	LA	9.07958e-08
TLE3	2.0345	LA	9.14194e-08
EPS8L2	2.35513	LA	9.35085e-08
BGN	1.91144	LA	9.38202e-08
FLVCR1	2.04981	LA	9.56876e-08
GEMIN4	1.65707	LA	9.71247e-08
VAMP8	1.86318	LA	9.8028e-08
PROCR	1.97995	LA	9.95497e-08
PGAP1	1.63319	LA	1.01687e-07
NFKBIZ	1.9114	LA	1.0233e-07
MAGED1	1.51244	LA	1.05561e-07
HPSE	2.32569	LA	1.09665e-07
EVA1C	1.58939	LA	1.1177e-07
KIF3C	1.9332	LA	1.12787e-07
ATP6V0A1	1.49726	LA	1.17584e-07
TNFSF4	2.49782	LA	1.1857e-07
SDC2	1.59373	LA	1.25244e-07
HDX	2.14892	LA	1.27978e-07
CFI	1.7306	LA	1.3057e-07
GADD45G	2.43618	LA	1.34577e-07
OSBPL6	1.63865	LA	1.39561e-07
IL6	5.90319	LA	1.39843e-07
PGRMC1	1.66769	LA	1.41123e-07
TGFB1	1.7444	LA	1.43347e-07
SGK1	1.75396	LA	1.43584e-07
C20orf196	2.11504	LA	1.49252e-07
SEMA4A	2.51058	LA	1.58892e-07
VGLL3	1.70284	LA	1.59644e-07
MFSD2A	4.5234	LA	1.60115e-07
PNMA2	2.00954	LA	1.60411e-07
C9orf9	2.15345	LA	1.63069e-07
PAAF1	1.55747	LA	1.70238e-07
SDR42E1	2.39318	LA	1.73052e-07
ACTRT3	2.38273	LA	1.84363e-07
PTGFR	3.41308	LA	1.93618e-07
SCARB1	1.75717	LA	2.37675e-07
C7orf13	1.96151	LA	2.49054e-07
TRPS1	1.70567	LA	2.60471e-07
ITPRIP	1.58622	LA	2.76276e-07
RARRES1	3.02994	LA	2.82952e-07
PTGFRN	1.72585	LA	2.95303e-07
THY1	2.66349	LA	2.96073e-07
DGKA	1.77215	LA	2.98068e-07
SYBU	1.89718	LA	3.02574e-07
CNTNAP3B	2.23642	LA	3.05345e-07
RASSF2	1.96962	LA	3.19287e-07
CYS1	2.15571	LA	3.19493e-07
CP	3.61649	LA	3.19493e-07
GPR133	1.91424	LA	3.51131e-07
FAM155B	1.79874	LA	3.58402e-07
CASP6	1.79883	LA	3.59288e-07
MYH15	2.95984	LA	3.68759e-07
TP53I11	2.07658	LA	3.73083e-07
CD63	1.68062	LA	3.7674e-07
ASNS	1.64414	LA	3.85823e-07
MT1L	1.82925	LA	4.00288e-07
CXorf57	2.2394	LA	4.11453e-07
ACVR1	1.49656	LA	4.1342e-07
SLC44A5	3.09424	LA	4.25297e-07
BDKRB2	3.395	LA	4.29006e-07
RPL39L	1.95233	LA	4.42531e-07
PLAT	1.95431	LA	4.44687e-07
AOC3	2.26799	LA	4.55236e-07
GREB1	1.65179	LA	4.57244e-07
IL8	7.40396	LA	4.57244e-07
FAM228B	1.77036	LA	4.61236e-07
PRRG4	1.95172	LA	4.85109e-07
GLI2	2.14639	LA	4.93344e-07
TNFRSF8	3.16765	LA	5.08866e-07
MFAP4	1.88039	LA	5.20559e-07
TIMP2	1.56606	LA	5.21671e-07
LOC283683	1.90528	LA	5.26143e-07
MFAP5	1.52728	LA	5.31348e-07
LOC339524	1.92281	LA	5.34672e-07
MGARP	2.50976	LA	5.43456e-07
PRKAR2B	1.95511	LA	5.57847e-07
VSNL1	1.69491	LA	5.59341e-07
OLFML3	1.78	LA	5.75512e-07
C1QTNF1	2.48742	LA	5.76418e-07
ERVK13-1	1.52864	LA	5.7658e-07
RAB32	1.81157	LA	5.83179e-07
HRASLS5	3.34408	LA	6.05672e-07
MN1	1.93827	LA	6.16618e-07
SLC30A5	1.51959	LA	6.19219e-07
PCOLCE	1.70029	LA	6.22336e-07
AKAP3	2.79095	LA	6.35113e-07
MT3	2.70247	LA	6.47611e-07
ARHGAP1	1.52986	LA	6.63437e-07
ALPK1	1.94361	LA	6.65944e-07
SLC17A9	2.5983	LA	6.92552e-07
SOCS3	2.16186	LA	7.19754e-07
KIAA0226L	2.62136	LA	7.36045e-07
MMRN1	3.66488	LA	7.38592e-07
PCOLCE2	1.74193	LA	7.49942e-07
PPP2R1B	1.71845	LA	9.14716e-07
COMP	6.61822	LA	9.20643e-07
PIFO	1.79782	LA	9.34223e-07
WBP5	1.54724	LA	9.38384e-07
SLC7A5	2.60696	LA	9.7123e-07
TRAF5	1.64629	LA	9.79748e-07
DSE	1.57745	LA	9.81023e-07
PTK2B	1.859	LA	9.9129e-07
ACTG1	1.56574	LA	9.93557e-07
NECAB1	1.5017	LA	1.0039e-06
SNCAIP	2.09159	LA	1.00924e-06
FANCA	2.51585	LA	1.01732e-06
PLA2G4A	2.12901	LA	1.01927e-06
ITGA10	2.20263	LA	1.02164e-06
HMOX1	2.54481	LA	1.05088e-06
GXYLT2	1.84065	LA	1.06045e-06
PRKAG2	1.61729	LA	1.06519e-06
RPP25	2.03532	LA	1.07432e-06
ARRDC3	1.54653	LA	1.0966e-06
XPNPEP2	2.67612	LA	1.12009e-06
ADAM19	2.66268	LA	1.1659e-06
C1R	1.85809	LA	1.216e-06
PTPLB	1.6893	LA	1.25069e-06
CNTN3	1.92454	LA	1.25643e-06
IFNLR1	1.80744	LA	1.26244e-06
CD81	1.54627	LA	1.3278e-06
TRAF1	1.87025	LA	1.36023e-06
PRR5	2.74794	LA	1.42079e-06
GLIPR1	1.67268	LA	1.43202e-06
DMGDH	1.95054	LA	1.44916e-06
RAB31	1.61612	LA	1.47125e-06
COLEC11	2.50239	LA	1.47386e-06
SUSD2	2.07885	LA	1.5038e-06
TSPAN11	2.14802	LA	1.51007e-06
NTNG2	2.23389	LA	1.54417e-06
CSRNP1	1.74213	LA	1.57227e-06
COL16A1	1.61917	LA	1.57701e-06
PTGS1	2.62617	LA	1.62953e-06
RASL11B	2.17722	LA	1.62953e-06
ACTB	1.6297	LA	1.63242e-06
SLCO2A1	1.58072	LA	1.63728e-06
C1QTNF3	2.4001	LA	1.64978e-06
HTR2B	3.28531	LA	1.733e-06
ADAMTS2	1.74058	LA	1.77039e-06
BST1	2.08791	LA	1.8002e-06
WISP2	1.81268	LA	1.80351e-06
MUC1	2.21811	LA	1.80993e-06
FAM83H	2.38654	LA	1.83557e-06
SMAD7	1.69933	LA	1.86473e-06
FGF13	2.87494	LA	1.86488e-06
SRC	1.72009	LA	1.9135e-06
LDLR	2.01796	LA	1.93779e-06
NOMO3	1.72918	LA	1.94762e-06
LHFPL2	1.60216	LA	1.96531e-06
FAM35A	1.62562	LA	2.04911e-06
CEL	2.15911	LA	2.05683e-06
MAGI2	1.59527	LA	2.06326e-06
HEG1	1.58963	LA	2.12828e-06
SLC36A4	1.65697	LA	2.16419e-06
UPK3B	4.12103	LA	2.17242e-06
CTSK	1.91859	LA	2.17242e-06
CLIP3	1.7597	LA	2.2112e-06
ADRA2A	2.77223	LA	2.25775e-06
CNTNAP3	2.20512	LA	2.26738e-06
FAM60A	1.66327	LA	2.27418e-06
ALDH18A1	1.62106	LA	2.34269e-06
RBP4	6.01235	LA	2.34362e-06
CAPG	2.2644	LA	2.3486e-06
MYO1D	1.71449	LA	2.37131e-06
CPQ	1.51929	LA	2.41648e-06
C15orf56	2.07927	LA	2.47126e-06
PCSK2	2.18808	LA	2.48343e-06
STX2	1.60342	LA	2.53819e-06
SESN3	1.68184	LA	2.5495e-06
KRT8	1.80148	LA	2.55643e-06
AGPAT5	1.61366	LA	2.57103e-06
PHLDA1	2.08629	LA	2.57398e-06
ANKRD18A	2.53143	LA	2.64298e-06
TMEM100	1.89007	LA	2.74452e-06
FAM114A1	1.57626	LA	2.77723e-06
FLJ23867	1.93894	LA	2.84705e-06
GPX3	1.72292	LA	2.86793e-06
ANGPTL4	1.88858	LA	2.92089e-06
NUAK2	2.15036	LA	2.92089e-06
NAP1L5	1.73217	LA	2.97541e-06
HMGN5	1.84924	LA	3.00033e-06
RDH10	1.55232	LA	3.02306e-06
PHYHIP	2.97556	LA	3.07777e-06
NGFR	1.94549	LA	3.11444e-06
FRAS1	1.83493	LA	3.26387e-06
TSPAN18	1.52967	LA	3.28771e-06
SPIN4	1.94315	LA	3.31572e-06
PKDCC	1.57386	LA	3.37938e-06
AMPD3	1.87666	LA	3.4233e-06
AQP9	5.60277	LA	3.54333e-06
IGJ	2.71019	LA	3.55068e-06
EMP3	1.60891	LA	3.56041e-06
ADM	1.87399	LA	3.59298e-06
PHGDH	2.08631	LA	3.86272e-06
TENM3	2.02195	LA	3.92679e-06
SATB2	2.10885	LA	3.95197e-06
DYRK2	1.78122	LA	4.05127e-06
SLITRK6	2.46007	LA	4.16792e-06
STEAP1	2.60763	LA	4.16794e-06
PCBP3	2.52308	LA	4.19175e-06
ERBB3	2.06641	LA	4.19762e-06
LOC100507410	2.02184	LA	4.34792e-06
KLF8	1.63568	LA	4.36783e-06
GABBR1	1.52535	LA	4.39908e-06
FOSL1	4.31604	LA	4.6006e-06
DSG1	3.04299	LA	4.6006e-06
ADAMTS4	2.88805	LA	4.72943e-06
SAMSN1	2.71167	LA	4.75942e-06
MIR143HG	1.67375	LA	4.89197e-06
TRAF4	2.24038	LA	5.12971e-06
ID2	1.67008	LA	5.15448e-06
HUNK	7.1577	LA	5.15737e-06
ARHGAP18	1.66101	LA	5.22465e-06
PCDHB9	2.10798	LA	5.29522e-06
MDM1	1.59762	LA	5.44363e-06
PCYOX1L	1.69775	LA	5.44556e-06
ANKRD44	1.54734	LA	5.6501e-06
LAMB3	1.85771	LA	5.78194e-06
C8orf46	2.19003	LA	5.98177e-06
MCM6	1.6014	LA	5.99106e-06
CCSAP	1.69293	LA	6.11697e-06
PI16	1.98534	LA	6.24419e-06
C9orf91	1.71449	LA	6.33916e-06
SFRP2	6.3309	LA	6.42694e-06
ADAMTS17	2.17592	LA	6.53652e-06
SPSB1	1.79271	LA	6.60098e-06
BAI2	1.89745	LA	6.66576e-06
SEMA4G	1.89517	LA	6.66987e-06
TIAM1	1.88512	LA	6.70007e-06
RAI14	1.69643	LA	6.76668e-06
TFF3	3.20868	LA	6.77047e-06
MYH11	2.17814	LA	6.80785e-06
ZNF503	1.85028	LA	6.96865e-06
GPR176	1.81248	LA	7.02077e-06
ROM1	2.28222	LA	7.12934e-06
PODN	1.79246	LA	7.24481e-06
OLFM1	1.62329	LA	7.3085e-06
BTG2	1.7548	LA	7.34812e-06
FRZB	1.7708	LA	7.34812e-06
GDAP1	1.7211	LA	7.34812e-06
SRGN	1.52002	LA	7.36188e-06
LOC100506123	1.92323	LA	7.4235e-06
EPHB2	2.17802	LA	7.61774e-06
CXCL16	1.90538	LA	7.7457e-06
NAT14	1.81835	LA	7.93976e-06
NAALAD2	1.82076	LA	7.95326e-06
CKS1B	1.65991	LA	7.96025e-06
MRGPRF	2.01119	LA	8.09069e-06
UBXN8	1.75474	LA	8.25974e-06
PKD1L2	1.89472	LA	8.34555e-06
NPR1	1.52985	LA	8.36234e-06
CCDC147	1.92179	LA	8.38807e-06
LOC100507387	3.34694	LA	8.52297e-06
CCL18	3.80153	LA	8.71134e-06
TLR2	1.71444	LA	8.85162e-06
ATP1B3	1.57176	LA	8.96529e-06
COL1A2	1.68544	LA	9.11956e-06
HES1	1.723	LA	9.35091e-06
FAM78A	1.53714	LA	9.50622e-06
BASP1	2.07152	LA	9.52161e-06
RASL10B	1.6751	LA	9.77655e-06
DNALI1	1.85125	LA	9.8157e-06
LOC100506343	1.91144	LA	1.0533e-05
TMEM37	2.87085	LA	1.06719e-05
ARMCX4	1.49836	LA	1.10372e-05
OLFML2B	2.32494	LA	1.11434e-05
CNTLN	1.6172	LA	1.11806e-05
MAPK13	2.43873	LA	1.1204e-05
HRH1	2.29878	LA	1.1276e-05
KLHL29	1.79176	LA	1.15275e-05
RPE	1.54902	LA	1.2011e-05
F5	2.37045	LA	1.26206e-05
PSAT1	2.33473	LA	1.27446e-05
KLF4	1.69652	LA	1.33834e-05
BHLHE40	1.62828	LA	1.34482e-05
SNX10	2.24768	LA	1.37367e-05
STX1B	2.05506	LA	1.42058e-05
GRIN2A	2.06517	LA	1.42279e-05
RALGPS2	1.62305	LA	1.42783e-05
PDE6B	1.89463	LA	1.42973e-05
AKR1C3	1.66838	LA	1.44815e-05
LTBP1	1.51625	LA	1.47825e-05
C3orf14	1.90125	LA	1.502e-05
NEK6	1.72122	LA	1.52584e-05
SLC17A5	1.52377	LA	1.52584e-05
WWC1	2.6841	LA	1.53017e-05
GOLGA2P5	2.21547	LA	1.53062e-05
FBXO2	1.95224	LA	1.54008e-05
C5AR1	2.42692	LA	1.54996e-05
IL7R	3.27151	LA	1.55662e-05
B3GNT5	1.71022	LA	1.67857e-05
PRORSD1P	1.81221	LA	1.68271e-05
MAGIX	1.97494	LA	1.68628e-05
FBXO41	2.17788	LA	1.70687e-05
TMED3	1.53554	LA	1.80575e-05
SCD	5.15179	LA	1.82325e-05
CCDC13	2.32419	LA	1.85944e-05
PLLP	2.21837	LA	1.87513e-05
RNF216	1.51211	LA	1.88062e-05
FAM78B	1.80853	LA	1.90634e-05
PATL2	2.092	LA	1.91157e-05
CAAP1	1.50153	LA	1.92246e-05
CHI3L2	3.18781	LA	1.98595e-05
KCNK5	2.43412	LA	1.98646e-05
MXD1	1.64822	LA	2.02224e-05
DLG4	1.56509	LA	2.08051e-05
PAPSS2	1.49502	LA	2.09471e-05
RGS1	3.50737	LA	2.11511e-05
NRXN3	2.00492	LA	2.1451e-05
IL15	1.66354	LA	2.1973e-05
CLCNKB	2.17186	LA	2.20361e-05
SPTLC3	1.82167	LA	2.30146e-05
CCDC152	1.97485	LA	2.3015e-05
ITGA11	1.53947	LA	2.30283e-05
SERPINE2	1.63894	LA	2.3352e-05
SLC9A7	1.56594	LA	2.34069e-05
HPN	1.94144	LA	2.38216e-05
DBF4	1.76307	LA	2.40864e-05
CDON	1.89962	LA	2.4596e-05
BMP2	1.90951	LA	2.4596e-05
ITGBL1	1.79233	LA	2.52176e-05
TMEM97	1.61456	LA	2.52959e-05
LOC100130992	1.78227	LA	2.5468e-05
RENBP	1.62425	LA	2.57897e-05
EGR3	3.15635	LA	2.58836e-05
EFS	1.65923	LA	2.59947e-05
CD69	3.71315	LA	2.61123e-05
TMEM45A	1.92739	LA	2.6446e-05
CPEB1	2.35719	LA	2.65187e-05
LONRF1	1.50827	LA	2.6541e-05
ARAP2	1.74203	LA	2.69736e-05
CPXM2	1.89477	LA	2.71843e-05
EFR3B	1.89161	LA	2.77554e-05
NUPR1	1.5949	LA	2.79222e-05
PARP8	1.52488	LA	2.80478e-05
PAPPA	1.87588	LA	2.8276e-05
CCL21	3.33298	LA	2.8276e-05
ISOC1	1.50977	LA	2.84225e-05
LXN	1.92052	LA	2.9128e-05
CCL13	3.08918	LA	3.04058e-05
CPNE5	1.88728	LA	3.06244e-05
TCTN1	1.55585	LA	3.08746e-05
SELP	2.10229	LA	3.10545e-05
PGM5	1.50259	LA	3.14687e-05
PTGES	2.39988	LA	3.18823e-05
ZC4H2	1.82132	LA	3.22054e-05
MIPOL1	1.6548	LA	3.24063e-05
HIP1R	1.57914	LA	3.29064e-05
GHR	1.50239	LA	3.35611e-05
CA8	1.66384	LA	3.38895e-05
NFXL1	1.69676	LA	3.40867e-05
GRIK2	2.08136	LA	3.46132e-05
ILDR2	2.20104	LA	3.49324e-05
VIPR1	1.80146	LA	3.49694e-05
TDRD9	1.90977	LA	3.51015e-05
DENND2D	2.4147	LA	3.51015e-05
CLCF1	2.51927	LA	3.51327e-05
NMNAT3	1.51112	LA	3.60171e-05
CD248	1.6289	LA	3.61281e-05
AXL	1.54721	LA	3.65552e-05
TSPAN6	1.55171	LA	3.67753e-05
SLC6A6	1.96344	LA	3.69193e-05
APOBEC3F	1.85239	LA	3.72544e-05
AGPHD1	1.82111	LA	3.75986e-05
DARC	1.93497	LA	3.79318e-05
PTGIS	2.09856	LA	3.85149e-05
ANKDD1A	1.8444	LA	3.98911e-05
NR4A3	2.57407	LA	3.99448e-05
RRBP1	1.60487	LA	4.03348e-05
TESK2	1.66563	LA	4.11222e-05
CYP27A1	1.64183	LA	4.11368e-05
LOC388692	1.65401	LA	4.24535e-05
JAK3	2.12351	LA	4.35209e-05
PHACTR3	1.96642	LA	4.51231e-05
CTNNAL1	1.50618	LA	4.63165e-05
IKBKE	2.1387	LA	4.63165e-05
L1CAM	1.81156	LA	4.64248e-05
EYA2	2.51351	LA	4.79091e-05
ACSL6	1.79469	LA	4.85179e-05
C1S	1.73607	LA	5.00351e-05
MCTP2	2.20506	LA	5.0039e-05
UAP1	1.52036	LA	5.14262e-05
GMDS	1.77662	LA	5.20851e-05
LPPR2	1.62375	LA	5.31669e-05
DERL3	2.56223	LA	5.35969e-05
CLSTN3	1.79284	LA	5.56803e-05
CBWD6	1.95472	LA	5.73976e-05
FUOM	1.89323	LA	5.76474e-05
MEST	2.82612	LA	5.80992e-05
FANCD2	1.79712	LA	5.85525e-05
PCK2	1.8403	LA	5.8987e-05
SPRY4	1.66884	LA	5.99951e-05
IER3	2.20129	LA	6.01153e-05
MT1X	1.51759	LA	6.53913e-05
SYTL2	1.70823	LA	6.61109e-05
SSC5D	1.71926	LA	6.72375e-05
F2RL3	1.94845	LA	6.90967e-05
ARHGAP15	1.72598	LA	6.9668e-05
TNFAIP3	1.74616	LA	7.06421e-05
LAPTM5	1.6584	LA	7.07543e-05
TMEM252	2.17244	LA	7.14868e-05
SCN9A	1.82144	LA	7.23183e-05
AKR1C2	2.1159	LA	7.24072e-05
FOSB	3.19179	LA	7.31139e-05
ST8SIA1	1.80691	LA	7.35423e-05
ATF5	1.55673	LA	7.35712e-05
SHB	1.69235	LA	7.41409e-05
TBX18	2.14853	LA	7.48534e-05
GLA	1.5467	LA	7.82215e-05
MCF2	2.44579	LA	7.89257e-05
LPAR3	1.76862	LA	7.95185e-05
PLEKHG4	2.13282	LA	8.01078e-05
C2	2.32458	LA	8.27244e-05
TRIB1	1.76902	LA	8.36675e-05
ZRANB3	1.77379	LA	8.37047e-05
ACP5	2.12672	LA	8.40341e-05
CES1	2.06194	LA	8.5725e-05
SALL2	1.61863	LA	8.59432e-05
ZNF589	1.50478	LA	8.62078e-05
RASGEF1B	2.02148	LA	8.75354e-05
BEST1	1.65807	LA	8.778e-05
TASP1	1.62827	LA	8.93158e-05
TUBB6	1.71162	LA	9.5876e-05
DNAJB11	1.57059	LA	9.71389e-05
HSD17B14	2.5365	LA	9.74957e-05
LRP11	1.50273	LA	9.94489e-05
TMEM43	1.54713	LA	9.97171e-05
MAP6	1.57429	LA	0.000100181
SOX10	1.94372	LA	0.000100252
INMT	1.51226	LA	0.000100698
FBLN2	1.60829	LA	0.00010169
HAS2	2.26853	LA	0.000103457
SLC25A43	1.58207	LA	0.00010355
RASL11A	1.68561	LA	0.000103938
GATM	1.63356	LA	0.00010417
C3	1.98787	LA	0.000106548
ELF4	1.62905	LA	0.000110251
PTPRS	1.68738	LA	0.00011143
TNC	3.21631	LA	0.000117346
ARHGAP28	1.92114	LA	0.000123525
TMEM74B	1.70284	LA	0.000125338
VIM	1.65751	LA	0.000125789
C7orf29	2.00627	LA	0.0001265
IL33	1.56769	LA	0.000127702
HMCN1	1.53049	LA	0.000129046
LOC100506451	1.79796	LA	0.000135126
COTL1	1.57208	LA	0.000137488
NRIP3	2.2559	LA	0.000138067
IL17D	2.22872	LA	0.000141845
LOC151009	1.97409	LA	0.00014429
ZSWIM5	1.86368	LA	0.000145605
C20orf118	1.90874	LA	0.000145993
NCOA7	1.50039	LA	0.000145993
BAIAP2	1.6075	LA	0.000149618
ITGB3	1.6572	LA	0.000149769
FN1	1.59376	LA	0.00015378
MNS1	1.95402	LA	0.000153903
RRN3P1	1.59596	LA	0.000154413
COL4A3	1.50674	LA	0.000154518
STK38L	1.92475	LA	0.000154909
FTL	1.60489	LA	0.000155365
ICAM1	1.80865	LA	0.000155365
TLL1	2.2553	LA	0.000159258
CATSPER2	1.84681	LA	0.000159258
SH3D21	1.91969	LA	0.000159258
LPAR1	1.54231	LA	0.000160097
PRAF2	1.61739	LA	0.000162799
SIMC1	1.60997	LA	0.000166671
FCGR2A	1.65834	LA	0.000166841
PAPLN	2.12577	LA	0.000168907
ALDH1A1	1.75487	LA	0.000170644
PRDM8	1.92422	LA	0.000173226
EPB41L3	1.59263	LA	0.000174225
BARD1	1.73276	LA	0.000176156
ANKRD35	1.96613	LA	0.000176506
RALYL	2.13533	LA	0.000177468
KCNMB3	1.59759	LA	0.000182625
GCNT1	2.01223	LA	0.000186796
AMIGO2	1.95071	LA	0.000192589
SASH3	1.81846	LA	0.0001975
ARHGEF5	1.88292	LA	0.000199835
CDK20	1.64326	LA	0.000200336
STARD4	1.82065	LA	0.000209008
AOX1	2.28831	LA	0.000212134
ADORA1	1.49623	LA	0.000213917
FGR	1.71575	LA	0.00021736
WASF1	1.7751	LA	0.000219127
KIAA1524	1.70406	LA	0.000220961
SULT1C2	2.26219	LA	0.000222289
FILIP1L	1.58072	LA	0.000223453
THRSP	4.31739	LA	0.000226049
CH25H	2.43295	LA	0.00022736
IRS2	1.65372	LA	0.00022736
FCER1G	1.70037	LA	0.00022779
C16orf89	2.94592	LA	0.000242236
LRRN2	2.265	LA	0.000243746
BMP5	1.60415	LA	0.000245504
UPP1	1.59285	LA	0.000251865
MEGF6	1.6826	LA	0.00025208
ELOVL7	1.88788	LA	0.000252216
IL1B	4.51142	LA	0.000256386
ZNF273	1.70147	LA	0.000257663
MMP28	2.19272	LA	0.000257663
SERPING1	1.6069	LA	0.000258681
AMMECR1	1.57011	LA	0.00026151
RBBP9	1.54537	LA	0.000266622
GAS1	1.90687	LA	0.000267622
MSMO1	1.50871	LA	0.000274324
POSTN	2.77755	LA	0.000275885
MGST1	2.33439	LA	0.00027611
TMCC3	1.6856	LA	0.000277992
CLDN15	2.15186	LA	0.000279248
ZDHHC2	2.27964	LA	0.000279574
CYBRD1	1.60451	LA	0.000279818
TMEM132C	2.73403	LA	0.000281399
C1orf114	1.99966	LA	0.000282499
PLEK	1.80253	LA	0.000282499
ACADL	2.04681	LA	0.000282746
SNAI1	2.3586	LA	0.000284805
MSX2	1.84369	LA	0.0002859
IGF1	2.20773	LA	0.000286423
PAK1	1.72151	LA	0.000286563
BEX5	2.04592	LA	0.000287605
WT1	1.78498	LA	0.000289814
GRIA3	2.76572	LA	0.000290919
CD300E	2.66777	LA	0.000290932
LRRC17	1.82569	LA	0.000292382
ZFP57	4.78299	LA	0.000303259
HS3ST1	2.15614	LA	0.000309999
PNCK	2.12815	LA	0.000311742
SOWAHC	1.51117	LA	0.000314311
EREG	4.55869	LA	0.000315118
SAMD5	2.51538	LA	0.000316823
ARID5B	1.60659	LA	0.000317819
LOC100131434	1.56238	LA	0.000321525
SLC18B1	1.52984	LA	0.000335423
PCNXL2	1.96561	LA	0.000336851
MANF	1.60246	LA	0.000336873
NR4A2	2.98788	LA	0.000336987
PIM2	1.60415	LA	0.00034085
LINC00282	1.92976	LA	0.000341697
SMPD3	2.4114	LA	0.000342044
RAP2B	1.50723	LA	0.0003435
ANGPTL5	2.12818	LA	0.000346566
GLB1L	1.67297	LA	0.000360256
DUSP15	2.17097	LA	0.000370866
PTAFR	1.59014	LA	0.000372955
METTL7A	1.65838	LA	0.000373779
PLEKHB1	1.51199	LA	0.000374779
GDPD1	1.7762	LA	0.000385821
S100A4	1.54474	LA	0.000391642
GPC4	1.9847	LA	0.000392366
UPB1	1.86863	LA	0.000411284
CDO1	2.0094	LA	0.000418326
IKZF3	2.59916	LA	0.000418718
LOC646278	1.59908	LA	0.000419254
CR1	1.9062	LA	0.000422544
TMEM241	1.76032	LA	0.000428971
HPGDS	2.09252	LA	0.00043551
SOX8	1.88582	LA	0.000439063
C7	1.68199	LA	0.000442247
SAMD12	1.52924	LA	0.000447791
ZNF300	1.59451	LA	0.000448892
RNF215	1.66511	LA	0.000451895
IGDCC4	1.72965	LA	0.000453159
C11orf96	1.99745	LA	0.000454721
CXCL14	3.964	LA	0.000478032
SELM	1.52981	LA	0.000478268
C2CD2	1.51786	LA	0.000488925
MRC1	1.75952	LA	0.000507155
FPR3	1.78038	LA	0.000508377
RGS16	1.8293	LA	0.000517261
TF	3.59718	LA	0.00051764
L3HYPDH	1.5202	LA	0.000525817
CD68	1.60013	LA	0.000531069
ITGB4	1.6719	LA	0.000544927
EFCAB4B	1.84872	LA	0.000545671
KIAA1804	2.12445	LA	0.000556438
BOK	1.91041	LA	0.000560757
CDH11	1.93625	LA	0.000562653
CRISPLD2	1.5011	LA	0.000566174
IGFBP6	1.66306	LA	0.000566263
LINC00338	1.60148	LA	0.000571615
PELI2	1.53237	LA	0.000571615
LINC00263	2.10435	LA	0.000576251
KLHL3	1.49551	LA	0.000579808
MAFF	2.09532	LA	0.000589065
STON1	1.60662	LA	0.000603798
IGFBP4	1.55994	LA	0.000610728
ALCAM	1.55275	LA	0.00061351
MMS22L	1.527	LA	0.000614811
LILRB3	1.78855	LA	0.000614811
CCR1	1.80679	LA	0.000627168
NT5E	1.62073	LA	0.000636255
LOC100506688	1.62204	LA	0.000640921
ENTPD7	1.66898	LA	0.000659125
CALD1	1.51935	LA	0.000668196
DACT2	2.54425	LA	0.00066883
C1RL	1.60458	LA	0.000677733
THEMIS2	1.71342	LA	0.000713406
ST3GAL5	1.55549	LA	0.000716153
LILRA6	1.66466	LA	0.000718408
GDA	4.19782	LA	0.000718543
LONRF3	1.62379	LA	0.000724631
DUSP10	1.7184	LA	0.000731612
LOC100287846	1.8788	LA	0.000744232
SLC25A21	1.83622	LA	0.000747711
GRIK3	1.78729	LA	0.000769772
APOBEC3G	1.69759	LA	0.000774634
EBPL	1.60998	LA	0.000774949
EPHB6	1.82629	LA	0.000776492
ITGA8	1.98206	LA	0.000793557
PCDHB10	1.80686	LA	0.000821155
AMOTL1	1.58611	LA	0.000823193
PDIA5	1.52584	LA	0.000826581
TLR3	1.6373	LA	0.000841786
MSR1	1.56804	LA	0.000849735
SEC14L2	2.01668	LA	0.000852958
PRC1	1.50514	LA	0.00085907
PROM1	2.14232	LA	0.000862731
G6PD	1.64606	LA	0.000862731
SCARA5	1.73831	LA	0.00087013
TMEM194B	1.62731	LA	0.000875829
TECTA	1.67601	LA	0.000877176
ZNF385A	1.62563	LA	0.0008951
IER2	1.589	LA	0.000896158
KIAA1467	1.54464	LA	0.000907257
FCGR2B	1.84661	LA	0.000934493
ALOX5	1.58872	LA	0.000937411
ZC3H12A	1.79394	LA	0.000953552
SERP2	1.50781	LA	0.000954445
C9orf171	1.66246	LA	0.000984766
PTX3	2.31804	LA	0.000995723
LOC100506990	1.53688	LA	0.0010011
WDR76	1.6111	LA	0.00105111
SHF	1.54753	LA	0.00105302
LOC100506469	1.59182	LA	0.00105981
TUBA1C	1.54542	LA	0.00107803
RNASE4	1.62836	LA	0.00109879
RPL22L1	1.52519	LA	0.00112905
KIFAP3	1.54746	LA	0.00114985
IL2RG	1.80243	LA	0.00119123
LOC100216479	1.78988	LA	0.00120504
S100B	2.17976	LA	0.00122116
FAM57A	1.56852	LA	0.00122965
SEMA4F	1.5847	LA	0.0012333
CIDEC	3.90459	LA	0.00123466
MAPK10	1.88281	LA	0.00123496
PRPS2	1.73112	LA	0.00124997
RNASET2	1.52059	LA	0.00125134
LILRB5	1.70175	LA	0.00125516
SAA1	3.85976	LA	0.00126822
SERPINF2	2.24456	LA	0.0012819
ATP10A	1.6728	LA	0.00130557
SORL1	1.82507	LA	0.00131226
OLFML1	1.54486	LA	0.00132046
ENPP2	1.96101	LA	0.00133713
SLA	1.74512	LA	0.00136242
HR	1.66371	LA	0.00136398
NCS1	1.76667	LA	0.00136824
PIK3R5	1.65387	LA	0.00136926
LAIR1	1.58747	LA	0.00137105
BCL3	1.60529	LA	0.00138248
VASH2	2.42704	LA	0.00141866
NR0B2	1.54726	LA	0.00143768
SPAG5	1.73837	LA	0.00145827
C10orf35	1.67119	LA	0.00147461
CPXM1	2.35261	LA	0.00149068
SLC2A3	1.89589	LA	0.00150346
LOC730091	1.52728	LA	0.00153512
CCDC113	1.67039	LA	0.00167613
HSPA6	1.71756	LA	0.0016965
CSF2RB	1.73365	LA	0.00171425
LINC00341	1.60963	LA	0.00171958
SLC7A7	1.69875	LA	0.00173655
LEPR	1.80165	LA	0.00181398
MAD2L1	1.60634	LA	0.00183837
COLQ	2.72625	LA	0.00185541
MRO	1.8028	LA	0.00185989
ZNF93	1.70339	LA	0.00186541
CYR61	1.90665	LA	0.00187267
KIF2C	1.69115	LA	0.00188348
ECE2	1.71766	LA	0.00189419
HIST1H2BK	1.52658	LA	0.00189769
MST1	1.8051	LA	0.00189976
HFM1	1.63123	LA	0.00191534
MTMR7	1.66191	LA	0.00199533
FANCI	1.50425	LA	0.00199892
VSIG4	1.60027	LA	0.00202388
DUSP4	2.12454	LA	0.00203597
BOC	1.57403	LA	0.00204707
PRR11	1.63533	LA	0.00213487
LRP8	1.77664	LA	0.00213898
SSR4P1	1.88779	LA	0.00214449
CYP26B1	2.24945	LA	0.00215214
FOS	2.95614	LA	0.0021798
APBB1IP	1.93301	LA	0.00225333
DOK6	1.67111	LA	0.00225393
PNP	1.518	LA	0.00227867
FAM81B	2.7585	LA	0.0023165
CD53	1.64669	LA	0.00234308
LDOC1	1.60794	LA	0.00242187
ZFP37	1.60431	LA	0.00245214
CYTH4	1.572	LA	0.0024761
HAPLN3	1.65669	LA	0.00248386
ROBO3	1.57359	LA	0.00251092
ITGB3BP	1.49753	LA	0.00252331
CPLX1	1.65188	LA	0.0026245
S100A8	1.83763	LA	0.00263965
ZNF331	1.88103	LA	0.00264815
COL24A1	1.74875	LA	0.00272002
VAV1	1.65868	LA	0.0028136
TUBA1B	1.52854	LA	0.00283943
C1orf162	1.53396	LA	0.0028521
MPZ	1.76437	LA	0.0028893
ARHGEF4	1.98967	LA	0.002902
ABCC3	2.20122	LA	0.00291842
IRF5	1.55146	LA	0.00295724
DSTNP2	1.59008	LA	0.002999
PNMT	1.66756	LA	0.00301754
KIF21B	1.82	LA	0.00307415
RNF112	1.59912	LA	0.00309568
LOC388796	1.50212	LA	0.00312746
SLC1A7	1.78769	LA	0.0031579
ACAP1	1.8608	LA	0.00318175
LOC284023	1.55649	LA	0.00318953
FAM89A	1.54771	LA	0.00320651
HHLA3	1.62369	LA	0.00322799
LOC100129794	1.73111	LA	0.00326884
ZNF658	1.51228	LA	0.00330749
FPR1	1.8526	LA	0.00335778
GNAL	1.68356	LA	0.00336091
MDK	1.58627	LA	0.00336246
NPM3	1.551	LA	0.00338712
PCLO	1.52457	LA	0.0033875
FOLR2	1.57724	LA	0.00354949
NFAM1	1.73608	LA	0.00356178
FJX1	1.97154	LA	0.00363978
RGS10	1.5155	LA	0.00368912
PODXL2	1.58706	LA	0.0037923
CCDC120	1.71092	LA	0.00385496
IDUA	1.63899	LA	0.0039028
FDXR	1.60676	LA	0.0039349
MS4A7	1.57579	LA	0.00405812
KLRAP1	1.60518	LA	0.00411185
JUNB	1.69986	LA	0.00420047
RCN3	1.54833	LA	0.00420643
ACSM5	1.8586	LA	0.00428766
CA5B	1.76277	LA	0.00437514
WAS	1.61311	LA	0.00447942
POLQ	1.63387	LA	0.00454985
C6orf170	1.50772	LA	0.00455209
LLGL2	1.5997	LA	0.0045612
SPHK1	1.66213	LA	0.00461361
PRELP	1.70196	LA	0.00469138
CLU	1.58305	LA	0.00470985
NCF4	1.54419	LA	0.00480879
FUT4	1.49886	LA	0.00482728
SLC19A3	2.79751	LA	0.00484301
DOCK11	1.62121	LA	0.00496409
PRPH2	1.73828	LA	0.00497611
VAT1L	1.64615	LA	0.00505738
FOXO3B	1.50239	LA	0.00514964
MARCO	2.24203	LA	0.00531266
RAC2	1.61527	LA	0.00535427
ARMC9	1.62629	LA	0.00542457
ARHGAP20	2.48359	LA	0.00556166
GYG2	2.72787	LA	0.00559681
C1QA	1.52069	LA	0.00564866
RTN4RL1	1.71352	LA	0.00572379
LMNB1	1.96348	LA	0.00578483
ZNF670	1.55313	LA	0.00581337
SCD5	1.71156	LA	0.00589236
NR1H3	1.54476	LA	0.00601532
GDPD5	1.70579	LA	0.00616335
CMTM7	1.61188	LA	0.00617041
ART4	1.57759	LA	0.00633354
ADIRF	1.56985	LA	0.00633971
LRRC37A6P	1.796	LA	0.00643176
C1orf105	2.37222	LA	0.00646102
TNFSF8	1.66734	LA	0.00662786
ANLN	1.65913	LA	0.00665187
NSG1	2.21578	LA	0.00677412
FAIM	1.51191	LA	0.0068474
NRTN	1.60591	LA	0.00717163
TUBB3	1.71636	LA	0.00724379
LGALS12	3.61702	LA	0.00741673
FASN	2.32809	LA	0.00741673
HAVCR2	1.58538	LA	0.00742299
CDC7	1.54627	LA	0.00755324
NLRP3	1.61504	LA	0.00774364
ANKEF1	1.57658	LA	0.00781483
ATAD5	1.57305	LA	0.00785607
TNFSF13B	1.59523	LA	0.00786163
NHLRC1	1.57046	LA	0.00786386
LOC284751	1.69928	LA	0.00789693
CABLES1	1.86738	LA	0.00810188
C6	1.65573	LA	0.00816156
ISLR	1.59688	LA	0.00828697
KIF11	1.68817	LA	0.00828697
SLC25A33	1.50559	LA	0.0082879
CLDN11	1.77601	LA	0.00843479
DPEP2	1.73106	LA	0.00858215
CEBPA	2.53069	LA	0.00865852
GNA15	1.56572	LA	0.00867274
DUSP1	1.54362	LA	0.00877964
GPR64	2.00019	LA	0.00881498
CD209	1.62896	LA	0.00885285
NOX4	1.59664	LA	0.00898318
ZNF257	1.5988	LA	0.00948173
HSD17B7P2	1.62642	LA	0.00959011
CHEK1	1.53406	LA	0.0100886
IRF8	1.71084	LA	0.0100886
TMEM91	1.50332	LA	0.0102401
DFNB59	1.53445	LA	0.0103889
C1QTNF2	1.51164	LA	0.0103929
S1PR2	1.60056	LA	0.0104085
HSD3BP4	1.61372	LA	0.0105602
LYVE1	1.6381	LA	0.0105791
S100A9	1.5694	LA	0.010682
ARL4D	1.5109	LA	0.0106978
AIF1	1.56183	LA	0.0107548
PCDHB12	1.6173	LA	0.0107684
PAWR	1.52177	LA	0.0107926
PCK1	3.57958	LA	0.0109844
ADIPOQ	2.8477	LA	0.0110097
SLC11A1	1.56748	LA	0.0115047
SCUBE2	1.67181	LA	0.0116913
SLC9A9	1.62514	LA	0.0118849
HTR7P1	1.53208	LA	0.0129605
GSTT2	1.72673	LA	0.0129993
LILRA5	1.81313	LA	0.0133976
SLAMF8	1.59473	LA	0.0135123
CCDC168	1.91887	LA	0.0136467
FAM105A	1.49844	LA	0.0136706
FGFBP2	1.82662	LA	0.0140393
TEAD4	1.56761	LA	0.0141863
SSTR2	1.54925	LA	0.0144183
ARHGAP9	1.52916	LA	0.0144435
NMB	1.89833	LA	0.014533
NUSAP1	1.55488	LA	0.0152729
TTC9	1.51584	LA	0.0153886
FLG	1.5313	LA	0.0156619
SIK1	1.66127	LA	0.0160049
ITGAL	1.81865	LA	0.0167107
PCP4	1.52992	LA	0.0175728
PTGER3	2.11088	LA	0.0175844
NAALADL2	1.59873	LA	0.0177194
ADC	1.52608	LA	0.0178027
SHROOM2	1.59049	LA	0.0178421
INHA	1.70536	LA	0.0180872
PGPEP1L	1.59231	LA	0.0185045
ALOX5AP	1.55083	LA	0.0190342
TOP2A	1.7536	LA	0.019269
TBX15	1.61499	LA	0.0199298
CHAC1	2.34389	LA	0.0202258
APOL6	1.51789	LA	0.0202742
PTPRC	1.5328	LA	0.0210108
TWIST1	1.57484	LA	0.02109
IKZF1	1.61828	LA	0.0213421
PRELID2	1.84334	LA	0.0225658
COL6A6	1.67268	LA	0.022862
PRRT2	1.49805	LA	0.0234858
GPX7	1.52851	LA	0.0237821
LGI2	1.57497	LA	0.0242596
SLC27A5	1.50672	LA	0.024448
DOK3	1.54354	LA	0.0253546
BEX1	2.52607	LA	0.0265762
PSTPIP1	1.60338	LA	0.0265762
LOC145820	1.51402	LA	0.0268547
RDH5	1.55264	LA	0.0270472
RASGRP4	1.53707	LA	0.0275062
CD86	1.51151	LA	0.0276587
NR4A1	1.49502	LA	0.0279176
RASD1	1.69368	LA	0.0281074
ZFPM1	1.58812	LA	0.0286043
TNFSF13	1.50715	LA	0.028697
HPCAL4	1.62185	LA	0.0289378
PLTP	1.50129	LA	0.0291512
CYP1B1	1.54792	LA	0.0294062
SERPINA1	1.62611	LA	0.02948
SLC9A5	1.53736	LA	0.0302609
CD28	1.70875	LA	0.0314886
IL2RA	1.70346	LA	0.0319573
ACVR1C	2.52379	LA	0.0322501
VNN1	1.66704	LA	0.0349185
PLIN1	2.66186	LA	0.0372188
ITGAX	1.99433	LA	0.0397207
FERMT1	1.50867	LA	0.0399867
IGSF10	1.6218	LA	0.0400078
BSPRY	1.61736	LA	0.040683
KCNN3	1.56113	LA	0.0436593
SCGN	2.01933	LA	0.044393
SELL	2.03459	LA	0.0478646
CACNA1E	2.48393	LA	0.0490365
GUCA1C	222.737	LV	1.05621e-91
MYL2	168.996	LV	7.64898e-95
LOC100131138	164.453	LV	2.36413e-58
WBSCR17	72.3885	LV	1.2935e-71
MYL3	71.209	LV	1.97303e-137
IRX4	63.1627	LV	2.56825e-83
MYH7	48.138	LV	2.56328e-70
DLK1	46.4161	LV	8.61516e-40
SMYD2	45.3358	LV	1.02556e-233
KY	44.3451	LV	6.98968e-138
C20orf26	40.2191	LV	4.8703e-41
APOA1	30.5186	LV	2.88838e-95
IRX5	28.8984	LV	2.0105e-45
PCDH7	28.6868	LV	3.83957e-78
ANKRD2	27.1883	LV	1.34332e-46
GRM8	23.893	LV	2.46718e-48
FHL2	23.7739	LV	3.09039e-61
IRX6	21.9762	LV	1.1423e-19
GRM1	19.0422	LV	8.17704e-10
BDNF	17.7796	LV	1.06422e-61
C15orf41	16.2336	LV	1.22906e-143
C8orf47	16.1874	LV	2.76744e-27
HEY2	15.3647	LV	8.70138e-84
FLJ42875	14.6273	LV	1.55734e-38
ADRA1A	14.0271	LV	3.11951e-41
SH3GL2	13.5804	LV	1.61243e-35
ST8SIA2	13.3312	LV	8.23551e-23
NLGN1	12.7998	LV	2.24492e-51
ACTA1	12.1208	LV	5.81763e-13
DPYSL4	11.0648	LV	5.42411e-46
SVOP	10.9917	LV	7.32879e-18
PDE11A	10.9677	LV	1.97736e-18
PRDM16	10.7342	LV	6.63034e-70
IRX3	10.6581	LV	2.83578e-22
SCUBE3	10.5362	LV	7.60457e-22
EDARADD	9.77895	LV	1.80857e-25
SEC14L5	9.52097	LV	4.20676e-20
TUBA3D	9.33366	LV	2.03074e-89
SLC30A2	9.21906	LV	1.85582e-20
CPVL	9.10147	LV	1.34332e-46
LBH	8.90791	LV	2.01821e-92
GCNT2	8.65584	LV	2.31948e-157
XIRP2	7.86305	LV	6.34869e-23
MYADML2	7.76073	LV	6.59585e-42
ASB14	7.46324	LV	4.73192e-29
KBTBD12	7.31036	LV	1.24511e-93
PTGDR2	7.18598	LV	3.17799e-25
C3orf52	6.86092	LV	7.66795e-11
SLC47A1	6.75152	LV	1.68677e-23
GRAMD1B	6.62918	LV	3.04084e-15
ASIP	6.58356	LV	4.44449e-20
PTPN3	6.56695	LV	1.28266e-33
LRRC2	6.45898	LV	1.20989e-66
KCNJ2	6.42401	LV	5.41426e-37
FAM180A	6.40001	LV	4.16161e-21
FGF18	6.3088	LV	7.41739e-15
CHN2	6.09111	LV	1.65342e-42
TUBA3E	6.0215	LV	5.25091e-51
CRIP3	5.99234	LV	4.79698e-23
DNAAF3	5.6015	LV	1.12952e-37
CHST9	5.58848	LV	2.67316e-16
TENM2	5.52984	LV	1.18213e-51
PHACTR1	5.51847	LV	4.0749e-56
C1orf168	5.40464	LV	1.61194e-33
HAND1	5.25407	LV	1.75295e-33
KCNT1	5.23146	LV	2.65201e-19
HMGCS2	5.18678	LV	9.62898e-16
B3GNT8	5.13654	LV	1.72614e-18
KLHL34	5.09398	LV	4.73106e-15
GABRA4	5.03264	LV	1.3106e-16
HPR	4.9372	LV	7.29823e-66
SBK1	4.91169	LV	2.93228e-21
NDRG4	4.78894	LV	1.30771e-47
BCL11A	4.72175	LV	1.10642e-32
COL23A1	4.63502	LV	1.61584e-29
HOOK2	4.60569	LV	1.24809e-51
RASSF9	4.55295	LV	1.28726e-24
PDE10A	4.52697	LV	4.43628e-51
LPL	4.51863	LV	2.98507e-28
ITGA9	4.49409	LV	1.00534e-39
RPL3L	4.44464	LV	1.12709e-70
MZT2A	4.33395	LV	6.99799e-24
FLNC	4.31441	LV	8.08466e-13
CPNE4	4.314	LV	2.79069e-14
PLCL1	4.26759	LV	1.35847e-57
LIN9	4.20089	LV	1.93113e-52
SLC35F1	4.17721	LV	3.47783e-23
C3orf45	4.13485	LV	2.73821e-26
NAV1	4.07019	LV	1.0952e-40
HS6ST3	4.05476	LV	1.02194e-11
GLTPD1	3.93968	LV	1.48065e-43
TNNT3	3.91623	LV	2.16163e-19
MPPED2	3.88503	LV	3.98096e-21
MASP1	3.85295	LV	1.85645e-18
PHLDB2	3.84244	LV	2.03399e-38
SLC25A34	3.84216	LV	2.36376e-18
TMC6	3.83205	LV	2.56178e-18
TMEM116	3.81986	LV	7.34642e-49
FAM109A	3.77685	LV	3.91864e-43
HIST1H2BD	3.77187	LV	1.4786e-26
P2RY1	3.74743	LV	2.71552e-17
THBS4	3.73938	LV	9.71385e-23
MAP3K5	3.73188	LV	6.68537e-19
CDCA2	3.71644	LV	9.79089e-28
GPR63	3.7138	LV	3.30011e-11
ENOX1	3.64193	LV	2.0658e-21
KCNJ4	3.62574	LV	6.59994e-21
APOD	3.5891	LV	1.948e-11
DIRAS3	3.51656	LV	1.2456e-09
LSAMP	3.50466	LV	4.88633e-09
NRAP	3.44749	LV	2.4363e-15
PITPNM1	3.43588	LV	1.26098e-28
PPP1R1C	3.29702	LV	7.69039e-43
TPRN	3.26528	LV	5.60433e-16
SLC1A2	3.26183	LV	1.03145e-06
PPFIBP1	3.23917	LV	4.88852e-29
LPAR5	3.22779	LV	6.81399e-11
IDH2	3.20275	LV	8.86514e-29
HIST1H1C	3.19388	LV	1.55906e-19
SLC2A1	3.19285	LV	1.49344e-33
MLLT11	3.18904	LV	4.66848e-13
LCLAT1	3.18217	LV	4.87798e-32
PAIP2B	3.16649	LV	2.33949e-28
EMILIN2	3.16207	LV	9.43793e-09
TWF2	3.14617	LV	5.31162e-19
PDE1C	3.1219	LV	7.8e-34
C1orf170	3.10606	LV	9.47069e-17
QRFPR	3.10368	LV	1.35316e-05
LOC646168	3.07112	LV	1.01681e-08
HRH2	3.0549	LV	2.06564e-24
FAM69C	3.05451	LV	2.86514e-07
PDK4	3.0491	LV	2.07605e-10
MTTP	3.00595	LV	1.76025e-11
HYAL1	2.97785	LV	3.11951e-41
HSPB6	2.95714	LV	3.18031e-34
P2RX3	2.94151	LV	1.4837e-07
ALAD	2.92764	LV	4.76828e-36
LRRC14B	2.91705	LV	6.27648e-06
GADD45A	2.91493	LV	5.2417e-14
GSDMC	2.91096	LV	9.97129e-06
TNNT1	2.90727	LV	3.31669e-21
SLC12A7	2.89135	LV	1.19184e-28
PKIA	2.89043	LV	2.16033e-24
CTNNA3	2.88991	LV	2.73471e-27
KCNJ8	2.87435	LV	6.38625e-32
THRB	2.86916	LV	7.06309e-15
SSTR5	2.86592	LV	0.0011109
LPHN3	2.86267	LV	5.41406e-14
TMEM38A	2.85248	LV	6.32152e-31
ZNF536	2.85201	LV	1.47937e-08
VPS8	2.83592	LV	6.53176e-27
FMO5	2.83574	LV	3.5498e-06
DOPEY2	2.8345	LV	3.21305e-37
SYNPO2	2.83394	LV	8.67518e-22
PTPN5	2.82619	LV	2.74428e-07
JAK2	2.82023	LV	1.15966e-18
SRGAP3	2.81773	LV	7.42979e-16
DGCR6	2.81419	LV	4.32055e-14
OR51E1	2.8129	LV	9.36094e-12
UBE2QL1	2.8119	LV	4.53348e-20
C3orf43	2.80406	LV	9.4561e-11
VTN	2.80358	LV	8.57192e-09
XPR1	2.78707	LV	9.38169e-20
PRODH	2.76985	LV	4.46993e-08
METTL21EP	2.7569	LV	3.08455e-12
ENO3	2.75196	LV	1.5133e-19
LOC286297	2.74613	LV	0.000126754
ZNF774	2.70945	LV	1.30617e-07
CHN1	2.70933	LV	6.88496e-20
DOCK5	2.70031	LV	4.01007e-32
TNNI3	2.69868	LV	3.81669e-14
HIST2H2BE	2.69856	LV	1.54287e-21
GLDN	2.69682	LV	0.000528237
NCEH1	2.68358	LV	1.50751e-35
CLIC5	2.67637	LV	6.54829e-23
PDP1	2.6699	LV	1.78366e-42
SLC5A1	2.66315	LV	5.76901e-12
APOBEC2	2.65417	LV	3.83469e-34
KCNAB2	2.65158	LV	6.83527e-16
CABP1	2.64702	LV	5.52522e-13
C2CD4C	2.64176	LV	6.9388e-07
FSD1L	2.63833	LV	6.79982e-11
WNT11	2.63754	LV	2.6541e-05
FRK	2.63052	LV	2.737e-11
HIST1H4H	2.62928	LV	3.21261e-06
SLC25A30	2.62506	LV	4.36675e-27
EFHC2	2.62473	LV	5.99682e-08
PDE4A	2.62465	LV	9.14344e-16
INPP4B	2.60872	LV	1.65267e-14
ST8SIA6	2.60482	LV	4.68481e-08
EGLN3	2.60208	LV	9.46868e-08
MACROD1	2.59999	LV	3.58672e-30
IMPA2	2.59834	LV	1.986e-12
ANKRD33B	2.59238	LV	7.9017e-24
SLC1A3	2.5859	LV	1.76812e-18
SLC14A1	2.56951	LV	2.32197e-27
FAM151A	2.56324	LV	3.05223e-07
PFKM	2.55545	LV	2.10547e-18
GPC1	2.55277	LV	5.03729e-17
GPT	2.54878	LV	1.40575e-09
ZNF710	2.54201	LV	5.72912e-35
PTPN14	2.54021	LV	1.18285e-39
TOR4A	2.52947	LV	6.67288e-23
EEF1DP3	2.52634	LV	4.19762e-06
CES2	2.52334	LV	2.24404e-21
SMYD1	2.5133	LV	2.65406e-17
PLEC	2.50987	LV	2.81224e-19
GNMT	2.4967	LV	3.67342e-06
FAM207A	2.49355	LV	1.31138e-17
C5orf46	2.49063	LV	1.77405e-06
ACADS	2.49039	LV	2.86269e-25
MZT2B	2.49032	LV	2.75983e-10
TMEM65	2.48192	LV	1.19289e-25
ASB10	2.47853	LV	2.38882e-12
PCDHGC5	2.47578	LV	1.26216e-11
NRK	2.47279	LV	1.41185e-11
CA4	2.46864	LV	4.48333e-15
GRIN3A	2.4632	LV	1.85663e-06
DUSP26	2.46264	LV	7.47924e-22
ACSS1	2.46002	LV	1.59612e-16
KLHL36	2.4594	LV	4.05626e-20
WDR34	2.45801	LV	1.52214e-25
BEAN1	2.45521	LV	1.82717e-06
EXTL1	2.4536	LV	1.85689e-08
SLC26A10	2.45059	LV	3.39619e-07
SHISA4	2.44987	LV	2.55365e-17
NRG2	2.42712	LV	7.42361e-06
TNNC1	2.42646	LV	2.28702e-10
PROB1	2.42492	LV	3.19938e-20
TCF24	2.42404	LV	2.22297e-05
SCN2B	2.41477	LV	1.66729e-16
MBOAT2	2.41052	LV	7.94704e-12
XPO4	2.40991	LV	4.8109e-15
NPR3	2.40965	LV	1.75638e-06
PPARGC1B	2.40088	LV	1.46142e-14
RNF208	2.39837	LV	2.04352e-07
TRIM54	2.3907	LV	1.35443e-20
CD1D	2.39043	LV	4.61583e-06
REP15	2.37815	LV	2.65336e-07
LDHD	2.37678	LV	1.37681e-19
HSPB7	2.37416	LV	1.20197e-09
RHOQ	2.37393	LV	3.40001e-20
ANK1	2.37117	LV	9.34947e-14
DIO2	2.36865	LV	4.48301e-18
TMEM139	2.36455	LV	5.73511e-08
BMPR1B	2.36434	LV	0.000330818
SLC52A3	2.35883	LV	1.08955e-08
PCDHGA3	2.35744	LV	1.30039e-09
SLC9A3R2	2.35245	LV	6.09886e-10
FRMPD4	2.34935	LV	7.48856e-09
ACAT1	2.343	LV	1.23584e-17
EYA1	2.33444	LV	1.53507e-16
C10orf71	2.32917	LV	2.48995e-26
GPR157	2.32617	LV	3.40918e-08
DVL1	2.32592	LV	3.70653e-12
GPNMB	2.32549	LV	7.33616e-18
HOPX	2.32365	LV	0.000276441
APLN	2.32278	LV	1.93754e-09
SORBS2	2.31868	LV	5.04658e-17
DES	2.29735	LV	1.8043e-07
ACAA2	2.29324	LV	9.1524e-16
ADRA2B	2.28604	LV	4.21903e-09
VPS13D	2.28418	LV	1.34301e-20
ACE2	2.27691	LV	4.56998e-09
PVRL1	2.27527	LV	6.56688e-10
CDH2	2.27461	LV	5.61739e-17
ACOT11	2.27167	LV	3.45713e-21
TMEM140	2.27106	LV	3.34831e-11
N4BP3	2.26156	LV	9.38848e-10
FHOD3	2.25989	LV	1.15177e-24
DIAPH1	2.25815	LV	8.93096e-23
ALDH1L1	2.25625	LV	3.87766e-05
PKP2	2.25547	LV	1.95065e-18
SLC2A12	2.25531	LV	2.6401e-15
MYH7B	2.25159	LV	1.42051e-17
ASB12	2.25158	LV	0.000359904
GABRE	2.24743	LV	3.3858e-14
PCDHGA5	2.24725	LV	9.20208e-08
INADL	2.24703	LV	9.14344e-16
SLC16A1	2.24012	LV	1.65405e-16
WIPF3	2.23974	LV	5.65404e-10
LOC100131096	2.23867	LV	0.000110918
C4orf29	2.23394	LV	3.62496e-10
CYSLTR2	2.22643	LV	8.6885e-07
MIB2	2.22441	LV	9.10938e-13
ZNF622	2.22063	LV	2.29992e-20
EDIL3	2.21902	LV	3.69912e-06
PRICKLE1	2.21658	LV	2.15714e-12
CCL11	2.21391	LV	0.000219012
ARHGDIG	2.21149	LV	0.000339487
CRHR2	2.20725	LV	1.44473e-06
TMEM159	2.20256	LV	3.23766e-24
LRRC49	2.20177	LV	1.90836e-11
SMCR7	2.2005	LV	2.3891e-22
FAM115A	2.20023	LV	3.05105e-25
GPRIN3	2.19837	LV	8.37801e-09
SYPL2	2.19621	LV	7.60454e-24
CKMT2	2.19442	LV	1.316e-09
STOX2	2.19156	LV	7.12334e-10
KCNK6	2.19151	LV	9.44268e-05
MFHAS1	2.18981	LV	9.63947e-14
KLHL38	2.18346	LV	6.21756e-07
ERVMER34-1	2.18113	LV	7.85228e-11
COX6A2	2.17897	LV	1.86609e-07
FASTKD1	2.17808	LV	6.38668e-15
EYA4	2.17532	LV	6.65992e-12
ZHX2	2.17018	LV	5.29034e-23
SGPP2	2.16351	LV	2.81661e-07
PPP1R3A	2.16037	LV	9.7538e-14
PTPRH	2.15843	LV	0.000996522
SLC15A2	2.15331	LV	0.000404829
ZNF366	2.15082	LV	9.26735e-10
PWWP2B	2.13973	LV	2.17866e-08
DBNDD2	2.1397	LV	1.23186e-05
GPIHBP1	2.13904	LV	1.95891e-14
MYL12A	2.13804	LV	0.000741596
OTUD1	2.13793	LV	0.00567878
PFKFB2	2.13477	LV	2.91007e-08
C11orf21	2.13249	LV	2.1092e-09
PLCXD3	2.13248	LV	1.61597e-17
ECH1	2.1321	LV	1.32237e-12
LMOD2	2.12736	LV	3.72622e-06
KLHDC8B	2.12548	LV	2.39135e-13
GPR146	2.11928	LV	1.22041e-05
PKD1L1	2.11794	LV	7.39843e-09
ADPRHL1	2.11662	LV	4.31115e-12
SLC41A1	2.11333	LV	1.42608e-13
PCDHGC4	2.11218	LV	1.3057e-07
ARVCF	2.11191	LV	7.09898e-08
SLC22A5	2.11074	LV	1.83013e-10
TNFRSF12A	2.10804	LV	0.00354491
KIFC3	2.10757	LV	6.8785e-13
CNKSR1	2.10653	LV	0.000124766
RCAN1	2.10077	LV	0.00027834
ABCB1	2.09975	LV	1.64587e-07
NDUFS7	2.09726	LV	3.29038e-12
OGDH	2.09688	LV	1.7379e-14
VIPR2	2.09443	LV	4.72394e-11
FRMPD1	2.09046	LV	0.000450101
AAK1	2.08963	LV	1.36375e-19
IGF2	2.08826	LV	1.39487e-05
SMTNL2	2.08733	LV	6.38612e-07
AKAP6	2.08249	LV	6.44127e-12
ADCYAP1R1	2.07866	LV	2.60568e-08
CYB5R1	2.07037	LV	4.68303e-20
CACNA2D1	2.07002	LV	1.78222e-12
SPHKAP	2.06766	LV	1.1271e-10
PANX1	2.06761	LV	1.49892e-07
PRR16	2.06553	LV	9.18967e-10
HOMER2	2.0655	LV	2.48605e-21
PARP1	2.06063	LV	1.38246e-19
CYP4B1	2.05739	LV	1.35941e-07
RGMA	2.05592	LV	3.53012e-10
WWP1	2.05253	LV	7.92654e-19
SLC1A4	2.05237	LV	2.26045e-10
ST3GAL1	2.04668	LV	6.91718e-18
CBX2	2.04401	LV	8.22395e-06
HECW2	2.04208	LV	7.35602e-12
COL7A1	2.04161	LV	1.32981e-08
RORC	2.04155	LV	4.85194e-10
SOGA2	2.04054	LV	2.60723e-09
TNFAIP8	2.03957	LV	3.44919e-07
SERINC2	2.03873	LV	4.95488e-05
C12orf39	2.03815	LV	1.08616e-06
HADH	2.03745	LV	4.28322e-12
RGAG1	2.03721	LV	3.2615e-05
GUCY1A2	2.0354	LV	1.04373e-12
GCAT	2.03385	LV	5.39874e-10
ADCK3	2.03358	LV	2.17294e-12
EPDR1	2.03296	LV	1.50244e-11
USHBP1	2.03124	LV	9.40478e-10
P4HA1	2.03037	LV	2.75611e-11
FBXW7	2.02494	LV	2.64541e-11
DPP4	2.02449	LV	1.41912e-06
ROGDI	2.02264	LV	1.56777e-13
HSDL2	2.01919	LV	6.95859e-12
PACSIN3	2.0189	LV	1.35785e-12
PACRG	2.0165	LV	9.40257e-06
UBE2G1	2.01473	LV	1.09805e-24
PPP1R16A	2.01311	LV	1.85916e-10
LOC100288911	2.01232	LV	0.00814992
KIF17	2.01155	LV	1.05562e-05
LURAP1	2.0083	LV	2.5391e-05
LMOD3	2.0069	LV	4.74175e-18
PCDHGA1	2.00424	LV	5.46559e-05
MYOM1	2.00379	LV	1.75068e-09
GRIP2	2.00213	LV	8.32275e-12
PINK1	2.00072	LV	4.79849e-20
ACADVL	1.99832	LV	1.09754e-09
NDNF	1.99774	LV	1.09027e-08
PTPRM	1.99708	LV	4.89538e-18
TGFA	1.99324	LV	0.00122116
BNIP3	1.99224	LV	2.88397e-17
PYGM	1.99187	LV	5.97108e-07
ADAMTSL5	1.98982	LV	4.55734e-09
CD300LG	1.98874	LV	3.35608e-09
ABLIM1	1.98662	LV	1.55996e-08
GPAT2	1.98641	LV	1.85077e-07
RBP7	1.98462	LV	1.0646e-11
GLRX2	1.98381	LV	8.64132e-10
UGT2B4	1.98229	LV	4.92376e-08
IP6K3	1.97389	LV	2.11568e-12
MUM1L1	1.97385	LV	1.00094e-10
FAM13C	1.97306	LV	2.46259e-05
MAPKAPK3	1.97134	LV	1.26317e-17
TCP11L2	1.97031	LV	8.70608e-12
EEF1A2	1.96881	LV	1.42007e-08
RAB17	1.96608	LV	0.000845691
CCDC93	1.9628	LV	4.00679e-14
RUNX2	1.96134	LV	0.000473287
[truncated: 646 more rows]

## Sheet: LA vs RV
Left Atrium vs Right Ventricle
Gene	Fold Difference	Region Enriched	FDR
CLDN18	370.668	LA	7.25895e-127
VWDE	343.965	LA	2.34094e-166
NPPA	307.135	LA	2.62526e-30
SHD	217.901	LA	1.73584e-118
GJD2	176.164	LA	1.39643e-69
MYBPHL	175.567	LA	2.17782e-138
PITX2	142.073	LA	1.74132e-167
CHRNE	124.489	LA	1.8002e-249
PRKG2	95.5184	LA	5.22664e-160
GSG1L	77.6212	LA	1.15922e-41
SYT4	77.189	LA	3.53562e-50
ITLN1	71.58	LA	4.34284e-73
KIF1A	69.2063	LA	1.86748e-179
MSLN	59.4859	LA	5.81441e-70
EPGN	59.3509	LA	4.90176e-95
HCN1	53.3497	LA	3.05211e-91
ALOX15	52.3016	LA	9.25484e-94
SYNPR	51.4325	LA	1.96832e-72
UPK1B	50.4477	LA	7.98196e-63
LOC100144602	50.3085	LA	2.55378e-41
SLC5A12	48.7188	LA	3.31651e-28
PRG4	48.1395	LA	4.83489e-61
MYL4	47.4211	LA	6.53253e-39
SLN	42.7603	LA	1.98377e-64
TCEAL2	42.7008	LA	1.02212e-89
MUC16	40.42	LA	1.12753e-53
PLA2G12B	37.4404	LA	1.09463e-86
CLDN1	37.1581	LA	9.90308e-148
EPHA5	36.2045	LA	1.69036e-59
CGN	35.1139	LA	8.82292e-39
FAM189A1	34.9896	LA	7.17073e-69
DHRS9	34.9478	LA	6.84925e-34
SERPINB2	34.6244	LA	1.13187e-10
GRIN2C	31.9881	LA	3.58199e-103
LRP2	31.9863	LA	1.55819e-42
NPPB	31.7395	LA	3.63129e-08
KCNJ3	31.2934	LA	6.20068e-23
FRMPD2	30.6354	LA	5.97101e-55
CXorf64	30.5877	LA	3.00487e-34
OIT3	30.3438	LA	1.26919e-41
MCOLN3	30.0868	LA	1.27193e-65
HAS1	29.7231	LA	7.17471e-15
SFRP5	28.3533	LA	2.25893e-57
ROR2	27.9144	LA	5.99846e-130
NR2F1	27.6415	LA	1.87722e-78
ZNF385B	27.5012	LA	5.39712e-27
MAB21L2	26.7169	LA	4.53475e-50
PCYT1B	26.6735	LA	1.32917e-57
RIPK4	22.8281	LA	1.4263e-39
FAM216B	22.7342	LA	1.20973e-68
KCNA5	22.1888	LA	3.43751e-51
TMEM163	22.1847	LA	2.37666e-44
STAT4	21.9051	LA	8.65808e-87
OTOGL	21.7788	LA	8.65808e-87
C17orf107	21.6836	LA	1.78316e-33
MYL7	21.5169	LA	3.51576e-36
CACNA1G	21.4034	LA	5.19292e-58
ELMOD1	21.3154	LA	2.01312e-69
FLJ42709	20.3948	LA	1.23161e-65
GPM6A	19.5594	LA	4.98873e-34
ZNF365	19.3368	LA	4.12314e-46
LINGO1	19.2795	LA	3.40808e-67
KRT19	19.2325	LA	4.01845e-40
SLC39A8	19.1058	LA	2.79797e-73
BDKRB1	18.6939	LA	1.31821e-22
SLPI	18.5752	LA	3.92643e-30
DNER	17.9078	LA	1.95407e-34
RAB33A	17.8308	LA	3.2051e-53
NSUN7	17.5707	LA	7.42998e-32
CCDC64	17.5614	LA	1.09601e-32
SBK2	17.5276	LA	3.32827e-86
TGM1	16.4932	LA	2.04694e-32
PRUNE2	16.2994	LA	3.13221e-39
KCNK3	15.7006	LA	3.06328e-29
PTPRQ	15.6916	LA	8.54858e-15
FLJ31813	15.5235	LA	4.47058e-35
DGKI	15.4781	LA	7.9667e-34
FLRT3	15.3995	LA	8.09041e-39
CHGB	15.1497	LA	2.94585e-28
BEX2	15.1182	LA	2.21185e-80
BNC1	15.0696	LA	2.61692e-65
ACTA2	14.7566	LA	5.42292e-56
ROBO2	14.7322	LA	1.37304e-27
NMNAT2	14.6431	LA	2.08178e-46
GDF6	14.4616	LA	6.79004e-39
PDE8B	14.3636	LA	4.98615e-47
NEB	14.1612	LA	1.09742e-28
ACHE	14.1121	LA	1.29271e-27
MYRF	13.2961	LA	3.6226e-38
FGFR2	13.2275	LA	1.35859e-42
SLC7A11	13.1575	LA	6.7714e-46
GABRB3	13.1383	LA	7.71752e-49
VGLL2	13.0305	LA	2.30531e-13
L3MBTL4	12.8366	LA	1.97554e-85
GOLGA7B	12.6187	LA	3.60064e-100
SFRP1	11.949	LA	8.01312e-74
ADAMTS8	11.9466	LA	1.18232e-56
EREG	11.8267	LA	1.42347e-12
DDIT4L	11.7763	LA	1.14606e-60
NTM	11.5168	LA	1.82033e-64
NKAIN2	11.4958	LA	3.23985e-37
SFRP2	11.2393	LA	3.83659e-12
HP	10.9552	LA	3.48998e-15
KRT7	10.3882	LA	1.78024e-28
DSC1	10.1474	LA	2.10373e-22
SOSTDC1	10.1407	LA	5.76025e-28
RNF175	9.60881	LA	1.16445e-49
IL1B	9.33208	LA	3.14064e-06
CRTAC1	9.127	LA	3.6839e-45
CPLX3	9.00018	LA	4.81509e-40
AGBL4	8.9566	LA	7.58684e-23
LIF	8.94262	LA	5.38843e-05
COMP	8.91562	LA	6.20208e-15
FAM5C	8.8002	LA	6.18293e-08
MYOZ1	8.67512	LA	5.47573e-24
DSC3	8.64403	LA	2.02391e-07
GPR3	8.58062	LA	4.30588e-16
KRT18	8.49051	LA	2.63425e-45
IL6	8.44972	LA	4.42475e-06
LMAN1L	8.32779	LA	2.95135e-40
CADM2	8.2856	LA	9.15171e-20
EFNB3	8.22828	LA	5.52754e-24
POF1B	8.22634	LA	1.76237e-31
RELN	8.17711	LA	7.65159e-21
METTL7B	8.10584	LA	6.09262e-42
SNX22	8.07471	LA	1.76863e-55
SERPIND1	7.93543	LA	3.38189e-23
DNAH11	7.87353	LA	1.86874e-31
GATA5	7.77676	LA	4.5734e-32
CACNA1D	7.74302	LA	1.47382e-15
VSTM2L	7.65328	LA	2.16719e-31
IL8	7.58982	LA	3.03434e-05
FAM83G	7.58881	LA	3.98355e-25
OGDHL	7.5226	LA	3.14155e-13
IL5RA	7.44377	LA	1.86641e-14
GPR183	7.41316	LA	8.20848e-18
PCDH20	7.30376	LA	5.80354e-15
RHBDL3	7.26254	LA	5.00775e-14
RASGRP1	7.20508	LA	1.73546e-21
LRRC7	7.17729	LA	5.37046e-12
CAMK1D	7.12393	LA	5.11962e-15
CTGF	7.1072	LA	7.65159e-21
DFNB31	7.08361	LA	3.06106e-37
AQP9	6.91863	LA	2.98961e-05
CA12	6.88907	LA	1.54143e-14
HTR4	6.86168	LA	7.65557e-29
TNFSF14	6.6723	LA	7.49892e-37
OSR1	6.42461	LA	1.84199e-23
CGREF1	6.42069	LA	4.20446e-25
ANGPTL7	6.31032	LA	1.85866e-15
TRABD2B	6.22434	LA	5.5942e-54
UPK3B	6.2023	LA	6.96995e-14
ITGA2B	6.17796	LA	1.6567e-18
EDNRA	6.16167	LA	1.09417e-63
MYO5B	6.12295	LA	1.11693e-18
EGR2	6.11948	LA	2.38061e-06
BCHE	6.10031	LA	2.70342e-75
HUNK	5.99085	LA	2.34628e-06
CCDC109B	5.97775	LA	2.32671e-54
ACTG2	5.93401	LA	4.25131e-11
GNB5	5.93172	LA	1.67765e-68
SLC28A3	5.93022	LA	4.25624e-24
ZNF711	5.92471	LA	1.42528e-35
MAL2	5.90975	LA	2.04057e-19
CIB2	5.88529	LA	2.97522e-29
ID4	5.78766	LA	1.57887e-26
TMCC2	5.72466	LA	1.9777e-33
ULK4	5.66821	LA	1.92892e-38
MFSD2A	5.50954	LA	1.02572e-09
GCK	5.48233	LA	1.93328e-14
CXCL14	5.47554	LA	1.13778e-15
CXCL1	5.46507	LA	3.08558e-07
COL4A5	5.4011	LA	7.81375e-52
MYH6	5.40077	LA	1.91821e-10
KCNA7	5.40001	LA	2.60863e-17
NTN1	5.35521	LA	9.49471e-28
PRR26	5.32408	LA	4.16914e-19
PCDH15	5.31422	LA	2.51505e-05
XYLT1	5.26847	LA	5.57498e-24
RPS6KA6	5.21765	LA	2.60091e-13
GRIP1	5.16954	LA	6.71246e-15
CFB	5.04164	LA	1.66749e-33
KCNT2	5.01874	LA	2.58276e-33
LRCH2	5.01765	LA	3.25422e-47
NR4A3	4.9918	LA	0.000380238
PPM1E	4.96441	LA	1.93708e-26
LOC283070	4.94803	LA	4.58561e-22
PKHD1L1	4.86452	LA	1.60539e-13
WDR63	4.8623	LA	8.80322e-10
RGS1	4.84584	LA	0.000289778
LOC100507387	4.83699	LA	2.30413e-08
SFRP4	4.77535	LA	3.36101e-14
CACNA2D2	4.76183	LA	1.39828e-33
ADAMTS3	4.75813	LA	7.96324e-20
LOC100505633	4.74596	LA	4.23027e-11
KCNQ3	4.7415	LA	5.74091e-19
OXCT2	4.73898	LA	2.25253e-20
SGSM1	4.69529	LA	3.69868e-80
CHL1	4.65559	LA	4.25495e-28
CHAC1	4.64053	LA	3.44373e-13
DHRS7C	4.62217	LA	3.50581e-11
ZFP57	4.54248	LA	5.58529e-06
APBA1	4.53915	LA	2.4365e-57
CMTM5	4.47982	LA	2.26404e-11
UBXN10	4.47623	LA	1.10944e-22
COL8A2	4.45113	LA	4.90995e-26
ASPG	4.43652	LA	3.61895e-23
OLR1	4.43451	LA	0.00321176
HBB	4.434	LA	2.40675e-08
SPN	4.42044	LA	1.35406e-11
MYH15	4.40922	LA	6.31238e-17
SEMA3A	4.39605	LA	1.95047e-27
RGS4	4.39318	LA	3.13924e-09
GAL3ST3	4.3383	LA	1.33507e-10
GPRC5A	4.33368	LA	1.72192e-09
CHST6	4.28495	LA	2.87403e-22
CRISPLD1	4.28233	LA	4.65654e-15
GPR85	4.26752	LA	8.948e-22
CCDC163P	4.24413	LA	5.95085e-10
KCNMB1	4.23619	LA	2.9874e-11
UNC13D	4.23264	LA	8.00559e-29
DDX26B	4.22225	LA	6.84829e-52
LRRN3	4.19565	LA	5.1701e-19
TFF3	4.17555	LA	9.03256e-08
SLIT3	4.15941	LA	1.4335e-41
FOSL1	4.15317	LA	0.0133415
AMPH	4.14382	LA	1.45037e-32
PTGS2	4.12747	LA	4.37031e-05
NAT8L	4.11699	LA	6.2656e-08
FOSB	4.08721	LA	0.0085675
LINC00087	4.08483	LA	3.42745e-42
KCTD1	4.04678	LA	1.0879e-45
FAM21B	4.00423	LA	3.58788e-18
NCR3LG1	3.99469	LA	1.43103e-20
CALB2	3.9864	LA	5.03251e-07
NAP1L3	3.95946	LA	3.0442e-20
LGI3	3.94585	LA	7.68886e-08
MYO5C	3.94422	LA	1.2254e-27
PAM	3.91155	LA	8.1879e-28
CTTNBP2	3.90967	LA	1.36453e-32
TBX5	3.90848	LA	1.32708e-25
RARRES2	3.87638	LA	3.27988e-21
GLP1R	3.87119	LA	6.03933e-22
ERC2	3.85754	LA	7.20398e-11
FAM83B	3.85257	LA	2.79975e-08
EPHA7	3.8481	LA	4.27283e-13
BRSK1	3.84273	LA	3.64963e-22
MYOT	3.83236	LA	2.66488e-07
CHST11	3.81607	LA	4.1132e-24
SLC35G1	3.8133	LA	1.10944e-22
CD200	3.79976	LA	5.42011e-24
ANKRD18A	3.7827	LA	3.45442e-09
DNAJC6	3.77028	LA	2.3803e-31
CHSY3	3.76593	LA	3.34413e-14
KCNMB2	3.74866	LA	2.01128e-28
CCL21	3.74647	LA	4.10333e-05
KIAA1199	3.70045	LA	1.37269e-05
GRIK5	3.69674	LA	8.17542e-25
MMRN1	3.68342	LA	5.40185e-06
NFASC	3.66671	LA	1.72378e-36
CDHR1	3.64315	LA	1.50342e-19
KCNK1	3.62277	LA	3.26712e-23
CCL19	3.61983	LA	5.19706e-08
TAGLN	3.60685	LA	3.54092e-15
LINC00086	3.60682	LA	8.58503e-13
STAMBPL1	3.59948	LA	8.56337e-27
COLQ	3.58887	LA	1.03923e-15
CELSR2	3.58768	LA	2.01743e-43
EGR1	3.57476	LA	0.00109646
PLCB1	3.55924	LA	1.66108e-37
RASL12	3.55011	LA	9.41374e-44
GJA5	3.54654	LA	6.78596e-09
NR4A2	3.53141	LA	0.000681828
CD8A	3.53079	LA	2.64651e-08
SMIM1	3.5062	LA	2.88422e-13
RIMS3	3.49665	LA	2.59318e-15
TM6SF1	3.47583	LA	4.22168e-51
SIX4	3.45725	LA	7.65243e-15
EPHA4	3.44136	LA	1.67761e-32
TTLL7	3.43223	LA	6.30831e-23
SCAMP5	3.42746	LA	1.76163e-17
ADAM19	3.4267	LA	1.43809e-16
DSG1	3.41517	LA	8.32524e-09
LOC100289137	3.40367	LA	9.72847e-09
AGTR1	3.39656	LA	1.33667e-14
MBNL3	3.39518	LA	1.98728e-14
SYT13	3.38915	LA	7.10825e-12
FAM110C	3.38632	LA	1.19535e-16
LOC100507351	3.38483	LA	4.8368e-14
GPR97	3.37678	LA	0.00453624
FOS	3.35527	LA	0.00535718
DKK3	3.35198	LA	2.03777e-25
NMUR1	3.3459	LA	1.16657e-08
CD69	3.34062	LA	5.47738e-05
SLC41A2	3.3394	LA	2.10823e-14
RGS2	3.33452	LA	3.9772e-12
BMP8A	3.30311	LA	7.48875e-21
GEM	3.30169	LA	2.27655e-11
CHRDL1	3.29622	LA	1.13455e-10
DOK5	3.2949	LA	4.05502e-10
PROM1	3.28076	LA	7.28245e-22
GPSM2	3.27617	LA	8.20044e-08
PLCE1	3.24632	LA	4.39893e-26
AEBP1	3.22718	LA	5.18361e-19
TMEM40	3.22338	LA	5.11241e-09
GPRASP1	3.21574	LA	5.82406e-57
PGBD5	3.20503	LA	1.89916e-27
TSPAN7	3.19201	LA	1.81995e-36
MLPH	3.17382	LA	2.07953e-23
IL7R	3.16912	LA	0.00140785
EGR3	3.16892	LA	0.000473156
FAM198A	3.1539	LA	1.11599e-11
SLC44A5	3.14242	LA	9.87264e-08
SNCA	3.13764	LA	2.39453e-18
SLC6A4	3.12597	LA	1.26925e-07
MGARP	3.12015	LA	4.37634e-08
STAC2	3.11507	LA	2.82679e-10
AFF3	3.10551	LA	1.48788e-30
C16orf89	3.10423	LA	2.25736e-05
MYBPC1	3.09992	LA	3.34898e-21
GRHL1	3.09615	LA	2.17001e-15
PITPNM3	3.09127	LA	8.55415e-11
WNT2B	3.06861	LA	1.17092e-12
MEDAG	3.06552	LA	5.49943e-10
CPNE8	3.06468	LA	1.22789e-27
MAEL	3.05276	LA	5.4271e-18
SPOCK1	3.04885	LA	6.61612e-25
NTRK2	3.03349	LA	2.12313e-15
CCDC168	3.02313	LA	2.92141e-08
DHODH	3.02133	LA	1.04129e-18
IL18	2.99769	LA	3.45128e-11
KLHL32	2.99561	LA	1.15568e-15
CNR1	2.9945	LA	2.20775e-08
ETV5	2.99438	LA	3.05127e-17
STEAP2	2.98945	LA	1.25903e-40
CA13	2.9875	LA	4.32196e-26
FAM155B	2.97897	LA	1.22845e-09
PTPRZ1	2.97771	LA	2.90563e-11
PDLIM4	2.97738	LA	6.14036e-15
TNNI1	2.97615	LA	8.04715e-10
ZNF280B	2.97111	LA	5.55892e-12
SGK110	2.96768	LA	4.24495e-18
PDE4B	2.96601	LA	4.30588e-16
CCL2	2.96221	LA	0.0002528
TMEM176B	2.95154	LA	1.05818e-31
TNC	2.94254	LA	7.71911e-05
PLAUR	2.93994	LA	0.00134962
DUOX1	2.93783	LA	5.09573e-10
CH25H	2.93718	LA	0.025631
SBSPON	2.92386	LA	8.25864e-10
DACT1	2.92011	LA	5.53272e-10
FGF13	2.91678	LA	1.12848e-08
LOC399753	2.91491	LA	7.49113e-14
WISP1	2.91187	LA	1.12522e-11
RAB11FIP1	2.87481	LA	4.04276e-24
KCNA6	2.86715	LA	5.53242e-12
FAM184A	2.86615	LA	1.61103e-12
VASH1	2.85359	LA	9.59303e-22
REEP2	2.843	LA	1.00168e-13
ANKRD23	2.83911	LA	3.11312e-09
PNCK	2.83338	LA	2.56333e-07
ARL4C	2.82887	LA	8.71282e-11
HCN2	2.82759	LA	0.000173522
ASTN2	2.82199	LA	7.31888e-07
GNAO1	2.8162	LA	2.40983e-18
CLIC6	2.80174	LA	0.000106859
RABGAP1L	2.79897	LA	2.95135e-40
MYLK	2.78493	LA	6.57389e-15
TMEM98	2.78248	LA	1.60509e-33
TMEM229B	2.77158	LA	6.78441e-08
ZNF608	2.77056	LA	1.42457e-14
EXPH5	2.75044	LA	3.60401e-06
ILDR2	2.74506	LA	4.16608e-11
GRIA3	2.74482	LA	1.28334e-05
CASKIN1	2.73621	LA	9.37022e-08
EPB41L4B	2.73318	LA	1.84281e-30
PLEKHH2	2.73219	LA	7.40724e-18
CADPS	2.73094	LA	4.54899e-14
C11orf80	2.72742	LA	1.00959e-07
CAPN3	2.72678	LA	5.17534e-33
MYLK4	2.72258	LA	4.59195e-14
KCTD17	2.72167	LA	1.20148e-13
FGF11	2.71195	LA	2.61563e-19
ALDH1A3	2.69504	LA	4.57394e-07
EEF1A1	2.68598	LA	7.99204e-16
LINC00282	2.68236	LA	1.91651e-08
FLRT2	2.68047	LA	2.5561e-12
FAM107B	2.67752	LA	4.50093e-11
CLSTN2	2.67663	LA	4.57651e-17
DDR1	2.67662	LA	3.81612e-23
ARHGEF26	2.66769	LA	1.10639e-20
TPM3	2.66255	LA	1.36577e-09
PHYHIP	2.66145	LA	8.36826e-07
PKD1L2	2.66002	LA	1.18431e-12
CCL18	2.64317	LA	4.56275e-05
RTN4	2.64132	LA	9.89319e-20
LOC100499489	2.63915	LA	4.10818e-17
PNMAL1	2.63853	LA	4.75481e-16
SULT1C4	2.6356	LA	8.4769e-13
DNAH14	2.62643	LA	1.41528e-06
C1QTNF3	2.62554	LA	9.54226e-09
BTG3	2.61988	LA	1.32672e-22
SAMSN1	2.6102	LA	0.000160575
SLC6A16	2.61006	LA	1.22335e-08
RALYL	2.60955	LA	2.93547e-10
WWC1	2.59172	LA	1.82566e-05
MT1A	2.58765	LA	0.000310014
C10orf11	2.5729	LA	2.54559e-11
DAPK2	2.57066	LA	1.39147e-12
TMEM176A	2.57029	LA	3.63811e-21
MRPS31P5	2.56912	LA	1.73701e-22
LMOD1	2.56905	LA	6.71628e-21
IER3	2.56758	LA	0.000128015
PHLDA1	2.56729	LA	3.44026e-08
THY1	2.56592	LA	4.19255e-10
INPP1	2.56543	LA	7.88427e-42
NRIP3	2.56143	LA	2.01053e-07
GAREML	2.56089	LA	2.52895e-15
F10	2.55905	LA	2.34707e-20
BEX1	2.55779	LA	0.0031207
HOOK1	2.5551	LA	1.81327e-20
MAFF	2.55493	LA	0.000263238
PLXNB3	2.55222	LA	3.76568e-13
COL14A1	2.54919	LA	1.99692e-09
SCARA3	2.54807	LA	1.06907e-13
NUAK2	2.54507	LA	7.07106e-07
CLTCL1	2.54387	LA	6.1706e-18
C5AR1	2.53905	LA	0.000776126
MT3	2.53118	LA	5.33624e-06
TNFSF4	2.52898	LA	8.80322e-10
RND2	2.52879	LA	5.29061e-07
HPSE	2.52461	LA	0.000176973
ARHGAP24	2.52377	LA	7.92248e-24
CFH	2.52038	LA	1.90698e-13
SMPD3	2.50089	LA	6.70295e-06
CCDC13	2.49776	LA	1.39616e-06
TMEM178A	2.49679	LA	6.56682e-10
PRDX1	2.49652	LA	6.29347e-26
GIPR	2.49319	LA	1.93065e-09
FBXO41	2.48726	LA	1.17213e-07
ACSF2	2.48328	LA	3.13863e-20
ADAM22	2.48317	LA	5.31187e-14
PDK3	2.48162	LA	1.08736e-20
MAP1B	2.48131	LA	1.11124e-20
KCNN2	2.48084	LA	2.65107e-25
COL13A1	2.48081	LA	1.2931e-09
TULP3	2.46789	LA	8.18833e-19
MSL3P1	2.46692	LA	7.23891e-06
MYC	2.46523	LA	1.55287e-06
NTNG2	2.45808	LA	5.2722e-07
LOC728819	2.44929	LA	1.42155e-07
MAL	2.44709	LA	4.38975e-13
RFX2	2.44635	LA	1.81759e-08
SULT1C2	2.44557	LA	0.000326136
RAP1GAP	2.44486	LA	5.01074e-12
LRRC37A6P	2.44201	LA	3.04487e-08
TMEM108	2.44063	LA	9.86932e-10
ADAMTS1	2.44021	LA	2.60143e-09
ADRBK2	2.43656	LA	2.37772e-15
SLC22A17	2.43351	LA	1.59584e-21
P2RX6	2.43341	LA	5.58529e-06
SERPINA5	2.43137	LA	2.00673e-12
HEPH	2.43073	LA	9.21866e-15
ADAM11	2.42128	LA	4.47822e-13
PTPRF	2.41988	LA	0.000211424
TRANK1	2.41964	LA	2.71483e-20
COL4A6	2.4159	LA	6.40232e-20
CYTIP	2.41332	LA	9.22919e-07
SCRG1	2.41163	LA	2.3402e-09
SLC25A21	2.41061	LA	4.39515e-06
AFAP1	2.40991	LA	5.47982e-28
SLC38A4	2.4089	LA	6.72883e-06
KHDC1	2.40658	LA	7.91998e-07
FAM83H	2.40656	LA	1.68039e-06
WT1	2.40613	LA	5.99879e-07
MSX2	2.40464	LA	3.31674e-06
TRIB1	2.39132	LA	4.85089e-06
SMOC1	2.39125	LA	8.40158e-07
SLC20A1	2.38613	LA	1.78195e-17
NRXN1	2.38562	LA	2.88548e-14
EFCAB13	2.3843	LA	4.00067e-09
USP51	2.37991	LA	3.83457e-11
PEG10	2.37731	LA	3.17405e-09
SLC6A6	2.36897	LA	1.35846e-07
SLITRK6	2.36685	LA	3.22919e-07
TNFRSF8	2.365	LA	3.59951e-05
ADAMTS4	2.36476	LA	0.000756721
NFATC2	2.36266	LA	1.18669e-18
STAP2	2.35071	LA	1.06671e-07
CLCF1	2.34939	LA	3.61209e-05
BNC2	2.34929	LA	7.74146e-13
CD300E	2.3482	LA	0.0031207
KCNMA1	2.34785	LA	1.13628e-07
TCEAL7	2.34683	LA	1.93328e-14
SCN1B	2.33576	LA	6.17303e-18
NES	2.33228	LA	1.59262e-13
FMOD	2.32574	LA	7.28154e-16
MATN2	2.3194	LA	9.80003e-26
DAPK1	2.31466	LA	4.08692e-08
TMEFF2	2.31353	LA	3.56967e-06
PRICKLE2	2.30984	LA	1.07153e-16
KAZN	2.30787	LA	7.27014e-14
SULF1	2.3065	LA	6.9724e-10
E2F8	2.30481	LA	4.74192e-06
FAM60A	2.30329	LA	5.61168e-16
CPXM1	2.30236	LA	0.00156118
SLC35F2	2.30173	LA	8.28497e-08
PDE6B	2.30096	LA	5.7866e-09
MCAM	2.29845	LA	3.01454e-21
SPTLC3	2.29813	LA	2.73867e-10
HTR2B	2.29804	LA	0.00203841
OSBPL6	2.29634	LA	1.58832e-12
ELOVL7	2.29487	LA	6.69904e-06
SKAP2	2.29106	LA	3.32725e-18
ZDHHC2	2.2892	LA	2.65908e-05
SHC3	2.28693	LA	1.17837e-06
MCTP2	2.28435	LA	0.00622702
TMEM252	2.2833	LA	0.000394271
SLC7A5	2.27536	LA	0.000906652
C8orf46	2.27309	LA	2.27554e-08
ARNT2	2.27209	LA	4.53059e-14
PTGFR	2.26995	LA	1.45253e-05
SLC25A25	2.26963	LA	1.91401e-10
ENPP5	2.26899	LA	5.21642e-12
SAMD5	2.2668	LA	0.000104519
RASSF8	2.26516	LA	9.51794e-21
LGR6	2.26333	LA	8.85475e-06
AKAP3	2.25271	LA	3.38614e-06
DOK6	2.2509	LA	8.2415e-06
SOCS3	2.25048	LA	0.00539312
CXorf57	2.25042	LA	2.23385e-06
CXCL2	2.24968	LA	0.00500019
ZNF331	2.24665	LA	0.000128233
HMOX1	2.24565	LA	2.69618e-05
MAPK13	2.24265	LA	3.67169e-05
EFR3B	2.2424	LA	8.49652e-07
ACOX3	2.2411	LA	4.06071e-13
TIMP1	2.23997	LA	2.10677e-11
VSNL1	2.23814	LA	3.13343e-12
CTNND2	2.23534	LA	0.0027286
FANCA	2.23396	LA	9.44835e-07
PKNOX2	2.23082	LA	7.43652e-13
PTK7	2.22507	LA	3.25877e-09
CYR61	2.22057	LA	0.00112909
PCLO	2.21492	LA	1.69036e-06
ZC4H2	2.21172	LA	1.67224e-08
C20orf196	2.21162	LA	2.1927e-08
ABCC3	2.2107	LA	0.000292401
TSTD1	2.21051	LA	1.15964e-07
KCNK5	2.20467	LA	1.13433e-05
LOC284751	2.2033	LA	8.7239e-05
MMP19	2.19481	LA	6.02177e-07
ZFP36	2.1859	LA	0.000688913
CYP7B1	2.1852	LA	1.63249e-05
LBP	2.17667	LA	0.0361237
CADM3	2.17646	LA	6.13244e-08
FNDC4	2.17184	LA	2.42695e-05
CCL13	2.16844	LA	0.00209038
STC2	2.16592	LA	5.8644e-12
GPR173	2.16255	LA	3.13455e-07
EDA	2.1603	LA	2.39356e-14
THBS1	2.15862	LA	0.0016084
BDKRB2	2.15816	LA	0.00065459
SOX5	2.15396	LA	2.48554e-06
HCAR2	2.15349	LA	0.0465825
TPGS2	2.15325	LA	7.56332e-23
CCDC80	2.15163	LA	1.07526e-07
SNAI1	2.14821	LA	0.00368305
RASSF5	2.14788	LA	6.88596e-10
GATM	2.1478	LA	1.49616e-14
FOXC1	2.14767	LA	7.92687e-10
SSPN	2.14118	LA	9.85495e-23
CLEC2D	2.14042	LA	5.55266e-11
SEMA4A	2.13667	LA	0.000293943
FAM78B	2.13609	LA	1.50228e-05
HRASLS5	2.13553	LA	2.00075e-05
FBXO17	2.1344	LA	2.56027e-08
SLC11A2	2.13152	LA	2.14212e-25
SAMD12	2.13001	LA	1.15263e-08
MST1	2.12954	LA	0.000108455
ARSJ	2.12705	LA	1.61808e-08
HRH1	2.12586	LA	8.06349e-05
CABLES2	2.1239	LA	2.04588e-18
FBP1	2.12323	LA	0.00235926
ITGB8	2.12176	LA	2.88722e-06
CPEB1	2.12122	LA	2.24189e-05
MYH11	2.11987	LA	1.28075e-06
TENM3	2.11948	LA	0.00012074
SGK1	2.11788	LA	5.84922e-10
STK38L	2.1174	LA	6.04338e-06
CREB3L2	2.11704	LA	1.79161e-15
STEAP1	2.11376	LA	2.014e-06
IL1RN	2.11259	LA	0.0241588
HSD17B14	2.11114	LA	0.00024584
BEX5	2.1095	LA	6.49229e-05
CNTNAP3	2.10852	LA	2.19428e-08
NPY1R	2.10758	LA	1.49585e-06
TSPAN2	2.10289	LA	2.82231e-17
HENMT1	2.10036	LA	5.99394e-08
NABP1	2.09971	LA	1.5177e-06
CCDC147	2.09875	LA	1.11093e-10
GFPT2	2.0962	LA	3.60907e-05
LRRN2	2.09551	LA	0.000443162
ERBB4	2.09507	LA	5.00775e-14
PIM1	2.09498	LA	1.04905e-07
SDR42E1	2.09475	LA	3.08862e-05
GSE1	2.09393	LA	1.87195e-22
TLE3	2.09254	LA	3.24165e-07
DPYSL3	2.09142	LA	1.30122e-14
KRT8	2.08957	LA	3.48322e-12
LOC338817	2.08892	LA	0.000264469
PAWR	2.08621	LA	1.28439e-07
BMP2	2.08441	LA	3.38696e-07
CA8	2.08373	LA	9.41567e-11
RHOU	2.0782	LA	2.52366e-08
RASL11B	2.07818	LA	1.42757e-08
IKZF3	2.07526	LA	0.00979741
KIAA1211L	2.07157	LA	6.48741e-10
HDX	2.07123	LA	8.47099e-08
RAB34	2.07111	LA	8.03316e-17
BHMT2	2.06957	LA	7.57088e-13
GRIK2	2.06736	LA	4.50248e-09
HFE2	2.06639	LA	3.95337e-12
LOC374443	2.06301	LA	7.23365e-09
GXYLT2	2.06271	LA	2.88586e-09
NSG1	2.06216	LA	0.0139874
GLI2	2.06141	LA	5.16194e-05
CNTN3	2.05865	LA	0.000165069
RUNX1	2.05566	LA	0.000222384
KCNN3	2.05548	LA	6.63648e-06
ACTN1	2.04869	LA	1.93112e-09
ATP6V1G2	2.04675	LA	0.00221348
VDR	2.04663	LA	0.0035116
GPX8	2.04185	LA	5.70223e-17
SOX15	2.04085	LA	0.00019867
SYT7	2.04079	LA	3.95213e-16
LOC100506688	2.0407	LA	1.42158e-05
DLG3	2.04057	LA	5.9535e-23
LOC100134229	2.03961	LA	2.84063e-11
CA11	2.03919	LA	2.9909e-11
RAB27A	2.03863	LA	7.27518e-15
DACT2	2.03789	LA	0.0337395
MN1	2.03513	LA	5.19158e-09
RHNO1	2.03235	LA	3.07969e-09
GLB1L2	2.03178	LA	9.20696e-05
EOGT	2.03111	LA	1.33901e-09
OGN	2.02909	LA	1.73707e-11
LPAR3	2.02858	LA	9.95395e-09
FRMD4B	2.02855	LA	8.90258e-19
TLL1	2.02841	LA	0.000456458
C6	2.02804	LA	3.93161e-06
SV2A	2.02636	LA	0.00195077
UCHL1	2.02495	LA	2.93593e-06
CLDN11	2.02414	LA	0.000986749
CCDC41	2.02207	LA	3.47136e-20
SOD3	2.022	LA	2.99538e-21
TRAF4	2.02161	LA	0.000449915
ARHGEF35	2.02052	LA	0.000279631
PLP1	2.01962	LA	3.99888e-11
SRRM3	2.01899	LA	1.87779e-09
FBLN1	2.01786	LA	5.92573e-07
ELN	2.01707	LA	1.75768e-09
BASP1	2.01545	LA	0.00108099
NAP1L2	2.01427	LA	6.65406e-10
FRAS1	2.0129	LA	4.34929e-09
FAM21C	2.01075	LA	3.85745e-20
MR1	2.00667	LA	1.19535e-16
PHLPP2	2.00634	LA	4.16523e-11
CCDC3	1.99922	LA	1.17123e-08
SUSD2	1.99859	LA	5.76624e-08
TSPAN11	1.99603	LA	6.41815e-09
BMP6	1.99427	LA	0.00265062
ABCC8	1.99319	LA	1.55308e-05
TUBB2A	1.98674	LA	6.27776e-06
RUNX3	1.9865	LA	0.00689317
TBC1D8B	1.98526	LA	9.07374e-10
TDRD9	1.98304	LA	1.21115e-05
PLVAP	1.97954	LA	2.50612e-08
SERPINB8	1.97855	LA	2.30463e-05
CD83	1.97774	LA	0.00136133
ITGAX	1.97744	LA	0.0205553
C1QTNF1	1.97161	LA	1.4097e-09
BMX	1.97114	LA	0.000208255
SLC13A3	1.96924	LA	0.000544555
COL9A1	1.9686	LA	0.0153076
STARD4	1.96685	LA	2.91368e-06
CXCL16	1.96458	LA	5.08801e-06
C2orf40	1.96357	LA	5.90364e-05
ARHGEF5	1.96305	LA	3.10563e-05
PRSS23	1.96215	LA	1.29288e-08
SLC9B2	1.96137	LA	3.61083e-08
PITPNC1	1.95221	LA	1.29139e-21
C9orf9	1.95126	LA	0.000106859
MYRIP	1.94937	LA	6.45017e-06
RBM47	1.94936	LA	0.000616453
BEX4	1.94653	LA	1.65866e-17
SH3BP4	1.94629	LA	4.69679e-17
KIAA1598	1.94623	LA	7.91714e-10
NALCN	1.94561	LA	1.6934e-10
CSRNP1	1.94449	LA	0.000341833
OSBPL3	1.94169	LA	1.3349e-09
RHAG	1.93688	LA	0.00142923
CRIP1	1.93069	LA	1.14419e-05
BTG2	1.93023	LA	1.78391e-05
VANGL2	1.92907	LA	8.91863e-13
OLFML2B	1.92889	LA	0.000447021
B3GNT5	1.92602	LA	0.000629338
PARD6G	1.92575	LA	0.000148745
SORL1	1.92397	LA	5.8997e-06
DUSP15	1.92025	LA	0.00240745
SLC9A5	1.91981	LA	7.88805e-05
NR2F2	1.91765	LA	3.85104e-16
DYRK2	1.91731	LA	6.02324e-09
UPB1	1.91716	LA	0.000599579
FAM228B	1.9155	LA	1.07593e-08
PLCG2	1.91511	LA	9.6823e-09
AUTS2	1.91387	LA	2.98607e-13
CDCP1	1.91317	LA	0.00666436
FKBP11	1.91025	LA	1.77467e-05
C8orf42	1.90952	LA	1.46708e-09
C15orf56	1.90845	LA	0.000558882
C7orf63	1.90831	LA	4.74928e-09
CNTNAP3B	1.9062	LA	3.67802e-05
FLVCR1	1.90474	LA	3.22926e-07
AMOTL1	1.90427	LA	3.67729e-12
SSX2IP	1.904	LA	2.50796e-11
PCDHB9	1.9003	LA	0.000345225
RPL3	1.89718	LA	1.02572e-09
CPNE5	1.89444	LA	0.000377994
C11orf63	1.8911	LA	1.42724e-06
QSOX1	1.89003	LA	1.88116e-11
KIAA0226L	1.88783	LA	0.000318295
ITGB3	1.88665	LA	1.45966e-07
PRKAG2	1.88628	LA	7.15549e-10
SERPINE2	1.8856	LA	0.000549549
FLJ23867	1.8836	LA	8.73307e-07
NLRP3	1.88359	LA	0.0212002
F5	1.88234	LA	0.000434548
APBB2	1.88182	LA	4.54051e-17
ENOSF1	1.88078	LA	7.79313e-14
ARHGAP28	1.8805	LA	0.000302221
ERRFI1	1.87876	LA	2.17291e-07
LGALSL	1.87858	LA	1.17218e-13
CYS1	1.87791	LA	1.60383e-06
ST8SIA5	1.87633	LA	0.00181563
NIN	1.87584	LA	2.44998e-14
PCNXL2	1.87556	LA	0.000449873
LONRF3	1.87467	LA	0.00542234
DMGDH	1.87436	LA	2.87238e-05
IL17D	1.87428	LA	0.000843755
INSIG1	1.8742	LA	8.61069e-09
GADD45G	1.87406	LA	9.68827e-09
CCSAP	1.87351	LA	3.06502e-07
BTG1	1.87103	LA	2.53422e-10
CCDC71L	1.8693	LA	6.78596e-09
CNTFR	1.86919	LA	0.0221665
FRZB	1.86862	LA	0.00022259
ITGA8	1.86766	LA	0.000101286
BAMBI	1.86687	LA	1.03715e-06
PLCB4	1.86493	LA	1.41701e-16
NNMT	1.86431	LA	3.32793e-07
FILIP1L	1.86312	LA	1.95817e-10
RUNDC3B	1.8614	LA	0.00120107
HSF2	1.86005	LA	1.73164e-13
POSTN	1.85804	LA	0.00187484
KIAA1467	1.85607	LA	7.91639e-08
HEG1	1.85248	LA	1.97189e-10
TBX18	1.85222	LA	0.000197139
TMCC3	1.8515	LA	3.86956e-07
UGDH	1.84825	LA	7.12416e-08
KIAA1456	1.84567	LA	8.08101e-14
TRO	1.84497	LA	2.37201e-08
ADM	1.84479	LA	0.00120959
KIAA1377	1.84434	LA	4.14526e-07
XPNPEP2	1.84386	LA	0.000555709
CPE	1.84362	LA	1.65121e-11
TGFB1I1	1.84356	LA	8.44761e-10
RBP1	1.84269	LA	1.81479e-09
NOMO3	1.84084	LA	6.22026e-09
C7orf31	1.83838	LA	5.89805e-06
CCDC152	1.83756	LA	6.15361e-06
TP53I11	1.83755	LA	3.06711e-08
CLCNKB	1.83683	LA	0.00104709
PRKCD	1.83244	LA	2.23774e-10
TUBB3	1.83166	LA	0.00496307
SLC2A3	1.83107	LA	0.0133428
PROS1	1.83059	LA	4.32472e-07
STX1B	1.83043	LA	0.000359421
CENPN	1.83026	LA	4.81981e-07
C1orf114	1.82959	LA	0.000658779
HLF	1.82892	LA	2.5991e-10
GCNT1	1.82635	LA	0.000590247
SH3D21	1.82395	LA	7.27342e-05
DNALI1	1.822	LA	1.47924e-05
LRRC16A	1.82154	LA	1.48601e-09
C10orf35	1.81935	LA	0.0007809
TYRO3	1.8191	LA	8.78054e-09
TMEM37	1.81781	LA	0.00791768
FAAH	1.81727	LA	3.04553e-06
SSTR1	1.81619	LA	0.00174255
RAPGEF4	1.81604	LA	6.70709e-06
ITM2C	1.81589	LA	7.74595e-11
EYA2	1.81535	LA	0.000531043
CALD1	1.81407	LA	2.49286e-06
KBTBD8	1.81209	LA	4.74216e-08
EDN1	1.81132	LA	8.62731e-08
AKR1A1	1.80835	LA	1.35756e-13
MICAL2	1.80731	LA	3.63817e-08
CPXM2	1.80629	LA	6.256e-05
MT1F	1.80553	LA	0.006156
F2RL3	1.80522	LA	0.00336298
SHB	1.80515	LA	2.91979e-08
CLDN15	1.80492	LA	0.00444112
SEMA4G	1.80455	LA	2.39195e-05
CD109	1.80445	LA	2.33884e-07
RPRD1B	1.8037	LA	2.56105e-10
LOC283683	1.80221	LA	3.19268e-07
GRIK3	1.80139	LA	0.000812247
NUP210	1.80095	LA	3.09574e-07
ZNF93	1.7999	LA	7.43053e-05
MAP3K8	1.79966	LA	5.68369e-07
ASIC1	1.79941	LA	0.00127259
HPCAL4	1.79864	LA	0.0480758
PTGES	1.79851	LA	0.00273194
RAI14	1.79765	LA	9.18874e-08
LOC100506343	1.79519	LA	1.02044e-06
HECTD2	1.79429	LA	3.63477e-09
ADRA2A	1.79398	LA	0.00218868
ZDHHC13	1.79379	LA	4.16021e-11
PARD3B	1.79254	LA	2.00837e-11
SH3YL1	1.78968	LA	3.14946e-09
PRDM8	1.78751	LA	0.000465362
BACE2	1.78727	LA	1.42553e-10
MUC1	1.78709	LA	0.000130905
CATSPER2	1.78562	LA	0.000348333
PTGFRN	1.78555	LA	9.27691e-13
GOLGA2P5	1.78364	LA	0.00156694
PTK2B	1.78359	LA	4.45264e-07
PIFO	1.78304	LA	1.08845e-06
RASGEF1B	1.78206	LA	0.000249185
EMP1	1.78177	LA	8.30628e-08
SMAD7	1.78102	LA	2.12115e-06
SLC1A5	1.78045	LA	3.27978e-06
ENPP1	1.77949	LA	2.2e-08
ELOVL6	1.77921	LA	0.0457867
PLA2G2A	1.77863	LA	0.0124364
TMEM173	1.77726	LA	9.51183e-15
TRIM55	1.77483	LA	7.96166e-06
GPC4	1.77366	LA	0.000285291
BHLHE40	1.77292	LA	0.00439589
MAP6	1.77171	LA	2.30989e-07
DERL3	1.76865	LA	0.0174938
LEPREL4	1.7681	LA	1.47704e-07
TCF7L1	1.76794	LA	5.18815e-10
PLA2G5	1.76768	LA	3.27538e-14
LOC100131434	1.76602	LA	4.74098e-06
GJC1	1.76457	LA	7.66997e-06
ENO2	1.76415	LA	1.84289e-08
LDLR	1.76397	LA	0.00115053
PLAT	1.76313	LA	6.76613e-07
ALDH1A2	1.76202	LA	4.06668e-09
CDK14	1.75964	LA	2.87545e-11
GPC5	1.75818	LA	0.0260797
FOXN2	1.75704	LA	6.95756e-09
SGCE	1.75649	LA	1.85278e-14
TTC9	1.75282	LA	0.00019114
C3orf14	1.75172	LA	0.000790062
PTGS1	1.75166	LA	9.8e-05
PLLP	1.75145	LA	0.00229544
ANKRD1	1.74816	LA	0.0105062
TNK2	1.74796	LA	6.4686e-07
RDH10	1.74796	LA	5.34113e-07
C14orf37	1.74769	LA	9.95827e-07
CDON	1.74753	LA	5.57176e-05
MT1L	1.74717	LA	1.06675e-06
SSR4P1	1.74633	LA	0.00695305
ACSL6	1.74617	LA	0.000419213
RPL39L	1.74516	LA	0.00136854
KRBOX1	1.74308	LA	0.0149478
MNS1	1.74268	LA	0.00111679
SERPINF2	1.74165	LA	0.0218153
TRAF1	1.73992	LA	7.47694e-06
HMGN5	1.73879	LA	3.84024e-05
ID2	1.73727	LA	2.29853e-07
CD44	1.73652	LA	1.21695e-05
IFNLR1	1.73502	LA	4.86231e-06
CYP2J2	1.73426	LA	4.79725e-06
GREB1L	1.73382	LA	0.00127756
TMEM136	1.73302	LA	3.02204e-12
PROCR	1.73291	LA	1.03685e-05
ZC3H12A	1.73203	LA	0.0126058
PNMA3	1.73101	LA	0.00418759
LOC100216479	1.73079	LA	0.00157216
GPR133	1.73073	LA	2.65317e-07
IRS2	1.72933	LA	5.32664e-06
TGIF1	1.72929	LA	9.79082e-05
RGS16	1.72785	LA	0.0192823
EXT1	1.7271	LA	8.2023e-10
FUOM	1.72655	LA	0.00175829
KIF3C	1.7258	LA	3.65655e-06
GLB1L	1.72563	LA	0.000238551
C9orf171	1.72506	LA	0.00129901
MIR143HG	1.72331	LA	2.08695e-07
WISP2	1.72273	LA	7.46933e-05
TPBG	1.7212	LA	1.72771e-06
PLEKHG4	1.71959	LA	0.0114263
APOB	1.71939	LA	0.00161371
BMP7	1.71872	LA	0.000427551
CAMK2N1	1.71846	LA	6.57393e-08
SLCO2A1	1.7181	LA	4.02032e-07
IL4R	1.71733	LA	1.23734e-05
PLA1A	1.71622	LA	0.000856032
CLIP4	1.71473	LA	5.14991e-13
PLOD2	1.71472	LA	9.77082e-13
DIXDC1	1.71446	LA	1.69401e-10
MCF2	1.71377	LA	0.0262403
LOC100129550	1.71313	LA	1.96097e-09
LOC100287846	1.71276	LA	0.000974541
KIF21B	1.71195	LA	0.0132668
MGP	1.71183	LA	2.61355e-08
ZNF503	1.71172	LA	1.41222e-05
ACTRT3	1.71171	LA	0.000565452
LOC92249	1.71087	LA	1.42019e-08
PRR5	1.7108	LA	0.0341449
MRVI1	1.7105	LA	8.49086e-10
MTHFD1L	1.70879	LA	0.000119914
LOC284023	1.70678	LA	0.000543188
ITGA10	1.70598	LA	0.000221073
SLC2A10	1.70572	LA	3.62858e-07
C21orf7	1.70544	LA	0.00185974
DENND2D	1.70443	LA	0.00600792
PCBP3	1.70435	LA	0.00304486
FJX1	1.70396	LA	0.0194882
MT1M	1.70331	LA	0.00997556
NAP1L5	1.70289	LA	1.31649e-08
C2	1.70195	LA	0.00607723
MDM1	1.70064	LA	6.58119e-09
GOLGA8A	1.70028	LA	5.36995e-11
ICAM1	1.70003	LA	0.00729325
ARHGEF9	1.69976	LA	3.39917e-08
PSRC1	1.69715	LA	0.00115217
LRRC4C	1.69646	LA	0.00386686
NOMO1	1.69637	LA	5.45371e-10
ARHGAP1	1.69552	LA	1.7538e-09
LOC100506451	1.69445	LA	7.48861e-05
C11orf96	1.69432	LA	0.024316
KLHL4	1.69397	LA	0.01083
TRPC1	1.69381	LA	9.78721e-13
MST4	1.69371	LA	0.00223929
ARHGAP15	1.69188	LA	3.9213e-05
PCSK2	1.69058	LA	0.000976677
LMTK2	1.69009	LA	4.69642e-09
FAM172A	1.68997	LA	8.0792e-11
SH3BGRL	1.68943	LA	4.98257e-11
TEAD4	1.68927	LA	0.000352244
ITPRIP	1.68784	LA	5.08173e-11
IGSF11	1.68777	LA	0.000744384
HS3ST1	1.6877	LA	0.00441435
SNX25	1.68667	LA	7.56413e-11
RASSF2	1.68629	LA	0.0002955
ARID5B	1.6857	LA	1.61858e-06
PDLIM3	1.68561	LA	1.84707e-08
SLC22A18	1.68438	LA	6.44383e-06
SKIL	1.68301	LA	3.82984e-05
LOC151009	1.68285	LA	0.00176802
PLAU	1.68191	LA	0.0218439
MOXD1	1.68148	LA	0.0251376
SLC17A9	1.68085	LA	0.0109877
FGL2	1.67991	LA	0.00021315
ERBB3	1.67901	LA	0.000172336
SNCAIP	1.67888	LA	0.00658054
MGAT5	1.67858	LA	2.24647e-09
TPPP3	1.67719	LA	0.00412499
ENTPD7	1.67684	LA	0.00147288
FAM46C	1.67592	LA	2.025e-06
CYB561	1.6757	LA	2.86153e-09
CDR2	1.67518	LA	4.60117e-07
PARM1	1.67364	LA	6.61857e-10
TASP1	1.67344	LA	1.00521e-05
BMP2K	1.67325	LA	2.63107e-06
GDPD1	1.67275	LA	0.000252113
MYO1D	1.67182	LA	8.71435e-08
AOX1	1.67148	LA	0.0113858
BGN	1.66944	LA	0.00102146
LUM	1.66867	LA	3.13264e-05
DAP	1.66855	LA	5.18232e-12
SNRPN	1.66714	LA	0.00097852
LOC100130992	1.66623	LA	3.47809e-05
LPPR4	1.6655	LA	0.0216856
MYL9	1.66537	LA	9.69616e-05
ISOC1	1.66465	LA	1.86786e-11
CASP6	1.66462	LA	5.27621e-05
ABCB4	1.66437	LA	1.0331e-07
PLEKHB1	1.66422	LA	4.09293e-06
GREB1	1.66281	LA	2.49209e-07
PGAP1	1.66187	LA	1.2294e-06
RPE	1.65996	LA	9.2811e-10
MIPOL1	1.65747	LA	4.58289e-06
SIRPA	1.65714	LA	8.47099e-08
ZRANB3	1.65665	LA	0.00115053
C20orf118	1.65625	LA	0.0110427
PGM5	1.65399	LA	2.13942e-08
CHSY1	1.65252	LA	5.41281e-06
KLHL29	1.65108	LA	0.0011349
EFCAB4B	1.64978	LA	0.000163677
TPM4	1.64898	LA	1.35141e-09
GPX3	1.64852	LA	1.43622e-06
SPRY4	1.64822	LA	5.51732e-06
C7orf13	1.64777	LA	0.000261573
IL15	1.64729	LA	8.75859e-06
HR	1.6452	LA	0.0206369
PTPLB	1.64445	LA	1.4003e-05
MPZ	1.64385	LA	0.00164053
LGI4	1.64314	LA	2.23097e-05
PATL2	1.64238	LA	0.00362771
AMPD3	1.64195	LA	2.67742e-05
ADAMTS17	1.64194	LA	0.030418
CCNL1	1.64125	LA	7.41945e-10
IGSF5	1.64056	LA	9.83258e-05
RPP25	1.6403	LA	0.000369513
C9orf129	1.63972	LA	0.000140537
EFEMP1	1.6393	LA	1.60289e-06
GPCPD1	1.63907	LA	4.5698e-11
LRRC1	1.63845	LA	0.00274676
ECE2	1.63667	LA	0.0300418
ARAP2	1.63618	LA	0.00122278
SATB2	1.63616	LA	0.00443433
LTBP2	1.63545	LA	0.0285503
FEZ2	1.63544	LA	1.24279e-09
THBD	1.63538	LA	0.000176085
SEC14L2	1.63388	LA	0.0379271
FAM35A	1.63374	LA	2.24433e-06
PTGIS	1.63261	LA	0.00033968
DPT	1.63213	LA	1.15823e-06
SIMC1	1.6317	LA	0.000263386
KIAA1524	1.63081	LA	0.000862671
MID1	1.62975	LA	1.89729e-05
EPS8L2	1.62831	LA	0.00514005
MIPEPP3	1.62762	LA	0.0039665
AMIGO2	1.62689	LA	0.00136989
PDGFC	1.62611	LA	2.82221e-07
C7orf29	1.62598	LA	0.00160135
FEZ1	1.62584	LA	3.24257e-08
TMEM194B	1.62581	LA	0.000262196
RELT	1.6258	LA	0.0184296
SHROOM2	1.62507	LA	0.0419428
F2RL1	1.62452	LA	0.022707
SCARB1	1.62444	LA	2.34523e-05
DESI1	1.62345	LA	2.36049e-09
C2orf16	1.62335	LA	0.00940762
GRIN2A	1.62306	LA	0.00784735
FAM114A1	1.62278	LA	2.17554e-09
PAAF1	1.62228	LA	9.86792e-08
GDAP1	1.62196	LA	4.57622e-05
TCF7	1.62125	LA	0.0133787
NEK6	1.6211	LA	1.53326e-05
LOC100126784	1.62058	LA	0.0308125
FAM81B	1.62043	LA	0.0398038
TRNP1	1.62028	LA	8.90956e-07
DBF4	1.61999	LA	0.000252332
SSC5D	1.61982	LA	0.00167337
ZFP37	1.61845	LA	0.0012217
MYH10	1.61724	LA	3.98449e-09
TSC22D2	1.61719	LA	0.000193102
ROM1	1.61677	LA	0.00462339
TUFT1	1.61581	LA	0.00743846
KIAA1671	1.61547	LA	1.95074e-08
FLJ35024	1.6146	LA	0.000772292
RARRES1	1.61381	LA	8.91699e-05
TIPARP	1.61303	LA	0.000386367
EVA1C	1.61301	LA	6.74174e-08
PCYOX1L	1.61207	LA	1.86746e-05
LOC100129794	1.612	LA	0.0135083
TNFAIP3	1.61027	LA	0.0112905
CEL	1.60909	LA	0.00465495
CES1	1.60831	LA	0.00132867
FARP1	1.60793	LA	3.34194e-08
NFKBIZ	1.60698	LA	5.30075e-05
KHDRBS3	1.60688	LA	8.40158e-07
PRORSD1P	1.60671	LA	0.00087997
TESK2	1.6067	LA	0.00143128
LOC730091	1.60576	LA	3.8546e-05
CTSK	1.60429	LA	0.000599579
BMP5	1.60412	LA	0.000408304
SLC36A4	1.60326	LA	1.37105e-06
CAPG	1.603	LA	0.00434679
TRIP6	1.60254	LA	2.56129e-06
ATP1B3	1.60093	LA	0.000465896
PRKAR2B	1.59962	LA	1.58996e-05
GALNT12	1.5989	LA	0.0125392
ZNF154	1.59701	LA	1.27717e-05
CD63	1.59604	LA	1.45849e-06
KLLN	1.59525	LA	0.0279533
C9orf40	1.59519	LA	0.000694052
HIP1R	1.59503	LA	7.48861e-05
TMEM241	1.59453	LA	0.000891596
GPATCH2L	1.59394	LA	0.00391067
DZANK1	1.59281	LA	0.00391132
ACTC1	1.59242	LA	0.00834087
TRIM45	1.59216	LA	2.20705e-06
ACTG1P4	1.59187	LA	0.0329498
ZSWIM5	1.59095	LA	0.00115572
NRXN3	1.59059	LA	0.00532748
SLC17A5	1.59055	LA	3.07889e-07
MAFB	1.59031	LA	0.000466539
PCP4	1.59023	LA	0.00425389
PPP1R3C	1.58983	LA	1.77162e-05
THBS3	1.58903	LA	3.26959e-06
ZNF521	1.58898	LA	1.75737e-06
ANKEF1	1.5888	LA	0.0106429
PNMAL2	1.58784	LA	0.0121828
LOC646762	1.5868	LA	0.000113887
GSTM5	1.5865	LA	0.0126761
MAGIX	1.58644	LA	0.0155849
GADD45B	1.58636	LA	0.00462339
BSPRY	1.58544	LA	0.0418307
MTMR7	1.58494	LA	0.00841694
PRRG4	1.58443	LA	0.00104045
RIC3	1.58419	LA	2.33884e-07
BST1	1.58242	LA	0.0128443
LOC253039	1.58155	LA	8.96712e-06
PER2	1.58085	LA	0.000311105
ATP13A3	1.5802	LA	0.00152447
ERVK13-1	1.57961	LA	1.63338e-06
ASNS	1.57939	LA	6.19423e-05
GPR65	1.57869	LA	0.040011
HTR7P1	1.57857	LA	0.00597454
AKR1B1	1.57852	LA	8.24977e-08
HSPA2	1.57841	LA	0.00276372
CLU	1.57668	LA	0.00515322
SAT1	1.57617	LA	8.98106e-05
B3GALTL	1.57599	LA	1.42063e-07
ZBTB7C	1.57542	LA	0.0203129
FAM78A	1.57484	LA	3.85145e-05
SELP	1.57337	LA	0.00608025
DARC	1.57081	LA	0.00348627
PAQR8	1.56946	LA	1.97976e-05
ANGEL1	1.56908	LA	4.55074e-09
ALDH18A1	1.56883	LA	4.14057e-07
ZDHHC11	1.56854	LA	0.00148672
KLF4	1.56752	LA	0.00930816
MARVELD1	1.56719	LA	7.84985e-06
AMMECR1	1.5652	LA	0.000248104
CHD3	1.56516	LA	1.99211e-06
NPTXR	1.56472	LA	1.42593e-09
RNF216	1.56358	LA	2.15492e-06
IKBKE	1.56351	LA	0.0169137
ANGPTL5	1.56311	LA	0.027635
POLQ	1.56308	LA	0.00763601
ANXA4	1.56295	LA	2.10089e-07
MAGEH1	1.56244	LA	1.37764e-08
INTU	1.56205	LA	5.07161e-06
ZNF821	1.56114	LA	0.00578601
SOAT1	1.56072	LA	3.9049e-08
LRP8	1.56038	LA	0.0170798
TTC3P1	1.56005	LA	0.000275314
ZNF300P1	1.55937	LA	0.000131921
AKAP12	1.55909	LA	0.000157189
STX2	1.55841	LA	9.79798e-08
ANKRD44	1.5582	LA	3.06127e-06
SCRN1	1.55772	LA	2.44427e-06
RNF138	1.55707	LA	3.32829e-06
HHLA3	1.55702	LA	0.00340275
MYOC	1.55667	LA	0.0126453
PCDHB10	1.55632	LA	0.00662661
PNP	1.55533	LA	0.0101355
HFM1	1.55523	LA	0.00300039
SPIRE2	1.55493	LA	0.0141702
JAK3	1.55422	LA	0.0399929
PAQR3	1.55397	LA	4.47924e-06
SLC18B1	1.55351	LA	0.000221008
PLA2G4A	1.55339	LA	0.0162899
GTDC1	1.55312	LA	1.62848e-09
POLM	1.55304	LA	2.75838e-05
GCA	1.55185	LA	9.81995e-05
MYO5A	1.55117	LA	4.34804e-08
BAIAP2	1.55062	LA	8.80837e-05
LPGAT1	1.55039	LA	1.5421e-07
PAPPA	1.55008	LA	0.000357331
TMEM119	1.54868	LA	0.0259498
GPM6B	1.54844	LA	4.50555e-05
TMEM231	1.5484	LA	5.17545e-05
EVC	1.5482	LA	5.17317e-06
KCNMB3	1.54797	LA	0.000513093
SYNDIG1	1.5475	LA	6.83443e-06
CYP46A1	1.54671	LA	0.00583544
FGR	1.54564	LA	0.0022682
C1orf204	1.54482	LA	0.0265658
SLC9A7	1.54375	LA	0.000184476
PRCP	1.54373	LA	9.15796e-10
FAM57A	1.54372	LA	0.00116909
MTHFR	1.54329	LA	8.41669e-08
C9orf91	1.54276	LA	0.000334445
LXN	1.54271	LA	0.000964814
SYTL2	1.54264	LA	0.000741962
MYO16	1.54252	LA	0.0117454
LOX	1.54229	LA	0.00136907
TMEM97	1.54209	LA	0.000168584
VIPR1	1.54195	LA	0.0116118
PNMA1	1.54147	LA	4.39325e-06
ANKDD1A	1.54092	LA	0.00106258
MYBL1	1.54005	LA	0.0079077
SAMHD1	1.53987	LA	3.13424e-06
SDPR	1.53968	LA	1.30366e-06
CDC7	1.53934	LA	0.00416352
ANXA1	1.53673	LA	7.45165e-05
DUSP1	1.53582	LA	0.0179006
MAGED1	1.53429	LA	1.86339e-08
RNF180	1.53422	LA	8.96712e-06
CCDC113	1.53329	LA	0.0023629
GPR176	1.53299	LA	0.000240345
LOC100507410	1.53266	LA	0.0018082
C20orf112	1.53254	LA	7.99876e-06
IL1R1	1.53253	LA	7.49282e-05
NMNAT3	1.53218	LA	4.45362e-05
RBBP9	1.5312	LA	0.000180957
SPIN4	1.53066	LA	0.0053707
RASL10B	1.52935	LA	3.24609e-05
LEPREL1	1.52932	LA	0.034167
SLAIN1	1.52849	LA	0.000183118
NT5DC2	1.52805	LA	1.42735e-05
NAA40	1.52755	LA	9.6409e-08
TSPAN18	1.52641	LA	4.1729e-08
IFT20	1.52605	LA	0.000756691
CMTM7	1.52563	LA	0.0171322
HDC	1.52527	LA	0.0407324
WASF1	1.52353	LA	0.0043564
LOC100505806	1.52285	LA	0.00157712
SNORA70	1.5225	LA	0.0222809
TMEM39A	1.52199	LA	8.23722e-07
CAAP1	1.52129	LA	1.12373e-05
NOTCH2NL	1.51993	LA	6.29955e-06
SEMA3D	1.51979	LA	0.0418307
SNX10	1.51897	LA	0.0360695
CCR5	1.5188	LA	0.0471946
PRKACB	1.51869	LA	1.70271e-07
C3	1.51799	LA	0.0317311
SLC30A5	1.51781	LA	7.91639e-08
TMEM218	1.51775	LA	0.000100812
SOWAHC	1.51766	LA	0.000211685
WDHD1	1.51712	LA	0.00751108
AGT	1.51644	LA	5.8732e-08
PCDH9	1.51605	LA	0.000581195
CTSC	1.51579	LA	0.000197932
HSD17B12	1.51533	LA	2.56348e-08
SLC25A35	1.51519	LA	0.0460958
C8orf44	1.51378	LA	0.00891657
CCDC171	1.51375	LA	0.0100854
NHLRC1	1.5133	LA	0.0107202
LOC100507433	1.51299	LA	0.0220455
LAMB3	1.51258	LA	0.000199915
ZNF271	1.51257	LA	3.61574e-07
ARHGAP18	1.51172	LA	0.00130604
PYGL	1.5109	LA	0.00127031
TMEM74B	1.51082	LA	0.00611532
CBWD6	1.51063	LA	0.0350619
VSIG2	1.51053	LA	0.0437913
CTSF	1.51039	LA	7.99456e-09
HRASLS	1.50969	LA	0.0155432
DNAJB11	1.50892	LA	0.000200085
TRAF5	1.50864	LA	0.00016737
FAM120C	1.5079	LA	6.69807e-05
LOC100506123	1.50669	LA	0.000268563
STARD3NL	1.50662	LA	1.04905e-07
UAP1	1.50653	LA	8.81759e-05
CFI	1.50652	LA	0.000210583
APOBEC3F	1.50651	LA	0.00756593
SBDSP1	1.50623	LA	1.0563e-05
PAK1	1.50616	LA	0.000727864
CLINT1	1.50614	LA	1.08741e-06
PCNXL4	1.50555	LA	2.66309e-06
SESN3	1.50526	LA	0.000138576
KDSR	1.50501	LA	1.31116e-08
ELF4	1.50391	LA	0.00167605
CSTA	1.50356	LA	0.0414308
CDKN3	1.50257	LA	0.00968506
LOC100506469	1.5023	LA	0.00136854
AVPI1	1.50217	LA	0.000181686
GEMIN4	1.50175	LA	2.66428e-05
FBXO27	1.50155	LA	0.00100865
TM4SF1	1.50045	LA	6.93216e-05
PLEKHG3	1.50036	LA	0.000107561
BEND5	1.50026	LA	0.0067736
KLHL42	1.49882	LA	2.30562e-06
LOC100272228	1.49858	LA	0.000750717
FKBP10	1.49855	LA	0.000263707
ACAP1	1.49855	LA	0.0308048
GMDS	1.49802	LA	0.000715667
CASC4	1.49745	LA	1.57953e-08
SERPINB9	1.49708	LA	2.85477e-05
RALGPS2	1.4968	LA	0.00010735
GGH	1.49559	LA	0.00589155
LOC100131138	135.031	RV	2.17245e-51
MYL2	125.676	RV	2.37175e-104
GUCA1C	103	RV	8.34913e-51
MYL3	74.541	RV	1.2754e-130
WBSCR17	60.9999	RV	9.27499e-69
DLK1	59.9149	RV	2.50532e-22
IRX4	55.7515	RV	3.60372e-79
SNAP91	52.758	RV	1.47643e-85
KY	51.2148	RV	6.39264e-167
MYH7	42.2184	RV	2.2094e-69
IRX5	36.6707	RV	1.91556e-33
SMYD2	34.3578	RV	7.75176e-207
C20orf26	29.6937	RV	1.15177e-35
KIF26B	28.474	RV	6.46501e-55
IRX6	24.1774	RV	1.4267e-29
FHL2	23.5197	RV	1.49975e-58
SCUBE3	23.4742	RV	3.27759e-107
APOA1	20.4681	RV	1.03366e-63
GRM8	20.377	RV	2.72582e-40
GRM1	20.0191	RV	1.79332e-16
RAPSN	16.7463	RV	1.71146e-25
PDE11A	15.6287	RV	2.63558e-46
C15orf41	14.9318	RV	6.25899e-156
IRX3	14.1041	RV	1.82689e-53
FLJ42875	13.5432	RV	2.48236e-54
SVOP	13.5112	RV	3.02714e-37
HEY2	13.4211	RV	7.50849e-106
PCDH7	13.1481	RV	8.26748e-39
ADRA1A	12.6569	RV	5.78214e-53
ANKRD2	12.29	RV	1.1082e-63
PRDM16	10.946	RV	1.66242e-81
BDNF	9.617	RV	3.32655e-28
HMGCS2	9.47864	RV	5.16797e-48
TUBA3D	9.35481	RV	1.1581e-117
NLGN1	8.95368	RV	1.37117e-32
DPYSL4	8.41364	RV	3.18488e-35
SEC14L5	8.31526	RV	2.33418e-22
LBH	7.91259	RV	5.48393e-45
EDARADD	7.77547	RV	2.98966e-17
GCNT2	7.67534	RV	1.07964e-109
FER1L6	7.10627	RV	7.52445e-15
GRAMD1B	6.88345	RV	4.89781e-25
FIGF	6.35223	RV	3.11933e-22
MYADML2	6.34911	RV	3.2564e-28
KCNT1	6.22158	RV	6.92467e-23
ACTA1	6.1088	RV	2.83041e-06
XIRP2	6.01148	RV	8.72067e-21
TUBA3E	5.94222	RV	1.0893e-57
CHST9	5.71849	RV	2.74879e-16
C3orf52	5.71713	RV	1.62848e-09
C1orf168	5.71049	RV	7.85802e-26
ASB14	5.46483	RV	7.07762e-22
SLC30A2	5.45987	RV	6.52899e-14
CDHR3	5.45881	RV	1.49004e-05
TENM2	5.45403	RV	1.58004e-59
KBTBD12	5.41672	RV	2.61692e-65
MZT2A	5.34306	RV	1.89283e-25
CPVL	5.30291	RV	2.07591e-20
PTGDR2	5.29798	RV	5.12034e-16
LRRC2	5.25985	RV	1.46439e-73
PHACTR1	5.21903	RV	7.08698e-77
SSTR5	5.00634	RV	6.25898e-11
P2RY1	4.94898	RV	4.54162e-29
BCL11A	4.74726	RV	5.20986e-33
KCNJ2	4.74379	RV	3.87079e-28
HPR	4.72323	RV	2.85014e-71
RASSF9	4.6428	RV	3.19889e-24
NAV1	4.57447	RV	1.07769e-36
SH3GL2	4.56051	RV	4.95969e-06
COL23A1	4.55879	RV	2.33469e-24
TDRD1	4.5351	RV	7.35484e-14
CPNE4	4.46004	RV	8.02859e-21
DIRAS3	4.38952	RV	1.19371e-25
SLC25A34	4.35994	RV	4.54859e-30
MASP1	4.30952	RV	7.60864e-28
FGF18	4.307	RV	1.75737e-06
HAND1	4.30658	RV	1.54242e-25
RPL3L	4.28828	RV	1.79405e-51
HOOK2	4.26608	RV	5.31078e-51
ENOX1	4.25218	RV	4.20552e-20
MPPED2	4.228	RV	7.13492e-27
ITGA9	4.21503	RV	6.37057e-32
B3GNT8	4.18302	RV	6.58521e-18
SBK1	4.15374	RV	2.77715e-17
SLC35F1	4.14947	RV	7.9084e-23
C3orf45	4.04141	RV	1.28249e-23
LIN9	3.96576	RV	1.12183e-42
PLCL1	3.87446	RV	2.30743e-49
GLTPD1	3.8371	RV	1.58282e-46
SLC47A1	3.74066	RV	5.45535e-07
CHN2	3.6955	RV	1.32385e-13
MAP3K5	3.68377	RV	8.33105e-21
PTPN3	3.63661	RV	4.64107e-13
PHLDB2	3.61543	RV	1.07366e-44
TMC6	3.61391	RV	8.95737e-27
GABRA4	3.60875	RV	8.43388e-20
FAM180A	3.57907	RV	1.19455e-09
PDE10A	3.56342	RV	5.89491e-38
FLNC	3.53158	RV	8.64594e-11
DNAAF3	3.50085	RV	1.84201e-13
APOD	3.44393	RV	2.48923e-13
LPL	3.43043	RV	8.61612e-20
LPAR5	3.4298	RV	1.61109e-11
HIST1H2BD	3.39569	RV	2.84502e-27
GSDMC	3.39437	RV	3.0729e-07
MTTP	3.38666	RV	6.63538e-16
FAM109A	3.38629	RV	8.17938e-31
PITPNM1	3.36827	RV	7.97298e-35
GLDN	3.32308	RV	3.17924e-09
PPFIBP1	3.32253	RV	9.82299e-35
IDH2	3.30219	RV	3.85032e-30
PPP1R1C	3.29694	RV	7.40493e-43
NDRG4	3.24899	RV	1.5345e-34
IMPA2	3.23654	RV	2.26305e-21
TPRN	3.21692	RV	3.04009e-16
HSPB6	3.20923	RV	2.39969e-28
FGFR4	3.14995	RV	8.40209e-08
ALAD	3.08115	RV	7.82755e-39
EMILIN2	3.0694	RV	2.04942e-09
FMO5	3.0366	RV	1.21609e-05
LOC286297	3.03355	RV	2.05853e-08
PDK4	3.03132	RV	4.63553e-17
GPT	3.02954	RV	2.60694e-11
HYAL1	2.9782	RV	8.25929e-40
TMEM116	2.97206	RV	2.24007e-28
KLHL34	2.96135	RV	1.5694e-09
SLC2A1	2.93227	RV	3.8358e-31
TWF2	2.91178	RV	6.20983e-14
NRAP	2.90605	RV	4.13552e-15
HS6ST3	2.8958	RV	6.99009e-05
HIST1H1C	2.89294	RV	2.16087e-21
QRFPR	2.8779	RV	1.68132e-05
SLC15A2	2.87683	RV	9.79798e-08
MZT2B	2.87585	RV	2.7112e-13
PAIP2B	2.87039	RV	7.41847e-30
DGCR6	2.85752	RV	3.77492e-13
HRH2	2.83933	RV	1.94777e-14
BEAN1	2.81146	RV	1.20737e-06
EHF	2.81063	RV	1.76892e-06
CHRDL2	2.80425	RV	6.03058e-07
PDE1C	2.803	RV	1.34505e-23
VTN	2.7984	RV	1.12522e-11
SLC12A7	2.79139	RV	1.48657e-31
THRB	2.77741	RV	3.24609e-13
PDE4A	2.77547	RV	6.20169e-23
C1QL1	2.76439	RV	4.12023e-06
SLC1A2	2.75947	RV	0.000101493
LCLAT1	2.75871	RV	1.20002e-21
THBS4	2.7386	RV	5.4172e-24
TOR4A	2.73553	RV	2.80003e-28
WDR34	2.72986	RV	7.16368e-25
LOC646168	2.72328	RV	4.2624e-07
RGMA	2.69141	RV	1.65866e-17
ZNF536	2.67201	RV	1.0483e-07
DOPEY2	2.67062	RV	6.62813e-29
SMTNL2	2.66482	RV	4.8234e-14
ADH1C	2.63735	RV	9.00682e-06
PKIA	2.62096	RV	1.17192e-27
SYNPO2	2.61806	RV	5.75318e-21
C1orf170	2.61788	RV	2.9278e-14
ASB10	2.61781	RV	4.86942e-13
LRRC14B	2.6171	RV	3.6552e-05
TMEM65	2.60672	RV	2.16509e-35
ZNF703	2.60061	RV	7.8886e-12
C3orf43	2.59176	RV	1.05218e-11
SHISA4	2.59083	RV	1.83071e-24
GPC1	2.58409	RV	5.3717e-15
CTNNA3	2.58299	RV	2.15948e-23
CES2	2.57526	RV	4.85866e-18
CD1D	2.56886	RV	1.01946e-09
ACADS	2.56826	RV	1.09302e-24
ADCK3	2.56658	RV	9.32267e-26
MIB2	2.55267	RV	2.98607e-13
RNF208	2.54944	RV	2.72356e-06
GABRE	2.54568	RV	5.71703e-18
NPTX2	2.54065	RV	4.00173e-12
TMEM38A	2.53857	RV	1.35684e-19
APOBEC2	2.52807	RV	4.82762e-36
UBE2QL1	2.52798	RV	2.60845e-24
EFHC2	2.52676	RV	6.81376e-08
LSAMP	2.52255	RV	0.000194102
MACROD1	2.51614	RV	4.83246e-23
PLEC	2.51133	RV	1.28358e-14
PROB1	2.51034	RV	2.52469e-16
EYA1	2.50445	RV	7.25902e-18
SMYD1	2.49821	RV	1.78972e-26
KCNJ8	2.49426	RV	4.67211e-31
PRODH	2.48897	RV	1.42545e-09
NDUFS7	2.47585	RV	2.3792e-09
FAM207A	2.47241	RV	1.83423e-20
KCNK6	2.46388	RV	9.60444e-10
NCEH1	2.46236	RV	4.82241e-23
XPO4	2.45948	RV	6.99829e-21
DVL1	2.45279	RV	1.4181e-12
TMEM139	2.45206	RV	6.78929e-11
PVRL1	2.44531	RV	1.69025e-17
EMILIN3	2.44499	RV	1.73946e-05
ACE2	2.42668	RV	1.11825e-18
ARHGDIG	2.42646	RV	0.000274857
OR51E1	2.42065	RV	3.05449e-08
SLC6A10P	2.41248	RV	4.35777e-05
SERINC2	2.40825	RV	2.81884e-07
REP15	2.40333	RV	9.4865e-08
LDHD	2.397	RV	9.68152e-22
MID1IP1	2.39256	RV	2.36146e-16
FRK	2.38268	RV	1.36976e-11
CRIP3	2.38089	RV	2.45504e-06
PCDHGA3	2.37568	RV	2.23473e-10
CLIC5	2.37167	RV	9.06714e-20
GPIHBP1	2.36655	RV	3.56812e-21
ENO3	2.36411	RV	1.59537e-14
COX6A2	2.36	RV	4.84004e-07
GNMT	2.35931	RV	4.79725e-06
ACAA2	2.35731	RV	3.12844e-18
GPR146	2.34782	RV	4.25898e-10
SLC2A5	2.34734	RV	4.72234e-05
PFKM	2.34009	RV	1.59928e-19
ADCYAP1R1	2.32741	RV	4.66453e-12
SLC5A1	2.32647	RV	2.17754e-10
PDP1	2.31053	RV	7.67483e-23
CABP1	2.30086	RV	4.76596e-08
ATP6V1C2	2.29781	RV	0.000318295
XPR1	2.29752	RV	2.60299e-18
HIST2H2BE	2.29623	RV	7.21677e-19
ECH1	2.29303	RV	7.40195e-17
NRG2	2.29147	RV	3.85294e-05
DUSP26	2.28685	RV	5.11013e-17
HIST1H3E	2.27936	RV	7.10247e-06
RET	2.27841	RV	0.000605464
TNNI3	2.2782	RV	9.09608e-10
APLN	2.27245	RV	4.85234e-07
TMEM159	2.26985	RV	1.32898e-26
PCDHGA5	2.26945	RV	2.31193e-07
VPS8	2.26824	RV	1.02396e-13
TRIM54	2.26163	RV	8.10557e-20
WNT11	2.25589	RV	1.1922e-05
KLHDC8B	2.24866	RV	3.04014e-22
CDCA2	2.24377	RV	4.2553e-06
PYGM	2.24197	RV	1.80226e-12
PCDHGC5	2.23899	RV	1.09553e-09
SLC9A3R2	2.22699	RV	1.34733e-08
MLLT11	2.22191	RV	2.73225e-05
PRR16	2.22096	RV	6.91969e-11
RHOQ	2.21924	RV	2.44565e-16
LRRC3	2.21572	RV	7.66712e-06
FAM115A	2.21504	RV	2.99538e-21
ST8SIA6	2.21497	RV	7.28796e-06
ZHX2	2.21256	RV	4.43626e-33
RAB17	2.20752	RV	8.68455e-05
PWWP2B	2.20002	RV	3.11211e-09
AQP7P1	2.19803	RV	1.26256e-11
HSPB7	2.19451	RV	2.98972e-09
SLC1A3	2.19119	RV	1.71405e-14
PARP1	2.1895	RV	1.77029e-26
BRICD5	2.18561	RV	0.000165069
HOMER2	2.18019	RV	4.11818e-24
PLEKHH3	2.17532	RV	7.09113e-10
SPHKAP	2.16661	RV	8.27142e-19
NUDT4	2.16511	RV	5.24316e-13
LOC100128593	2.16078	RV	6.18067e-07
DES	2.15883	RV	3.84498e-07
UGT2B4	2.15624	RV	5.2837e-16
PTPN14	2.15608	RV	4.29245e-19
PKP2	2.15516	RV	2.42518e-18
PRRT4	2.15411	RV	0.00411992
RBP7	2.15322	RV	7.45387e-11
DOCK5	2.15298	RV	3.38664e-11
TNNC1	2.15215	RV	1.63268e-09
ZNF710	2.14066	RV	7.04277e-18
CFD	2.13986	RV	1.06063e-05
VIT	2.13744	RV	4.14077e-14
GADD45A	2.13531	RV	5.9359e-09
FAM195A	2.12985	RV	2.49209e-07
RORC	2.12874	RV	3.0132e-18
KIFC3	2.12725	RV	1.90934e-12
PPARGC1B	2.12443	RV	1.91857e-11
CREB3L1	2.1185	RV	3.32725e-18
KCNAB2	2.11674	RV	1.5151e-11
FSD1L	2.11435	RV	6.0414e-06
TRAPPC5	2.11181	RV	1.77467e-05
FAM69C	2.11095	RV	0.000449915
KLHL36	2.11037	RV	9.10531e-16
NRK	2.10954	RV	2.81267e-08
GRIN3A	2.10933	RV	1.94258e-05
LRSAM1	2.10848	RV	1.1226e-20
PPP1R16A	2.10814	RV	3.55185e-08
GPR157	2.10584	RV	1.64653e-05
ALDH1L1	2.10109	RV	1.00067e-06
HIST1H2AC	2.09933	RV	2.09292e-09
ACAT1	2.09702	RV	1.98967e-15
FHOD3	2.09431	RV	2.03641e-22
CYP4B1	2.09352	RV	1.71068e-11
CRHR2	2.09097	RV	1.0025e-05
LIPE	2.08855	RV	0.0155326
SLC26A10	2.08763	RV	5.48858e-07
SRGAP3	2.08555	RV	5.6135e-12
PPP1R3A	2.08363	RV	7.27446e-22
TMEM140	2.08352	RV	6.23768e-11
EPDR1	2.08181	RV	7.90312e-12
FAM65C	2.07753	RV	1.07106e-13
LOC100131096	2.074	RV	5.23501e-06
MFHAS1	2.07399	RV	5.15699e-12
GCAT	2.07322	RV	2.46762e-10
PANX1	2.06329	RV	3.67008e-10
KLHL38	2.04956	RV	3.94594e-09
FAM43B	2.04901	RV	3.39206e-05
GUCY1A2	2.04566	RV	1.27977e-12
N4BP3	2.04445	RV	2.05535e-08
OGDH	2.04286	RV	9.66162e-15
SLC41A1	2.04224	RV	2.68965e-17
SLC22A5	2.03781	RV	2.50405e-12
ZNF622	2.03774	RV	3.48563e-18
DBNDD1	2.03642	RV	8.47921e-08
ACADVL	2.0361	RV	6.36162e-12
CA4	2.03513	RV	2.30413e-08
WDR62	2.0338	RV	1.02801e-08
VIPR2	2.03263	RV	1.31248e-12
MBOAT2	2.03232	RV	8.04556e-06
SLC30A3	2.0264	RV	2.88725e-07
SYPL2	2.02438	RV	8.25709e-18
PLA2G4F	2.02127	RV	0.000473713
ART3	2.01756	RV	9.35844e-14
TMEM54	2.01573	RV	2.34497e-07
PCDHGA1	2.01483	RV	0.000246964
PINK1	2.01377	RV	6.63963e-22
AZI1	2.01068	RV	4.22848e-08
ADAMTS12	2.00913	RV	0.000154133
PRICKLE1	2.00874	RV	1.76793e-08
AZGP1	2.0052	RV	8.68747e-08
ADRA2B	2.00458	RV	2.16017e-08
TNNT1	2.00243	RV	8.62135e-09
PDE1A	1.99814	RV	5.26033e-06
CDH2	1.99676	RV	2.52104e-13
CYSLTR2	1.99354	RV	5.91968e-06
PLCXD3	1.99277	RV	4.06696e-12
PCDHGC4	1.99151	RV	1.00551e-06
SMCR7	1.99124	RV	4.49657e-14
MBD3	1.9899	RV	0.000239928
SORBS2	1.98807	RV	7.92299e-11
HSDL2	1.98454	RV	8.33509e-16
SV2B	1.98272	RV	5.80204e-05
CKMT2	1.98269	RV	5.31734e-09
PREX2	1.98214	RV	2.81215e-07
MEIS2	1.97473	RV	9.38012e-14
CTTN	1.96916	RV	4.69391e-22
FAM151A	1.96811	RV	0.00418759
EXOSC5	1.9661	RV	8.44795e-07
SLC16A1	1.96555	RV	1.24451e-18
KIF17	1.96449	RV	0.000375913
CD300LG	1.96053	RV	3.68384e-12
LPCAT3	1.96051	RV	9.5926e-15
KCNA4	1.96044	RV	0.000204455
ST3GAL1	1.95746	RV	9.70496e-15
PCSK6	1.95688	RV	1.31918e-17
ZNF366	1.95322	RV	1.94346e-07
ELFN1	1.9521	RV	4.32467e-05
VPS13D	1.95116	RV	3.89473e-13
EEF1A2	1.94991	RV	6.03114e-09
CDH13	1.94553	RV	7.98059e-10
ADPRHL1	1.94449	RV	1.98178e-15
BCKDK	1.94352	RV	3.12844e-18
MRPL41	1.94131	RV	3.38664e-11
SLC52A3	1.9406	RV	4.63862e-06
GLRX2	1.94001	RV	6.1302e-10
SH3RF2	1.93823	RV	9.34419e-17
LURAP1	1.93406	RV	0.000187909
CHN1	1.93363	RV	1.38248e-07
C2CD4C	1.93216	RV	0.000705093
SLC25A20	1.93006	RV	6.70249e-14
C1QTNF9	1.92787	RV	1.59393e-05
PHPT1	1.92667	RV	5.80883e-11
TST	1.92322	RV	6.86271e-10
USHBP1	1.92191	RV	6.55919e-08
ROGDI	1.92063	RV	9.73329e-14
PCDHGA6	1.9187	RV	8.35614e-06
ALKBH7	1.91869	RV	1.71175e-08
EGLN3	1.91845	RV	1.94154e-07
BNIP3	1.91344	RV	2.27822e-17
PTPN5	1.91204	RV	0.000124194
HS6ST1	1.91173	RV	3.56255e-16
ACSS1	1.90988	RV	1.8794e-08
CCL11	1.90801	RV	0.0199266
METTL21EP	1.90638	RV	0.000844953
TCF15	1.90634	RV	4.54398e-08
DBNDD2	1.90542	RV	4.91347e-05
ARVCF	1.90273	RV	6.62288e-05
CHADL	1.90243	RV	0.000958218
DNLZ	1.89474	RV	4.16337e-06
TCAP	1.8945	RV	2.41033e-06
ACOT11	1.89414	RV	1.24991e-14
CDK2AP2	1.89269	RV	6.12588e-11
LINC00116	1.89189	RV	1.52837e-10
FBXW5	1.88987	RV	2.70022e-08
RHOD	1.88474	RV	1.02124e-06
SNAI3	1.88438	RV	0.00312209
P2RY2	1.88312	RV	2.48938e-06
INADL	1.88093	RV	1.18206e-13
BAIAP3	1.8795	RV	3.81032e-05
AK4	1.87907	RV	5.64211e-17
MAPKAPK3	1.87901	RV	1.03537e-15
KIAA1161	1.87677	RV	3.13411e-08
EHD3	1.87656	RV	3.41245e-10
MPG	1.87543	RV	1.9051e-05
WWP1	1.87431	RV	1.47167e-16
MYOF	1.87396	RV	2.27581e-10
C10orf71	1.8735	RV	2.37772e-15
BSG	1.87301	RV	1.13526e-06
IPO13	1.8728	RV	1.88983e-19
P2RX3	1.87022	RV	0.00132899
ASB4	1.86938	RV	1.19472e-05
YIF1B	1.86934	RV	6.27058e-11
AQP4	1.86929	RV	0.000272851
G0S2	1.86759	RV	0.000975278
MYH7B	1.86733	RV	5.10075e-10
GUCY1B3	1.86129	RV	3.97551e-13
GPNMB	1.85876	RV	3.80915e-13
FBN2	1.85778	RV	2.4778e-09
ZNF774	1.85751	RV	3.12768e-05
LRFN4	1.85522	RV	0.00191704
CBX2	1.8552	RV	0.000108557
LRP3	1.85191	RV	0.00018549
HADH	1.85065	RV	6.01678e-11
LOC440300	1.85063	RV	1.99211e-06
C19orf47	1.84952	RV	8.51185e-11
ECI1	1.84877	RV	4.64957e-11
ST6GALNAC1	1.84832	RV	0.000136421
ISG15	1.84756	RV	0.00117657
NDUFA4L2	1.84717	RV	6.67591e-05
MB	1.84297	RV	1.16128e-05
C11orf21	1.84064	RV	1.43622e-06
DUSP13	1.84063	RV	5.8924e-05
CDS1	1.83954	RV	0.000672847
PDZRN3	1.83894	RV	4.08257e-16
STOX2	1.83832	RV	9.70009e-05
C15orf39	1.83804	RV	1.42577e-06
ADAP1	1.83696	RV	1.65106e-05
ABLIM1	1.83545	RV	3.53346e-08
UBE2G1	1.83479	RV	7.07806e-20
PCDHGB3	1.83371	RV	5.04013e-05
FBXW7	1.83277	RV	4.16523e-11
CLIC4	1.83273	RV	4.09744e-10
ANKRD37	1.83084	RV	8.72157e-05
GPAT2	1.83082	RV	7.67846e-05
FNDC1	1.83076	RV	0.000290822
GALNT16	1.82978	RV	6.94969e-17
GPRIN3	1.8282	RV	1.39624e-06
C10orf54	1.82681	RV	5.10211e-07
SLC25A30	1.8266	RV	3.76242e-11
PGP	1.82404	RV	1.52855e-15
SLC14A1	1.82256	RV	2.14941e-14
STIM1	1.81611	RV	6.27058e-11
NINJ2	1.81365	RV	0.000156005
RNPEPL1	1.81345	RV	3.89042e-12
TESC	1.8127	RV	1.54871e-09
NFU1	1.8126	RV	1.01927e-09
LGALS3	1.80893	RV	3.80864e-14
ANKRD20A12P	1.80758	RV	7.97071e-06
ZBTB16	1.80676	RV	8.19703e-11
FAM81A	1.80661	RV	0.013465
SNX18	1.80352	RV	2.50405e-12
EXTL1	1.80078	RV	0.0016052
P4HA1	1.80004	RV	2.55261e-10
WIPF3	1.79702	RV	5.48949e-05
LONP1	1.79658	RV	7.43264e-13
PTPRM	1.79564	RV	1.29164e-13
CHPF	1.79559	RV	1.16799e-06
ODF3B	1.79315	RV	0.0164472
COMTD1	1.78756	RV	0.000240252
FASTKD1	1.78682	RV	9.03512e-12
CYB5R1	1.78382	RV	3.02769e-14
DLL4	1.7836	RV	2.00075e-05
PGM1	1.77977	RV	8.13133e-16
PLD6	1.77785	RV	0.000146633
SLC2A4RG	1.77696	RV	1.49379e-08
GJA3	1.77274	RV	1.93658e-07
PTH1R	1.77226	RV	1.4373e-07
SCN7A	1.77224	RV	1.11269e-08
FAM173A	1.7719	RV	0.0125263
SCRIB	1.77148	RV	2.72784e-06
SLC45A3	1.77092	RV	0.000141187
HMOX2	1.76989	RV	1.61667e-16
CITED4	1.76742	RV	7.22764e-06
DECR1	1.76695	RV	4.55074e-09
ZNF524	1.76493	RV	0.00302693
B4GALNT1	1.76377	RV	6.41654e-05
SCN2B	1.76289	RV	2.80204e-07
ABCC9	1.76177	RV	2.11577e-14
HOPX	1.76078	RV	0.0248305
OSGIN1	1.75792	RV	0.0119053
RNF150	1.75737	RV	3.47248e-10
PCYT2	1.75672	RV	3.72178e-10
ZNF205	1.75368	RV	0.000872986
TNFAIP8	1.75314	RV	0.000153479
KALRN	1.75302	RV	3.13343e-12
CEP85L	1.75023	RV	5.35619e-06
ECSIT	1.75006	RV	2.28868e-12
BCAR3	1.7498	RV	2.61043e-06
MYL12A	1.7496	RV	0.00244417
ADAMTS5	1.74859	RV	0.000619056
MCCC2	1.74797	RV	7.01072e-14
DIAPH1	1.7474	RV	1.21984e-09
BTNL9	1.74735	RV	2.25474e-11
FMO2	1.74733	RV	1.07596e-05
ELOVL2	1.74717	RV	1.92533e-06
CLUH	1.7464	RV	9.31187e-10
RTN2	1.7448	RV	3.61675e-08
LMOD3	1.74447	RV	5.13701e-14
NDOR1	1.74365	RV	1.10685e-06
MAMDC4	1.74268	RV	0.00019084
RASD2	1.74259	RV	2.36206e-06
TSPO	1.74158	RV	8.02127e-06
CARD10	1.74054	RV	1.24596e-06
HIGD1B	1.74038	RV	0.000295189
MEX3B	1.7391	RV	0.000753505
MYBPC3	1.73844	RV	2.47129e-05
CDKN2D	1.73823	RV	9.25275e-08
RNF144A	1.73621	RV	2.20561e-09
PKD1L1	1.73575	RV	6.29171e-06
ADAMTSL4	1.73537	RV	3.30047e-12
CRYAB	1.73517	RV	4.46993e-05
DOK7	1.73494	RV	0.00303317
CEACAM19	1.73492	RV	5.38797e-07
SSNA1	1.73267	RV	2.36318e-06
PFKP	1.73236	RV	1.74963e-11
LUC7L2	1.73189	RV	0.00434871
AGAP2	1.7317	RV	1.52482e-08
ACRC	1.73099	RV	0.00146123
ADCY9	1.73037	RV	1.52202e-14
HADHB	1.72761	RV	3.76681e-07
MYH14	1.72622	RV	2.94286e-08
SWSAP1	1.72389	RV	0.00418759
ANKRD39	1.72279	RV	1.64461e-05
STXBP6	1.72232	RV	7.00859e-05
ACSL1	1.71988	RV	0.00127259
CAPN10	1.71927	RV	3.81484e-06
PACSIN3	1.71874	RV	1.21646e-05
SLC1A4	1.71872	RV	0.000549508
SIPA1L2	1.71853	RV	3.32648e-12
LPHN3	1.71836	RV	1.38292e-05
HAGHL	1.71616	RV	0.000459292
HPCAL1	1.71602	RV	5.18108e-08
UBALD1	1.71598	RV	0.00671138
ABCA9	1.71591	RV	6.98259e-05
EGFL7	1.71555	RV	0.000184476
CECR6	1.71475	RV	0.000135787
STOML1	1.71162	RV	5.55938e-06
AVEN	1.71153	RV	2.3792e-09
NDUFB7	1.71149	RV	0.000107964
ECHS1	1.71146	RV	2.0026e-08
ADCK5	1.71067	RV	0.00118922
IL17RD	1.71044	RV	0.000182107
GALK1	1.71031	RV	9.77701e-05
ACBD5	1.70988	RV	9.21714e-14
FAM110B	1.70924	RV	1.83508e-13
FEM1C	1.7089	RV	2.7991e-08
AHDC1	1.70865	RV	3.09503e-07
CSRP2	1.70688	RV	1.21258e-06
SNX29P2	1.70647	RV	0.00476914
LARP6	1.70583	RV	9.3686e-09
PARP10	1.70546	RV	0.00014758
TUBA4A	1.70546	RV	5.38843e-05
UNG	1.70434	RV	5.41724e-09
TSLP	1.70431	RV	2.51505e-05
TMEM88	1.70413	RV	3.65655e-06
TIMM8B	1.70403	RV	9.90771e-11
SSR3	1.70397	RV	2.29138e-10
MRPL38	1.70396	RV	1.9686e-13
UBTD1	1.7038	RV	8.54532e-05
C12orf39	1.7038	RV	0.000115798
MYOM2	1.70359	RV	1.76892e-06
TTLL12	1.70345	RV	1.75312e-07
SOX9	1.70248	RV	1.74395e-06
METRN	1.70019	RV	0.00742093
CTNNBIP1	1.69894	RV	8.13556e-13
LRP1	1.69817	RV	0.000566854
RAG1	1.69811	RV	0.00102199
NR1H2	1.69674	RV	1.90693e-05
COQ9	1.69575	RV	1.80923e-08
SCAND1	1.69518	RV	0.00110479
LPIN3	1.69503	RV	9.27882e-08
C4orf29	1.69436	RV	0.000327935
PAR-SN	1.69407	RV	0.000509908
GRID1	1.69259	RV	0.00129676
TMEM134	1.69216	RV	4.75111e-06
AKAP6	1.69141	RV	5.44376e-07
ANK1	1.69129	RV	0.000259082
LOC115110	1.68933	RV	0.00106614
CCBE1	1.68908	RV	0.0360146
BCAR1	1.68894	RV	3.41406e-06
FEM1A	1.68863	RV	8.03336e-15
GAS2L1	1.68794	RV	4.03283e-05
NECAB3	1.68657	RV	5.70376e-09
DNAJC12	1.68632	RV	0.000471939
PLN	1.68627	RV	1.91977e-05
42805	1.68573	RV	0.0153737
POLR2L	1.68376	RV	3.48984e-05
GCSH	1.68352	RV	8.80114e-09
HAPLN1	1.68202	RV	0.0350337
UBN1	1.68123	RV	4.10782e-12
MRM1	1.68103	RV	1.21646e-05
PAQR4	1.67931	RV	0.000569864
ZNHIT2	1.67839	RV	0.00455365
TM4SF18	1.67728	RV	1.14308e-06
PCDHGB2	1.67717	RV	0.00141263
BID	1.67509	RV	7.31888e-07
ADD2	1.67396	RV	0.00499701
IRAK1BP1	1.67321	RV	0.000966987
LMOD2	1.67285	RV	0.000599579
TMEM143	1.67267	RV	7.92609e-11
BEND3P3	1.67157	RV	0.0001611
SYNGR2	1.67093	RV	7.44511e-07
ANKRD28	1.67086	RV	1.54867e-09
SPTBN1	1.67079	RV	4.58314e-08
CCDC34	1.67055	RV	0.0113858
SIGIRR	1.6699	RV	5.58865e-05
TSC22D4	1.66969	RV	4.98083e-07
PLA2G15	1.66942	RV	2.16677e-07
SOGA1	1.66907	RV	1.75707e-09
C11orf45	1.66898	RV	6.74386e-05
PDE3A	1.6647	RV	6.50579e-07
CTSD	1.66406	RV	3.13875e-06
NAPRT1	1.66354	RV	0.000631428
RNH1	1.66254	RV	5.89602e-05
PNPLA2	1.66191	RV	1.10775e-05
DCTN1	1.66103	RV	7.52345e-13
TMEM223	1.65939	RV	8.55568e-07
CD36	1.65791	RV	1.12782e-06
RAMP1	1.65743	RV	3.78156e-06
FAM195B	1.6561	RV	0.000598062
TMEM132A	1.65434	RV	0.000125519
BIN1	1.6536	RV	0.00531556
PRIMA1	1.65289	RV	0.000699134
PTP4A3	1.65288	RV	5.79502e-09
NLRX1	1.65282	RV	1.42545e-09
NOTCH4	1.64898	RV	2.76259e-10
PCDHGA4	1.64872	RV	0.00119869
PTDSS1	1.64724	RV	2.74813e-09
ZNF414	1.6472	RV	0.00697022
ULK1	1.64639	RV	3.21948e-06
CCDC88C	1.64563	RV	7.038e-05
DACH1	1.64506	RV	0.000302221
42797	1.64494	RV	0.000259966
LRRC45	1.64489	RV	0.000861005
IFIT1	1.64488	RV	2.64581e-05
COL7A1	1.64411	RV	0.000115798
PPM1H	1.64168	RV	0.000168873
CACNA2D1	1.63995	RV	2.28101e-06
SIVA1	1.63961	RV	0.0390336
SAMD1	1.63949	RV	6.32799e-05
NOVA2	1.639	RV	0.00296055
PAOX	1.63689	RV	0.00149631
WDR31	1.63648	RV	4.44183e-06
JAK2	1.63644	RV	5.62634e-07
AAK1	1.63598	RV	2.50454e-09
PALLD	1.63567	RV	3.98738e-06
DYRK1B	1.63525	RV	2.47444e-05
CISH	1.63524	RV	0.0297958
TLN2	1.63509	RV	1.5441e-09
PLEKHJ1	1.6343	RV	8.08997e-09
F8	1.63376	RV	4.18811e-09
CDR2L	1.63344	RV	8.92152e-07
HADHA	1.6332	RV	1.92804e-08
PGAP2	1.63227	RV	1.91377e-05
NDNF	1.63206	RV	7.16793e-05
FAM210B	1.63163	RV	1.8473e-10
OSR2	1.63093	RV	0.000488293
ADAM23	1.63087	RV	3.95729e-10
CD38	1.6308	RV	0.00211688
FRMPD4	1.63027	RV	0.000478937
GIPC3	1.62965	RV	0.000232335
CLDN5	1.62922	RV	4.36285e-05
TJP2	1.62795	RV	7.94469e-08
EEFSEC	1.62774	RV	4.62604e-09
GPT2	1.62698	RV	0.000700405
PCDH12	1.62661	RV	3.19672e-07
BCKDHB	1.62616	RV	2.48018e-08
CCDC85C	1.62544	RV	1.69339e-08
SLC2A12	1.62529	RV	3.0034e-05
NMRAL1	1.62485	RV	2.30562e-06
MTSS1L	1.62464	RV	2.33884e-07
VPS51	1.62378	RV	5.81224e-06
EGFLAM	1.62173	RV	1.57045e-07
SLC25A42	1.62147	RV	2.79116e-09
PXMP2	1.62097	RV	2.35727e-08
LRRC49	1.62096	RV	1.62282e-05
CHST1	1.62076	RV	0.00122358
PPDPF	1.6207	RV	5.03638e-08
CRIP2	1.62069	RV	0.00246598
C21orf33	1.62037	RV	2.50864e-09
GYS1	1.62031	RV	1.7842e-09
ETFDH	1.61894	RV	7.91777e-07
FP588	1.61882	RV	0.000553769
IGFBP7	1.61874	RV	2.5388e-06
WWC3	1.6177	RV	7.66877e-10
NTHL1	1.61749	RV	9.60396e-05
DNAJC5G	1.61747	RV	0.030662
IP6K3	1.61734	RV	7.54971e-07
SDHA	1.61681	RV	8.92152e-07
CNKSR1	1.61626	RV	0.0104787
GGTA1P	1.61615	RV	0.00131709
KANK3	1.61404	RV	3.76947e-06
CCDC93	1.61381	RV	8.32084e-08
SCARF1	1.61373	RV	2.72643e-06
MRPL46	1.61335	RV	3.60495e-07
CBFA2T3	1.61323	RV	4.8322e-07
C8orf82	1.61156	RV	2.28403e-05
[truncated: 283 more rows]

## Sheet: RA vs IVS
Right Atrium vs Interventricular Septum
Gene	Fold Difference	Region Enriched	FDR
BMP10	834.705	RA	2.15513e-199
SLC5A12	396.693	RA	1.06875e-225
HAMP	315.039	RA	3.24765e-260
MYBPHL	283.598	RA	0
VWDE	179.806	RA	9.83996e-115
SHD	171.874	RA	8.27309e-97
CYP4F30P	125.705	RA	7.0098e-48
ZNF385B	97.8439	RA	2.66913e-108
NPPA	97.418	RA	6.99208e-24
SLN	84.571	RA	3.32971e-36
FAM216B	82.6297	RA	6.20859e-64
KIF1A	72.9139	RA	2.60118e-202
HCN1	68.5596	RA	1.19671e-112
PRSS35	66.2434	RA	4.23096e-87
OIT3	64.0537	RA	4.63648e-37
PCYT1B	63.8675	RA	1.1279e-73
PRKG2	63.8276	RA	2.12817e-40
CHRNE	63.7523	RA	3.07412e-56
FAM181B	58.2559	RA	7.80089e-39
OTOGL	58.0667	RA	9.12576e-131
GRIN2C	55.9489	RA	5.86591e-66
SYNPR	53.3347	RA	8.74041e-59
NR2F1	51.2886	RA	1.38773e-121
LOC440905	50.8475	RA	4.94029e-31
TCEAL2	45.7303	RA	7.98201e-100
NTM	44.0961	RA	1.29976e-224
GJD2	43.0902	RA	8.35741e-42
SNAP25	42.1369	RA	1.56924e-48
IGFN1	41.4645	RA	6.72353e-27
C17orf107	38.8241	RA	3.22608e-44
GSG1L	38.1325	RA	1.94679e-27
SFRP5	36.7645	RA	2.68191e-22
PTPRQ	35.3486	RA	1.01957e-41
SPINK2	35.2853	RA	1.22316e-41
MCOLN3	35.0657	RA	2.75803e-92
ROR2	34.6995	RA	1.52331e-155
PLA2G12B	34.2666	RA	4.46823e-51
PRMT8	33.7988	RA	1.30349e-27
SLC7A11	32.4519	RA	1.46826e-109
GPM6A	31.978	RA	3.46442e-47
IL6	28.6267	RA	4.88834e-16
MYL4	28.2139	RA	2.49422e-30
SBK2	28.1127	RA	1.95661e-60
DNER	28.0125	RA	1.6097e-116
MYOZ1	27.504	RA	1.30353e-59
IL8	27.0865	RA	4.21955e-18
CXorf64	26.9079	RA	7.10966e-25
KCNJ3	26.679	RA	5.59172e-23
FOSB	26.4647	RA	1.44399e-09
KCNA5	25.2911	RA	9.60403e-62
SLC39A8	24.8103	RA	7.12293e-117
IL5RA	24.5092	RA	2.49668e-27
ID4	24.3347	RA	3.39499e-147
DFNB31	24.0567	RA	3.72088e-49
HAS1	23.0097	RA	1.01932e-07
FLJ41200	22.6283	RA	3.12035e-34
PTGS2	22.5829	RA	1.28884e-35
ITLN1	21.3126	RA	6.50755e-07
CACNA1D	20.8072	RA	1.85247e-63
KCNK17	20.7695	RA	2.99533e-24
FLJ31813	20.7039	RA	1.14839e-39
KCNK3	20.5764	RA	8.65076e-42
PRUNE2	20.2928	RA	4.17914e-73
ZNF365	20.1532	RA	1.27645e-18
CA12	20.0814	RA	2.68055e-23
DHRS9	20.0283	RA	2.69196e-33
MYL7	19.6063	RA	1.96446e-19
SOSTDC1	19.0895	RA	1.34836e-48
L3MBTL4	19.054	RA	2.62203e-51
CACNA2D2	18.2749	RA	9.175e-100
CACNA1G	18.1298	RA	6.98221e-53
PDE8B	18.0205	RA	3.26791e-72
NMNAT2	17.8703	RA	1.46711e-96
FLJ42709	17.7959	RA	3.91707e-48
NETO1	17.742	RA	1.07017e-19
STAT4	16.4991	RA	5.38554e-115
SMOC1	16.4227	RA	1.64736e-12
RGS1	16.1354	RA	1.61137e-24
FAM83G	15.8344	RA	3.37756e-49
PPP2R2B	15.7824	RA	1.62704e-31
FRMPD2	15.4429	RA	2.86068e-24
TRABD2B	15.0468	RA	1.57587e-102
RIMS4	14.8783	RA	2.39683e-19
CHGB	14.1911	RA	6.91041e-33
LIF	14.1868	RA	2.63366e-11
FGFR2	14.181	RA	4.36266e-38
BEX2	13.9341	RA	1.39073e-62
GOLGA7B	13.8624	RA	8.03821e-20
RAB33A	13.7691	RA	1.36083e-48
NSUN7	13.7328	RA	1.5531e-16
NAT8L	13.6181	RA	2.55281e-34
LGR6	13.4028	RA	1.19091e-50
CNTFR	13.2125	RA	9.26146e-31
ELMOD1	13.0711	RA	6.59242e-39
CPLX3	12.7579	RA	1.29763e-68
CAMK1D	12.5585	RA	1.32465e-65
CDKL2	12.1268	RA	3.765e-18
CLDN1	12.1019	RA	5.05348e-07
AGBL4	11.8103	RA	1.44748e-22
LMAN1L	11.7493	RA	1.84432e-58
SNX22	11.7265	RA	1.16561e-44
GRIP1	11.3454	RA	3.83004e-13
NTNG2	11.2994	RA	1.59151e-46
GDF6	11.2269	RA	2.3874e-37
NR4A2	11.2163	RA	9.36382e-11
RGS9	11.1145	RA	4.8859e-19
COL9A1	11.1122	RA	1.00619e-35
EGR2	11.0561	RA	5.34757e-12
SLPI	11.0343	RA	1.43543e-11
WDR49	10.6938	RA	9.9257e-19
TMEM163	10.6415	RA	1.59063e-30
RHBDL3	10.6351	RA	1.38622e-35
PDLIM4	10.5447	RA	6.90972e-75
ADAMTSL2	10.5314	RA	7.70946e-60
FOS	10.4867	RA	1.48572e-06
GPR183	10.452	RA	1.08964e-29
ITGA2B	10.0046	RA	1.11773e-25
LGI3	9.9736	RA	6.7332e-22
TSPAN8	9.94165	RA	6.50998e-22
GABRB3	9.54158	RA	1.59425e-34
DSC1	9.45438	RA	1.26098e-36
METTL7B	9.27184	RA	4.00203e-35
ACHE	9.24825	RA	8.63265e-20
PKHD1L1	9.20611	RA	4.24605e-12
RARRES2	9.12411	RA	3.16953e-54
PCDH15	9.12121	RA	1.80766e-26
EGR3	9.09384	RA	9.12012e-07
CDHR1	9.05086	RA	4.27603e-35
NTRK2	9.0395	RA	1.48705e-45
LOC283070	8.98721	RA	8.05288e-83
DHRS7C	8.98225	RA	3.36651e-13
CCDC163P	8.88834	RA	1.97372e-12
PSD	8.86376	RA	4.91207e-21
COMP	8.84967	RA	6.64781e-18
VGLL2	8.82854	RA	5.96878e-07
PCDH20	8.76842	RA	6.63591e-16
CRTAC1	8.55494	RA	2.99255e-19
CHODL	8.52225	RA	5.46809e-16
LINGO1	8.46601	RA	6.38077e-28
GCK	8.44601	RA	1.99648e-14
CXCL1	8.42522	RA	7.83794e-09
ASPG	8.36285	RA	2.4415e-37
ACTA2	8.26093	RA	2.00111e-58
ULK4	8.23178	RA	2.73502e-33
NPPB	8.19536	RA	2.0751e-05
PITPNM3	8.16522	RA	9.8102e-28
NEB	8.15598	RA	3.81298e-11
CADM2	8.08399	RA	7.486e-25
C15orf60	7.93767	RA	1.4216e-13
MARCO	7.92826	RA	2.73545e-20
RNF128	7.89279	RA	1.39727e-22
EGR1	7.87521	RA	2.15396e-06
LRRC7	7.86298	RA	2.97714e-21
LRRN2	7.69876	RA	2.75175e-38
AFF2	7.67304	RA	7.6092e-21
FOSL1	7.66785	RA	9.24342e-08
COL13A1	7.56544	RA	9.26083e-33
MAL2	7.55909	RA	5.80392e-17
GDF10	7.51888	RA	1.33673e-14
CD300E	7.36751	RA	3.28835e-09
BNC1	7.36199	RA	4.98585e-11
ADM	7.36108	RA	1.53117e-77
DGKI	7.34338	RA	2.36928e-20
DNAH11	7.33074	RA	6.27457e-26
HP	7.21954	RA	2.39869e-05
PLA2G2A	7.19231	RA	2.70976e-12
FAM5C	7.17165	RA	7.03668e-07
IL1RN	7.16385	RA	7.92382e-08
CP	7.13798	RA	3.49149e-36
SCRG1	7.12457	RA	1.38849e-17
LOC100216479	7.11825	RA	2.03413e-31
CHL1	7.02596	RA	9.04278e-42
SLC6A4	6.99948	RA	1.7162e-15
ANGPTL7	6.90542	RA	2.58766e-10
SLIT3	6.82234	RA	5.99775e-37
KRT18	6.81274	RA	1.61634e-45
RNF175	6.78963	RA	1.78324e-19
ASTN2	6.77757	RA	6.45198e-32
GPR3	6.75946	RA	6.35033e-08
RASGRP1	6.72929	RA	8.44294e-23
VSTM2L	6.70955	RA	8.03027e-25
CFH	6.60451	RA	1.91664e-53
RGS2	6.58643	RA	1.46053e-33
MYRF	6.5791	RA	6.1155e-07
COLEC11	6.53971	RA	3.60406e-39
OXCT2	6.48589	RA	1.31255e-19
EYA2	6.48188	RA	3.00953e-24
NKAIN2	6.4735	RA	8.29223e-19
PTHLH	6.4574	RA	1.92127e-05
PTPRF	6.42627	RA	1.8904e-26
SGK110	6.40124	RA	5.4997e-16
FAM83B	6.34822	RA	6.39156e-07
CTGF	6.34297	RA	2.41025e-14
PPP1R1B	6.30014	RA	1.56116e-09
HTR2B	6.22853	RA	7.02517e-16
CGREF1	6.21997	RA	1.00364e-15
KCNA6	6.21499	RA	4.25064e-18
FMOD	6.20781	RA	2.3874e-57
PLVAP	6.19233	RA	2.60621e-35
SIGLEC10	6.18339	RA	2.95811e-08
SALL1	6.06855	RA	7.29455e-06
KCNT2	6.06406	RA	4.72972e-28
GAL3ST3	6.06306	RA	1.48757e-16
CXCL3	6.04992	RA	2.20626e-07
TMEM30B	6.01983	RA	6.4786e-21
AQP9	6.01349	RA	8.77529e-06
NRCAM	5.99331	RA	1.15256e-12
TMEM108	5.93718	RA	3.76645e-24
MCOLN2	5.91928	RA	1.27038e-13
SNAI1	5.90627	RA	1.68554e-08
SGSM1	5.87686	RA	5.86591e-66
CHRDL1	5.84913	RA	1.00308e-20
MT1A	5.84665	RA	1.72128e-08
OGDHL	5.83379	RA	3.35625e-14
FAM84A	5.80189	RA	1.11082e-21
CRISPLD1	5.71746	RA	7.07273e-16
FNDC4	5.70843	RA	3.43336e-18
CCDC109B	5.55189	RA	1.0125e-29
SCGN	5.54228	RA	2.19154e-08
MMRN1	5.53405	RA	1.05522e-06
CMTM5	5.49657	RA	3.96526e-17
DUOX1	5.43787	RA	3.7408e-20
GPRC5A	5.41684	RA	7.01026e-09
IRF4	5.38878	RA	3.79267e-12
SAMSN1	5.30746	RA	1.3833e-09
SMIM1	5.20731	RA	7.31335e-18
CFB	5.19298	RA	3.02923e-15
GPR126	5.18963	RA	2.00284e-35
CPEB1	5.16169	RA	7.90268e-19
UBXN10	5.15756	RA	9.21532e-16
RELN	5.1575	RA	4.34418e-18
ALDH1A2	5.14783	RA	2.29253e-68
XYLT1	5.14518	RA	6.21168e-19
AEBP1	5.14212	RA	3.43069e-35
GPR85	5.13646	RA	6.68676e-24
NR4A3	5.11542	RA	0.000213774
CYP27C1	5.11494	RA	3.90476e-13
PDE4B	5.06876	RA	2.70976e-12
MYH6	5.06047	RA	2.34156e-10
CD69	5.03975	RA	6.0049e-10
BRSK1	5.02771	RA	2.87355e-28
TSPAN7	5.00925	RA	7.36185e-62
GRIK5	4.99454	RA	1.03763e-19
MATN2	4.994	RA	5.42886e-49
CASKIN1	4.99007	RA	1.9953e-16
FLRT2	4.95153	RA	1.19091e-50
LRCH2	4.94909	RA	7.02991e-34
ITGA10	4.93429	RA	1.13477e-20
FXYD3	4.932	RA	9.26574e-11
BMX	4.91121	RA	1.01924e-24
NPY1R	4.88815	RA	1.10467e-24
KCTD1	4.87717	RA	1.02559e-30
ALDH1A3	4.85676	RA	3.63164e-24
LINC00087	4.85246	RA	4.39697e-46
TNFSF14	4.82648	RA	1.24819e-07
GNAO1	4.81094	RA	1.3219e-25
MEGF10	4.80635	RA	3.38597e-13
RND2	4.79302	RA	1.86398e-17
FBLN1	4.77044	RA	7.74927e-36
DNASE1L3	4.76658	RA	1.0297e-21
LOC100652768	4.75962	RA	2.7814e-11
CLCF1	4.74277	RA	9.08795e-09
SLC9A7P1	4.73183	RA	1.68863e-16
WISP2	4.71969	RA	3.91447e-21
SLC35F2	4.69238	RA	1.58906e-16
PLXNB3	4.68115	RA	6.4199e-26
ERC2	4.6789	RA	1.13393e-08
PRG4	4.6773	RA	0.00585988
BASP1	4.65733	RA	8.49926e-17
BCHE	4.65124	RA	4.80981e-30
ZNF608	4.63841	RA	3.5298e-36
P2RX1	4.62242	RA	1.26131e-15
NTN1	4.62072	RA	1.06796e-16
SMAD7	4.62048	RA	6.51341e-39
AGTR1	4.60905	RA	9.60195e-21
F10	4.60595	RA	2.42193e-31
IGSF1	4.55508	RA	3.57052e-18
CELSR2	4.47158	RA	5.47234e-36
SLC11A1	4.45208	RA	8.10017e-14
GJA5	4.44751	RA	2.80329e-16
REEP2	4.44419	RA	4.44563e-19
CRHBP	4.44051	RA	1.30748e-13
LOC254559	4.43648	RA	2.03811e-10
WNT2B	4.4203	RA	4.38245e-21
TMEM132C	4.41357	RA	9.77631e-12
SERPINA5	4.40828	RA	4.75975e-19
TMEFF2	4.39199	RA	2.21526e-14
POF1B	4.38846	RA	7.51113e-28
KCNK1	4.37592	RA	4.17731e-34
TMCC2	4.37588	RA	5.52177e-16
SCARA3	4.35253	RA	1.69232e-14
S100B	4.33688	RA	1.92875e-19
RIMS3	4.33206	RA	2.09037e-28
WFIKKN2	4.3094	RA	5.20527e-12
FAM198A	4.30225	RA	9.20221e-15
IL7R	4.30224	RA	0.000106389
PLP1	4.30166	RA	2.42004e-42
ADAMTS3	4.28514	RA	1.53832e-12
INHA	4.28455	RA	4.18058e-09
DKK2	4.27731	RA	4.29412e-15
BTG3	4.27635	RA	1.26101e-35
SLC22A17	4.27082	RA	3.65872e-31
NAGS	4.27072	RA	1.90345e-09
RASSF5	4.26694	RA	5.51659e-30
KIAA1199	4.26465	RA	9.2927e-07
FCGR3A	4.26256	RA	4.7886e-16
CD200	4.24048	RA	3.0453e-14
LINC00086	4.22889	RA	7.44089e-23
TRPM3	4.227	RA	6.2042e-07
NFKBID	4.22233	RA	1.13444e-10
DAPK1	4.22227	RA	8.26027e-25
LRRN3	4.20434	RA	9.13764e-09
ARHGEF26	4.19064	RA	1.10219e-36
CPNE8	4.17656	RA	6.68505e-37
JUNB	4.14238	RA	5.90192e-10
CCL2	4.13135	RA	7.75106e-07
RHAG	4.11569	RA	6.794e-14
MYRIP	4.0895	RA	1.4452e-19
ABCC3	4.08275	RA	5.86059e-09
RARRES1	4.07928	RA	5.1644e-14
ARSJ	4.07562	RA	1.50697e-15
CYP26B1	4.06286	RA	8.25323e-18
EPS8L2	4.05219	RA	7.13703e-12
PGPEP1L	4.05029	RA	1.04744e-11
CIB2	4.04697	RA	2.55535e-24
COL8A2	4.03858	RA	6.14258e-16
MUC1	4.02386	RA	3.681e-17
INHBA	4.02083	RA	4.98042e-05
STEAP2	4.01494	RA	1.78418e-49
HTR4	4.01069	RA	6.05211e-13
FOXC1	4.00367	RA	5.11322e-28
DKK3	3.98443	RA	8.08657e-37
SLC7A5	3.98259	RA	4.03189e-08
PLCH1	3.97605	RA	2.59409e-14
TRHDE	3.96954	RA	1.59055e-08
ZNF711	3.96813	RA	1.2228e-14
WNT2	3.96189	RA	2.24948e-09
NFASC	3.96151	RA	1.27497e-64
C16orf89	3.95183	RA	7.27793e-05
AKR1C1	3.94712	RA	3.89162e-34
PGBD5	3.94497	RA	1.02657e-24
GNAL	3.94368	RA	8.87799e-25
NLGN3	3.93967	RA	1.44978e-12
DDR1	3.93397	RA	1.56039e-34
SELL	3.93146	RA	0.000139357
HS3ST1	3.93078	RA	5.13243e-14
SDR42E1	3.91935	RA	9.80981e-13
HPCAL4	3.9184	RA	4.136e-06
OLR1	3.91428	RA	2.06425e-05
TBX5	3.89534	RA	2.18426e-22
EDNRA	3.89317	RA	2.63882e-34
SCD	3.88717	RA	7.48219e-06
EPHB2	3.88463	RA	1.42942e-15
LMO3	3.88018	RA	1.5238e-21
PRRG4	3.87958	RA	2.34992e-20
PRR26	3.87202	RA	2.01953e-09
C5AR1	3.85016	RA	2.67796e-09
TAGLN	3.83585	RA	1.22425e-31
GSTM5	3.83514	RA	4.15341e-14
RHOU	3.8291	RA	8.16951e-33
FAM184A	3.82784	RA	2.96855e-10
PRSS23	3.81652	RA	8.1089e-22
MYLK	3.80754	RA	5.32088e-29
RASL12	3.79687	RA	5.58678e-35
SLITRK2	3.78645	RA	9.5374e-11
TNNI1	3.78357	RA	0.000870782
DHODH	3.76684	RA	5.40281e-27
POSTN	3.75671	RA	5.66588e-09
MEST	3.75661	RA	5.84108e-13
ADAMTS4	3.75268	RA	1.09506e-06
GRHL1	3.75099	RA	4.76816e-10
PLAUR	3.74912	RA	1.27399e-05
FBP1	3.73764	RA	5.56656e-12
TIAM1	3.7263	RA	9.92946e-21
HBB	3.72416	RA	0.00471278
CCDC158	3.72384	RA	8.72509e-08
GIPR	3.71693	RA	3.92731e-16
TTLL7	3.7028	RA	6.77742e-17
RALYL	3.70122	RA	2.71763e-14
PTGES	3.69708	RA	1.40086e-09
MBNL3	3.69622	RA	6.7648e-10
ZFP36	3.69471	RA	3.50912e-07
TNFRSF8	3.69431	RA	1.42802e-06
WISP1	3.68826	RA	5.5929e-11
FAM19A5	3.68653	RA	3.83869e-07
GNB5	3.68304	RA	9.7219e-37
PTGS1	3.68239	RA	6.29773e-16
NCS1	3.68178	RA	3.14102e-19
MAPK13	3.68003	RA	7.41778e-14
SOCS3	3.67844	RA	2.26269e-07
CLDN11	3.67178	RA	2.93721e-16
MAFF	3.67006	RA	1.39976e-06
CFP	3.65244	RA	5.73063e-09
CHST6	3.6438	RA	1.09327e-14
SEMA3A	3.62822	RA	3.05924e-10
NRXN3	3.62606	RA	3.45182e-18
FCGBP	3.61908	RA	3.57836e-07
RPS6KA6	3.61465	RA	1.83385e-09
BMP8A	3.61405	RA	1.14463e-16
GPRASP1	3.60302	RA	4.96608e-33
VDR	3.59736	RA	0.000325993
STAMBPL1	3.59196	RA	1.2914e-13
TIMP1	3.58242	RA	2.37556e-22
LOC100289137	3.57407	RA	1.07977e-05
IL1RL1	3.56833	RA	1.91783e-06
STAC2	3.56174	RA	1.14606e-09
PAM	3.54998	RA	1.07227e-29
PINLYP	3.54867	RA	7.7795e-12
CXCL2	3.54299	RA	0.000546169
FBXO41	3.52557	RA	1.11942e-12
LILRA5	3.52371	RA	0.000122704
CCDC3	3.52209	RA	2.38253e-18
CYTIP	3.51277	RA	9.90032e-16
ALCAM	3.51087	RA	5.57295e-39
PTPN22	3.49098	RA	1.82751e-08
PDCD1	3.48727	RA	0.000771013
NAP1L3	3.48677	RA	1.17439e-12
GADD45B	3.48201	RA	2.22521e-13
CTTNBP2	3.47958	RA	2.47747e-17
C17orf96	3.47516	RA	1.14449e-06
TMEM229B	3.47467	RA	1.46394e-11
RBP4	3.47152	RA	0.00062513
EPHA4	3.46882	RA	5.38462e-25
IGSF10	3.45992	RA	3.68933e-13
ACVR1C	3.45964	RA	1.06642e-06
SMAD6	3.44246	RA	1.74127e-36
CCDC19	3.44182	RA	2.21563e-09
PHYHIP	3.44109	RA	6.50954e-10
MPZ	3.43909	RA	2.20492e-13
CLEC7A	3.43724	RA	2.28757e-17
TSTD1	3.43561	RA	6.56551e-21
FBXO2	3.4257	RA	3.53791e-11
SHROOM2	3.42488	RA	4.54558e-09
MYH11	3.42274	RA	2.9489e-11
ID2	3.42199	RA	1.33077e-57
CA13	3.42145	RA	6.64269e-15
KIAA1377	3.42038	RA	9.72678e-20
S100A8	3.41167	RA	0.00133901
CD83	3.40994	RA	1.50435e-07
ST6GAL2	3.40383	RA	3.17401e-08
DNAJC6	3.4031	RA	1.76088e-22
GSE1	3.38595	RA	1.70207e-38
MYC	3.3751	RA	4.91787e-11
NCR3LG1	3.37347	RA	2.94767e-15
C11orf96	3.3555	RA	7.84971e-08
CSTA	3.34856	RA	1.04935e-06
TMEM2	3.34147	RA	7.80744e-11
GAREML	3.33202	RA	6.84553e-15
CHI3L2	3.33093	RA	9.53953e-06
PTPRZ1	3.30173	RA	1.04942e-16
DACT1	3.28598	RA	1.92566e-07
BHMT2	3.28002	RA	5.09654e-31
DDX26B	3.27886	RA	2.22769e-29
COL4A5	3.26774	RA	2.40337e-38
MYBPC1	3.26593	RA	1.04064e-14
SPOCK1	3.25773	RA	5.7801e-14
SLC9B2	3.2572	RA	1.11226e-21
HSPA6	3.25457	RA	0.000111582
XPNPEP2	3.25308	RA	1.03214e-11
GPM6B	3.24998	RA	6.432e-22
AOX1	3.24494	RA	1.96357e-11
MTHFD1L	3.24168	RA	1.65528e-13
PI15	3.23498	RA	1.41612e-05
SV2A	3.23318	RA	5.20643e-09
GLI2	3.23309	RA	9.33599e-10
KCNK5	3.21337	RA	3.36792e-06
TWIST2	3.21329	RA	9.14293e-07
TNC	3.20925	RA	0.000469706
SCAMP5	3.20308	RA	4.71155e-19
FAM81B	3.20097	RA	1.03998e-06
LIMD2	3.19236	RA	9.32908e-07
LXN	3.18885	RA	3.29387e-13
ART4	3.18326	RA	2.79147e-16
SAMD5	3.181	RA	1.92863e-11
STX1B	3.17995	RA	2.61922e-08
NFATC2	3.17968	RA	9.13326e-09
SEMA4A	3.17818	RA	1.48042e-08
LINC00282	3.17752	RA	1.30807e-11
AFAP1	3.17253	RA	7.75647e-40
SOX15	3.17177	RA	3.08525e-05
FBXO17	3.17137	RA	5.35663e-20
MMP19	3.17131	RA	6.90898e-07
UCHL1	3.16414	RA	5.46146e-08
KAZN	3.15727	RA	6.10093e-14
PAPLN	3.15711	RA	2.58813e-15
ECE2	3.15015	RA	1.95805e-07
DERL3	3.14415	RA	4.42218e-06
NRIP3	3.14283	RA	7.42459e-08
SLC2A3	3.1379	RA	3.27861e-07
SULT1C4	3.12784	RA	2.09539e-21
SHC3	3.12548	RA	2.76836e-15
GRIK3	3.12282	RA	3.12978e-12
HSD17B14	3.12272	RA	8.44238e-07
VANGL2	3.11718	RA	2.00579e-22
GPR173	3.11673	RA	4.2545e-13
ADRBK2	3.11405	RA	4.69815e-36
CHSY3	3.10982	RA	5.09248e-08
TLL1	3.10903	RA	2.25967e-06
APBA1	3.09675	RA	5.70397e-23
RELT	3.09611	RA	2.50612e-11
SUSD4	3.09436	RA	1.84381e-24
SPON1	3.09209	RA	1.21508e-14
LOX	3.08841	RA	2.21952e-16
AMIGO2	3.0797	RA	1.38949e-14
KIF5C	3.07668	RA	8.30737e-09
C5orf27	3.07526	RA	4.22424e-06
STAP2	3.07265	RA	1.07675e-08
FAM107B	3.06913	RA	5.1239e-11
SYT13	3.06482	RA	1.97913e-07
DDIT4L	3.05821	RA	1.92428e-09
EPHA7	3.05263	RA	2.39264e-12
NGFR	3.0511	RA	1.57084e-10
TMEM176B	3.03937	RA	1.00963e-25
NR4A1	3.0341	RA	0.00013961
GRIA3	3.02971	RA	3.14112e-06
RAP1GAP	3.0291	RA	1.41183e-23
LOC100507351	3.02846	RA	5.2735e-10
FPR1	3.01838	RA	0.000118396
TMEM98	3.01528	RA	3.40138e-25
ACSF2	3.01465	RA	2.09085e-22
SIK1	3.01223	RA	0.000291085
ZC3H12A	3.0106	RA	1.10833e-10
SLC1A5	3.00318	RA	1.40062e-21
TMEM37	3.00274	RA	2.01079e-09
ERBB3	2.99848	RA	7.44634e-16
SLC25A21	2.99757	RA	6.21501e-07
TPM3	2.99722	RA	1.67454e-08
BMP7	2.99667	RA	2.0693e-08
CSF3R	2.99462	RA	0.000655032
CD300A	2.99067	RA	6.5855e-08
CADM3	2.98947	RA	1.52668e-09
COL24A1	2.98637	RA	2.31013e-08
ENPP5	2.9841	RA	8.5683e-11
P2RX6	2.98038	RA	1.96638e-05
SMAD9	2.97233	RA	3.28645e-24
UNC13D	2.96513	RA	1.45703e-09
LONRF3	2.96183	RA	7.95436e-07
EPB41L4B	2.96075	RA	1.8214e-27
AKR1C2	2.95621	RA	1.14452e-10
ITGB8	2.95543	RA	3.15088e-14
FUOM	2.94386	RA	1.7138e-11
APOE	2.93435	RA	1.13079e-06
SLCO2A1	2.92813	RA	4.95814e-22
TRPC4	2.92452	RA	0.000403012
EXPH5	2.91997	RA	4.64182e-07
FLJ23867	2.91959	RA	2.78347e-14
RAB34	2.91563	RA	1.23541e-34
BTG2	2.91131	RA	2.29487e-05
SBSPON	2.90947	RA	9.85678e-09
FAM83H	2.89768	RA	8.5135e-07
ITGA8	2.89493	RA	3.70466e-10
GNA14	2.88646	RA	2.32178e-13
NRXN1	2.8864	RA	2.97714e-21
TULP3	2.88496	RA	3.84402e-26
PLA2G4A	2.88406	RA	4.34418e-18
CNR1	2.87979	RA	3.62144e-07
PCSK2	2.86723	RA	8.51838e-06
RASD1	2.86533	RA	5.93588e-13
FAM133A	2.86475	RA	0.000109793
ELN	2.83852	RA	7.13195e-21
INMT	2.83813	RA	4.62202e-16
EFEMP1	2.8381	RA	1.21573e-33
SFRP4	2.83315	RA	3.9516e-06
MID1	2.83016	RA	7.82049e-18
PNMAL1	2.82734	RA	8.89888e-17
NFAM1	2.82672	RA	1.17454e-08
WDR63	2.82018	RA	5.66375e-05
MYO1F	2.81836	RA	4.60589e-10
CAPS	2.81149	RA	2.96707e-06
IL17RE	2.80741	RA	7.00818e-05
LGI4	2.80665	RA	2.43265e-15
LOC100507387	2.8053	RA	1.84384e-05
SERPINA3	2.80094	RA	3.9547e-10
C1QTNF1	2.7941	RA	1.89845e-08
BEX1	2.79366	RA	3.19162e-05
TNK2	2.78924	RA	6.4461e-11
PLAT	2.78582	RA	1.29917e-08
ZC3H12B	2.78561	RA	1.31083e-07
FKBP11	2.78513	RA	1.10859e-09
CNTN3	2.78347	RA	9.96846e-09
PRELP	2.78085	RA	2.12609e-10
FGF11	2.78081	RA	1.17364e-18
TMEM176A	2.77712	RA	3.33828e-18
PABPC4L	2.77617	RA	2.96428e-12
BNC2	2.77358	RA	4.72434e-16
ASIC1	2.77312	RA	2.31644e-10
RGS4	2.7726	RA	3.48403e-05
FGFR3	2.7681	RA	1.83946e-07
DDX43	2.76729	RA	5.35549e-07
ADAMTS2	2.76668	RA	1.33921e-17
SCD5	2.76668	RA	5.1644e-14
SEMA7A	2.7626	RA	4.04187e-07
SAT1	2.7622	RA	4.84557e-14
GPC3	2.76153	RA	1.38252e-07
EPB41L3	2.7555	RA	2.79436e-19
KCNJ5	2.75488	RA	4.10386e-17
SOX10	2.74381	RA	2.10082e-07
SELM	2.74379	RA	3.13473e-11
MGP	2.74298	RA	4.49238e-14
JAK3	2.74286	RA	6.75565e-05
MEGF6	2.74025	RA	5.89035e-08
MAEL	2.73908	RA	8.48731e-10
QSOX1	2.72496	RA	2.37058e-25
CHST11	2.72222	RA	4.83064e-19
CYS1	2.72165	RA	3.43875e-11
KCNIP2	2.72032	RA	2.70116e-05
IL33	2.72018	RA	5.72527e-19
ANGPT1	2.71206	RA	1.81785e-18
FGF13	2.71202	RA	1.49281e-05
DMGDH	2.70093	RA	4.04401e-11
TWIST1	2.69838	RA	4.447e-08
THBS3	2.69708	RA	9.76222e-29
SLC22A4	2.69602	RA	1.34734e-06
OGN	2.69542	RA	1.95841e-12
RTN4	2.69136	RA	1.55621e-09
MYO5B	2.69077	RA	2.77139e-05
COL16A1	2.69029	RA	2.07072e-18
APBB1IP	2.68975	RA	2.70464e-12
RAB36	2.68946	RA	1.73018e-07
MT1M	2.68011	RA	2.72905e-05
ACADL	2.6794	RA	3.92235e-08
SLC1A7	2.67899	RA	1.48572e-06
VCAN	2.67878	RA	3.24233e-14
LRRC16A	2.67767	RA	1.55122e-15
C2orf40	2.67426	RA	7.35785e-06
GFRA3	2.67253	RA	9.47437e-07
UPB1	2.67117	RA	3.54881e-08
ERBB4	2.67043	RA	1.26028e-23
PSAT1	2.66909	RA	1.84572e-05
FAM21B	2.66708	RA	1.78936e-11
PHGDH	2.6667	RA	1.56705e-20
LDLR	2.66649	RA	6.17706e-06
STEAP1	2.66445	RA	1.33584e-08
BGN	2.66327	RA	8.20042e-08
TENM3	2.66077	RA	8.24709e-09
C15orf56	2.65875	RA	3.71458e-07
NKD1	2.65831	RA	1.10072e-06
MLPH	2.65804	RA	7.42471e-19
KCND1	2.65715	RA	7.88166e-08
PABPC5	2.64741	RA	2.63098e-05
CPNE5	2.64045	RA	4.97607e-11
PTK7	2.64006	RA	9.79152e-12
FBLN2	2.63947	RA	2.62493e-14
AMPD3	2.6373	RA	3.36345e-17
C11orf63	2.63634	RA	3.89475e-08
TPGS2	2.63294	RA	9.14537e-26
EEF1A1	2.63088	RA	5.43841e-15
VIPR1	2.63051	RA	1.69812e-12
RBP1	2.62799	RA	3.02665e-18
PTPRS	2.62799	RA	8.46449e-24
SPP1	2.62726	RA	4.84816e-07
BAMBI	2.62502	RA	4.18563e-13
FJX1	2.61762	RA	2.46374e-05
AKAP12	2.61752	RA	3.7196e-12
DUSP15	2.61708	RA	7.71943e-05
KHDC1	2.61593	RA	5.90349e-07
CSRNP1	2.6153	RA	5.46693e-06
PLCB2	2.61424	RA	4.42533e-15
LOC100505875	2.61154	RA	0.000337202
TSPAN11	2.61055	RA	3.8254e-10
HPSE	2.60947	RA	6.76633e-08
TRO	2.60646	RA	1.48484e-15
WNT5A	2.60219	RA	2.70686e-09
HMOX1	2.60096	RA	0.0184169
KIAA1755	2.60054	RA	1.56861e-16
DPYSL3	2.5998	RA	5.93893e-16
PAK1	2.59683	RA	1.7336e-11
DNAH14	2.59399	RA	1.58987e-05
ROBO3	2.59348	RA	3.61782e-09
SLC2A10	2.59004	RA	1.68228e-14
LRRC37A6P	2.58947	RA	1.05891e-09
ADAMTS8	2.58886	RA	0.0020206
NABP1	2.58538	RA	1.64291e-06
SERPINE2	2.58502	RA	9.90679e-07
SERPINA1	2.58228	RA	0.00217522
TMEM45A	2.58136	RA	1.05523e-11
PI16	2.58025	RA	4.74703e-08
MEDAG	2.5802	RA	9.38195e-06
SPN	2.57882	RA	2.00611e-08
MRO	2.57716	RA	1.04017e-09
SLC35G1	2.57239	RA	4.59872e-07
IL1R1	2.56918	RA	1.1905e-12
TBX15	2.56627	RA	4.70197e-09
DUSP2	2.56549	RA	0.0475649
UPK3B	2.55845	RA	0.00371117
TRPV3	2.55786	RA	5.54752e-07
HOPX	2.55785	RA	0.0018401
OLFM2	2.55646	RA	8.75819e-05
KIAA1324L	2.5526	RA	9.59146e-17
IL4R	2.55245	RA	2.53049e-12
MAL	2.55046	RA	6.86561e-11
CLSTN2	2.54856	RA	9.15276e-09
ADAMTS7	2.54626	RA	3.44834e-10
MMP28	2.54299	RA	1.3462e-05
TMEM119	2.5413	RA	0.00702927
C7	2.54082	RA	3.96899e-13
SNX10	2.53984	RA	4.21684e-08
HEPH	2.53744	RA	5.83801e-11
IL18	2.53158	RA	7.55008e-08
CCDC168	2.53069	RA	4.78987e-06
TNFRSF10D	2.52849	RA	1.52957e-09
RABGAP1L	2.52472	RA	1.27401e-18
PTPRN2	2.52415	RA	2.50615e-09
COL14A1	2.52248	RA	2.55379e-09
EMR2	2.5215	RA	0.000431262
FAM110C	2.51611	RA	4.49946e-09
RPL3	2.51603	RA	6.00417e-18
IGSF11	2.51566	RA	2.49847e-11
PLEKHG4	2.51548	RA	1.3845e-05
RASL11A	2.51275	RA	1.10978e-09
LOC399753	2.51261	RA	3.98122e-06
SELP	2.51016	RA	1.10936e-19
TNFAIP3	2.50943	RA	5.66169e-06
FAIM2	2.50914	RA	2.03064e-09
ARHGEF5	2.50892	RA	3.44604e-07
RNASE2	2.50475	RA	0.00064122
SLC17A9	2.50336	RA	4.18483e-05
PNMA2	2.50278	RA	5.87483e-14
APOBR	2.50241	RA	0.00301625
BST1	2.502	RA	1.42876e-12
QPCT	2.49803	RA	0.000160362
ZNF280B	2.49609	RA	1.80849e-06
LOC100506343	2.49566	RA	1.44078e-10
EFCAB13	2.4935	RA	1.03528e-09
PCDHB10	2.49091	RA	1.52468e-07
TLE3	2.48592	RA	2.82435e-11
VASN	2.48315	RA	6.73321e-07
HCN4	2.47673	RA	1.37388e-16
ROM1	2.47243	RA	1.2924e-08
NNMT	2.4686	RA	1.08866e-09
PCNXL2	2.46668	RA	4.7467e-08
TDRD9	2.4663	RA	6.66988e-10
MAPK10	2.46316	RA	5.18877e-12
RFX2	2.4623	RA	1.58567e-08
INPP1	2.46069	RA	2.61863e-23
BOC	2.4603	RA	2.83553e-08
HK3	2.4533	RA	1.37445e-07
MT1F	2.45326	RA	7.7359e-05
HR	2.45238	RA	2.46246e-05
C20orf118	2.45192	RA	1.69805e-07
ADAMTS1	2.44676	RA	1.49401e-05
LEPR	2.44625	RA	2.88217e-08
CA11	2.44531	RA	4.57243e-15
COL6A6	2.44076	RA	3.681e-17
SRRM4	2.43783	RA	2.86012e-05
ADRA2A	2.43734	RA	0.000619529
CLEC2D	2.43719	RA	2.88414e-14
SLC41A2	2.43672	RA	1.76166e-06
ARNT2	2.43662	RA	5.11979e-15
FAAH	2.43471	RA	4.62179e-10
LOC100506990	2.43435	RA	2.33954e-11
KCTD17	2.43423	RA	1.09075e-10
FAM26F	2.43383	RA	4.98917e-05
TMEM132B	2.43202	RA	2.66377e-07
SLC9A5	2.43148	RA	4.05292e-07
TM6SF1	2.42872	RA	1.3257e-15
LOC100506123	2.42816	RA	8.10964e-11
HAS2	2.42707	RA	0.00304808
WNK3	2.42497	RA	1.06655e-06
SRC	2.42375	RA	9.41782e-13
NR2F2	2.42332	RA	1.85452e-25
EDA	2.42186	RA	2.0688e-14
SPIN4	2.41902	RA	3.92979e-08
WWC1	2.41471	RA	0.00796922
TRAF4	2.41438	RA	2.99511e-07
ANGPTL4	2.4142	RA	5.95538e-05
FAM155B	2.41258	RA	8.78676e-07
IGFBP3	2.41133	RA	3.2552e-08
GYG2	2.40603	RA	0.000146445
CDO1	2.40571	RA	1.11985e-15
ATP10A	2.40251	RA	8.54983e-08
MSR1	2.4009	RA	9.88514e-06
MR1	2.4009	RA	2.22915e-19
ILDR2	2.40049	RA	2.3929e-08
PLEKHH2	2.39647	RA	1.14448e-09
MFAP4	2.3938	RA	1.61314e-14
MYO5C	2.39355	RA	2.8323e-16
MARVELD1	2.39297	RA	4.27146e-17
TRAF1	2.3929	RA	3.87781e-08
CAPG	2.38447	RA	1.2301e-07
TLR2	2.3821	RA	1.03394e-06
PTGIS	2.37937	RA	5.87944e-16
KIF21B	2.37936	RA	4.46664e-05
PNMAL2	2.37891	RA	2.93148e-06
TFPI2	2.37793	RA	0.0029598
EMP1	2.37768	RA	5.02008e-10
HSPA2	2.37439	RA	1.06563e-06
IGDCC4	2.37223	RA	1.47987e-06
SUSD2	2.3676	RA	1.37854e-08
MGST1	2.36615	RA	3.79957e-08
C21orf7	2.36517	RA	4.02824e-05
ANGPT2	2.36296	RA	7.57226e-05
VSNL1	2.34942	RA	3.46e-15
MYLK4	2.34623	RA	9.33117e-06
SOD3	2.34347	RA	4.23481e-11
PKNOX2	2.3426	RA	4.69037e-13
VCAM1	2.3417	RA	4.01532e-08
VASH1	2.3415	RA	4.08752e-16
DEF6	2.34112	RA	6.17804e-05
EFS	2.33707	RA	1.34206e-15
OSR1	2.33652	RA	9.45044e-10
IL17D	2.33632	RA	3.66253e-06
ACTG2	2.33586	RA	0.000167912
TCF21	2.33286	RA	4.49299e-11
FRZB	2.33224	RA	5.07389e-05
ZNF331	2.32965	RA	5.09623e-05
PHLPP2	2.32746	RA	2.27308e-15
ITGAL	2.32669	RA	0.000958104
TMEM252	2.32632	RA	4.51316e-07
GPSM2	2.32446	RA	9.11592e-06
USP51	2.32312	RA	1.18553e-10
C11orf80	2.32297	RA	1.37529e-06
HLF	2.31843	RA	1.34155e-16
DACT3	2.31715	RA	8.72366e-10
LOC100507410	2.31625	RA	6.54543e-08
KCNA7	2.31479	RA	1.91069e-05
CAPN5	2.31424	RA	1.33315e-09
RASGEF1B	2.31345	RA	6.68654e-06
MNS1	2.31345	RA	1.95469e-07
TECTA	2.31336	RA	4.8414e-08
LUM	2.31223	RA	4.01879e-11
ICAM1	2.3105	RA	0.00125433
MRVI1	2.30695	RA	2.18273e-12
RHNO1	2.30537	RA	4.32615e-12
RASL11B	2.3022	RA	1.86529e-06
SLA	2.30182	RA	2.18307e-06
TF	2.30163	RA	0.00880092
TRIP6	2.30007	RA	2.07435e-15
C1QTNF6	2.29872	RA	2.26581e-05
LPAR3	2.29831	RA	4.12806e-11
LOC151009	2.29768	RA	2.10082e-07
BEX5	2.29741	RA	1.5854e-05
TMEM100	2.2972	RA	8.98525e-11
DNALI1	2.29709	RA	2.13325e-10
TPPP3	2.29388	RA	2.17334e-06
TCEAL7	2.29123	RA	7.88433e-08
THBS1	2.2897	RA	0.00912337
CLTCL1	2.28947	RA	2.47575e-15
TBC1D8B	2.28719	RA	1.41579e-12
MGARP	2.28328	RA	2.37409e-06
HFE	2.28309	RA	2.43568e-09
ADORA3	2.28308	RA	0.000644785
KLF4	2.28279	RA	1.45932e-05
STARD4	2.28196	RA	8.11196e-08
FEZ1	2.27968	RA	1.18742e-19
RASGEF1A	2.27854	RA	0.00240487
CADPS	2.27751	RA	3.69148e-10
SKAP2	2.27722	RA	2.87357e-17
GPX8	2.27666	RA	3.61859e-10
C1QTNF3	2.27236	RA	1.57968e-07
PRKAR2B	2.27078	RA	1.89392e-12
SLC20A1	2.26946	RA	5.03665e-13
NUAK2	2.26718	RA	0.00021978
HES1	2.2659	RA	2.54923e-10
INSIG1	2.26527	RA	4.93194e-06
HENMT1	2.26337	RA	5.39795e-06
MAGIX	2.26281	RA	2.62176e-07
PTGIR	2.26128	RA	1.76628e-08
CABLES1	2.25929	RA	4.36241e-09
LOC374443	2.2589	RA	1.716e-08
KIF3C	2.2572	RA	6.89261e-09
SEC14L2	2.2557	RA	3.00481e-06
SNCAIP	2.25527	RA	0.000115833
CXCL16	2.25277	RA	2.34567e-06
DUSP4	2.25252	RA	6.45768e-05
LDOC1	2.25244	RA	4.54344e-06
CDK14	2.24994	RA	1.38046e-20
TBX18	2.2495	RA	7.8714e-09
GOLGA2P5	2.2491	RA	7.45593e-05
IER3	2.24879	RA	0.000296406
PAPPA	2.24826	RA	4.66264e-09
C6	2.24798	RA	1.27825e-08
L1CAM	2.24663	RA	1.01572e-06
THBS2	2.24572	RA	1.0976e-10
VIM	2.24358	RA	1.08627e-14
ZNF273	2.24337	RA	1.13372e-06
ZSCAN12P1	2.24168	RA	5.65546e-07
GLP1R	2.24038	RA	2.29688e-05
CA3	2.23618	RA	0.0185128
BEST1	2.23206	RA	1.33123e-05
IER2	2.23183	RA	4.55008e-06
FGL2	2.22984	RA	9.26806e-10
CPT1C	2.22361	RA	3.09292e-06
LST1	2.22269	RA	0.000121271
FYB	2.22199	RA	4.64221e-05
C1orf114	2.2204	RA	3.29612e-06
CGNL1	2.2196	RA	8.64971e-10
CHSY1	2.2196	RA	3.5167e-11
CYB561	2.2168	RA	1.38529e-18
RBM47	2.21594	RA	0.000567921
ANKDD1A	2.21442	RA	3.498e-08
DSG1	2.21278	RA	0.00520299
MAFB	2.21252	RA	5.7318e-08
PTK2B	2.21096	RA	7.83459e-08
ADAMTS17	2.20987	RA	6.36723e-05
ALDH1A1	2.20914	RA	4.04794e-11
HRASLS5	2.20701	RA	0.000732936
FGFBP2	2.20444	RA	1.11234e-08
PRKCB	2.20388	RA	0.000226834
SNED1	2.20328	RA	8.44672e-08
LILRB2	2.20178	RA	0.000379293
OLFML2B	2.20067	RA	9.53835e-07
CPE	2.19788	RA	1.60692e-08
CEL	2.19662	RA	9.66008e-06
FKBP10	2.19646	RA	6.36972e-17
RAC2	2.19448	RA	8.61838e-05
CLIP3	2.19375	RA	3.60782e-08
MS4A7	2.19347	RA	9.8312e-07
TRANK1	2.18953	RA	4.60476e-15
FLRT1	2.18903	RA	0.000160168
ISLR	2.18387	RA	4.71097e-08
NFKBIZ	2.18112	RA	3.32534e-08
SAMHD1	2.18034	RA	5.10542e-23
AATK	2.17958	RA	0.000296081
IDUA	2.17892	RA	2.54544e-07
GPC6	2.17347	RA	0.000826169
CCDC13	2.17192	RA	6.04182e-05
CDON	2.17077	RA	5.73821e-09
MST1	2.16748	RA	0.00321927
FN1	2.16437	RA	1.33109e-05
FAM84B	2.16353	RA	9.08402e-13
SOX5	2.1612	RA	1.23355e-05
SLC22A18	2.15969	RA	4.44297e-05
ADAM19	2.15598	RA	2.16857e-05
C20orf196	2.1535	RA	1.72378e-06
LAPTM5	2.15074	RA	1.91539e-06
SIX4	2.14847	RA	5.3381e-06
C1orf162	2.14789	RA	1.51897e-10
BIN2	2.14775	RA	0.000517579
CSRP1	2.1474	RA	1.80291e-10
TNFSF13B	2.14643	RA	4.02833e-05
SALL2	2.14485	RA	6.72398e-09
SH3BP4	2.14475	RA	7.4773e-17
RASSF2	2.14335	RA	1.74921e-07
ZSWIM5	2.14221	RA	1.24009e-07
SKIL	2.14012	RA	6.38073e-10
LRRC17	2.13874	RA	4.86248e-05
FZD8	2.13657	RA	1.73776e-07
TRIB1	2.13599	RA	0.00425876
CHST15	2.13577	RA	6.5298e-08
GRIK2	2.13495	RA	0.000844292
CCDC71L	2.13094	RA	2.06522e-10
LY86	2.13081	RA	0.000255324
LOC728819	2.13046	RA	1.85236e-05
LOC729732	2.13028	RA	0.000544166
GAS1	2.13014	RA	2.32644e-07
RIN1	2.12978	RA	0.000817395
CD86	2.12939	RA	3.06153e-05
CEBPD	2.1282	RA	2.1443e-12
VAMP8	2.12695	RA	2.6766e-11
LOC339524	2.12689	RA	1.13712e-10
SERPINB9	2.12672	RA	4.42036e-11
FCGR1A	2.12636	RA	0.000349711
ZNF286B	2.12521	RA	3.17584e-05
TNFRSF11A	2.12514	RA	0.00307464
ALPK1	2.12083	RA	6.47489e-14
AOC3	2.12081	RA	8.73226e-08
PLCE1	2.12036	RA	6.27446e-11
LOC100499489	2.1182	RA	1.87649e-06
MDK	2.11809	RA	0.00447124
PRKCD	2.11695	RA	2.16595e-11
PRDX1	2.11538	RA	4.49694e-14
SYBU	2.11157	RA	2.43335e-06
SLITRK4	2.1115	RA	0.000264435
SMOX	2.10868	RA	2.73476e-06
LPPR2	2.10791	RA	1.20324e-16
HECTD2	2.10601	RA	2.90906e-13
ADAMTSL1	2.10534	RA	0.00476723
CLEC4E	2.10487	RA	0.00495463
KLHL29	2.10326	RA	2.3585e-08
SULF1	2.10321	RA	0.000362137
CXCL9	2.10317	RA	0.00526516
HTR7P1	2.10217	RA	5.4103e-06
CCR5	2.10202	RA	0.00481491
PDK3	2.10023	RA	2.16989e-15
ARHGAP24	2.10013	RA	1.0795e-15
SLC44A5	2.0976	RA	0.000569714
SPAG5	2.09723	RA	3.84489e-05
ZDHHC2	2.09718	RA	0.000146123
CPXM2	2.09696	RA	1.89743e-10
PNMT	2.09576	RA	0.000266397
LLGL2	2.09473	RA	0.000152564
SSC5D	2.09244	RA	3.05417e-07
ENG	2.09198	RA	1.39934e-14
ARL4C	2.09188	RA	1.17718e-06
RASSF8	2.09125	RA	4.37232e-13
CYBRD1	2.09108	RA	1.15938e-13
TIMP3	2.0897	RA	1.47492e-14
BDKRB2	2.08916	RA	0.00259092
CNTNAP3B	2.08674	RA	6.53348e-06
MARCKSL1	2.08668	RA	1.84692e-09
DOK6	2.08512	RA	1.12889e-05
FANCA	2.08375	RA	8.93301e-05
PTPRC	2.08176	RA	0.0042557
STXBP2	2.08062	RA	8.93901e-06
TGIF1	2.07693	RA	3.25876e-05
CD9	2.07619	RA	1.11141e-11
PDE6B	2.07437	RA	2.08692e-07
CLSTN3	2.07051	RA	2.70748e-10
TVP23A	2.06944	RA	2.7099e-05
MSX2	2.06887	RA	4.60327e-06
PYGL	2.06695	RA	4.94125e-09
S100A9	2.06537	RA	0.0220183
SCN4A	2.06497	RA	0.000318112
CTSK	2.06485	RA	1.26547e-12
SERTAD4	2.06466	RA	1.64789e-05
CCDC110	2.06286	RA	0.000619109
EVC	2.06212	RA	7.62717e-13
NPFF	2.06173	RA	0.000170776
BMPER	2.05787	RA	0.0205036
PRPH2	2.05749	RA	9.42537e-05
SH3BGRL	2.05655	RA	5.16852e-18
SCARF2	2.05507	RA	5.06867e-05
GADD45G	2.0502	RA	0.000429445
CNTN4	2.04896	RA	0.000325315
TNFSF4	2.04489	RA	0.000871482
SHC4	2.04384	RA	5.70635e-05
ERRFI1	2.04337	RA	1.00794e-09
LY75	2.04183	RA	0.000122228
ZRANB3	2.04181	RA	6.65752e-07
C10orf11	2.04119	RA	3.2241e-06
TSPYL2	2.04071	RA	5.59048e-13
SLC25A25	2.03957	RA	0.000202785
LYZ	2.03914	RA	0.00271658
WT1	2.03731	RA	4.64733e-05
AVPI1	2.0366	RA	5.91187e-08
RPP25	2.0321	RA	5.17031e-07
PON3	2.03084	RA	0.00271256
SH3D21	2.02758	RA	0.000935633
PLSCR4	2.02452	RA	4.29682e-16
SIGLEC9	2.02434	RA	0.00900791
FAM46C	2.02366	RA	1.24614e-06
ZC4H2	2.02049	RA	1.03394e-06
SRRM3	2.01985	RA	5.0484e-09
NTRK3	2.01854	RA	1.16572e-05
LEPREL4	2.01698	RA	3.61803e-08
NCKIPSD	2.01628	RA	1.20557e-08
CCDC152	2.01396	RA	6.12335e-07
SQLE	2.01392	RA	0.000729477
NRP2	2.01357	RA	4.10208e-09
LILRA2	2.01354	RA	0.000504864
DPT	2.01342	RA	9.43176e-06
KLF10	2.0109	RA	2.59285e-08
AFF3	2.01045	RA	3.07025e-13
PIK3R5	2.00771	RA	2.16714e-05
LOC643529	2.00717	RA	0.00168877
PLLP	2.00598	RA	4.1284e-05
C7orf31	2.00556	RA	2.01225e-05
MRPS31P5	2.0019	RA	1.4553e-09
CCDC41	2.00151	RA	1.39614e-10
HDX	2.0012	RA	4.64509e-05
LRRC37A3	2.00119	RA	1.34365e-07
PROCR	2.00074	RA	1.47887e-07
G6PD	1.99855	RA	4.01511e-07
ADAMTSL3	1.99817	RA	7.21102e-15
BTG1	1.99739	RA	1.9215e-10
KIAA0754	1.99724	RA	3.06162e-06
LRRC70	1.99673	RA	5.67157e-05
PSRC1	1.9967	RA	0.00146448
KIAA1598	1.9965	RA	4.44764e-09
ANKRD35	1.99534	RA	1.39014e-05
CHD3	1.9952	RA	1.60275e-16
FPR3	1.99356	RA	0.000225384
ADIRF	1.99285	RA	1.59715e-05
CMTM7	1.99255	RA	2.00977e-05
LOC728392	1.99122	RA	0.000128972
PLA1A	1.99088	RA	0.000139113
SCARA5	1.99082	RA	1.25634e-07
CYR61	1.99022	RA	0.0230266
PRKXP1	1.99019	RA	9.20648e-08
GSN	1.98882	RA	1.13393e-08
KLHL32	1.98817	RA	0.00106851
DLG4	1.98489	RA	1.54464e-12
DGKA	1.98433	RA	4.08282e-10
ARRDC3	1.98416	RA	3.21741e-12
AKAP3	1.98345	RA	0.00524567
SLC6A16	1.98189	RA	0.00365066
TGFB1	1.97533	RA	1.52668e-09
BACE2	1.97474	RA	6.32788e-12
GDPD5	1.97457	RA	0.000127206
FAM21C	1.97419	RA	1.04943e-11
IGFBP6	1.97395	RA	0.00228917
ACSM5	1.97051	RA	7.36188e-05
BCL3	1.97039	RA	1.5652e-06
GLB1L	1.96997	RA	2.5156e-05
PLEKHA6	1.96954	RA	3.02615e-11
NLGN4X	1.96944	RA	1.62113e-08
SMPD3	1.96939	RA	0.0466642
C3	1.96876	RA	0.000262416
KCNMA1	1.96859	RA	0.00309214
SPATA2L	1.96501	RA	0.000807506
TIPARP	1.96487	RA	2.21334e-09
FREM1	1.96375	RA	6.87254e-11
ZNF821	1.96182	RA	2.43542e-05
CCR1	1.96148	RA	0.0168805
ENO2	1.96111	RA	2.8229e-11
CACNA2D3	1.95993	RA	1.93492e-05
SERPINB8	1.95875	RA	0.000148388
SULT1A1	1.95853	RA	3.18856e-11
LPAR1	1.95761	RA	4.37443e-13
FRAS1	1.95726	RA	9.5347e-06
NT5E	1.95717	RA	2.47557e-07
C7orf29	1.95713	RA	3.0033e-05
CLMP	1.95668	RA	5.85675e-05
DDN	1.95489	RA	0.00328636
ADAM11	1.95407	RA	8.95345e-06
MSMO1	1.9506	RA	0.000138105
C9orf91	1.95038	RA	2.81543e-09
C2	1.94995	RA	0.000547568
CXCR4	1.94938	RA	0.000403143
RUNX1	1.94854	RA	0.0022921
CYP1B1	1.94836	RA	0.00127062
ALOX5	1.94648	RA	4.13999e-05
MRC2	1.94563	RA	2.24636e-12
LILRB5	1.94316	RA	5.28295e-06
PTPN13	1.94269	RA	4.87875e-09
FERMT1	1.94251	RA	0.00038751
LMNB1	1.94213	RA	0.0126712
OSBPL3	1.94107	RA	7.78347e-07
C1R	1.9409	RA	3.09234e-11
THEMIS2	1.94041	RA	4.136e-06
PIM1	1.9398	RA	0.000131605
NAT14	1.93963	RA	6.82962e-05
C7orf63	1.93853	RA	1.1647e-05
ST8SIA1	1.93847	RA	0.000819644
ATP8B4	1.93823	RA	0.000222379
TGFB1I1	1.93817	RA	2.41345e-09
SLC38A4	1.93777	RA	0.0469997
LMOD1	1.93577	RA	1.08264e-06
TYRO3	1.93547	RA	2.42138e-05
SLC7A7	1.93507	RA	4.46664e-05
C1S	1.93386	RA	9.5796e-10
CYBA	1.93296	RA	2.19537e-06
DENND2D	1.9328	RA	0.00098308
PASK	1.93177	RA	2.15349e-05
E2F8	1.93037	RA	1.05582e-05
ANKEF1	1.92937	RA	0.000639982
MKL2	1.92874	RA	8.72319e-16
SCN1B	1.92854	RA	2.25913e-08
HMGN5	1.92806	RA	9.99695e-07
SLITRK6	1.92702	RA	0.000478885
FRMD4B	1.92633	RA	2.63366e-11
GCA	1.9259	RA	1.42136e-08
GINS1	1.92572	RA	0.00727019
BMP6	1.92563	RA	1.05688e-05
CDK20	1.92521	RA	4.36463e-06
B3GALTL	1.92237	RA	1.17408e-11
CLEC11A	1.92179	RA	0.000726433
CUBN	1.92016	RA	6.66671e-05
SASH3	1.92012	RA	0.00287792
RNASE4	1.91762	RA	1.93956e-08
PRRT2	1.91754	RA	0.0035993
ZNF589	1.91648	RA	6.02307e-09
NRGN	1.91471	RA	0.000597886
PARD3B	1.91407	RA	1.42236e-09
SOAT1	1.91269	RA	3.90567e-11
CXorf57	1.91121	RA	0.00186375
DUSP1	1.91072	RA	0.000761229
LAYN	1.91059	RA	4.136e-06
PODN	1.90966	RA	1.52073e-08
C9orf9	1.90917	RA	0.00595465
RAI14	1.909	RA	9.83486e-09
MAATS1	1.90855	RA	0.000972293
PTGFR	1.9081	RA	0.00182916
RARA	1.90687	RA	1.15117e-07
AMICA1	1.90634	RA	0.000333062
GULP1	1.90491	RA	1.38084e-06
CYP7B1	1.90475	RA	0.000211858
SSX2IP	1.90272	RA	5.66588e-09
FHDC1	1.90242	RA	0.00162905
ME1	1.90227	RA	1.6059e-12
LEPREL1	1.90074	RA	0.000131099
MYH15	1.90043	RA	0.0253543
TLR8	1.89999	RA	0.00169891
TESK2	1.89985	RA	0.000116728
LOC100131434	1.89935	RA	4.07413e-06
PAK6	1.8987	RA	5.41712e-07
PLCB1	1.89831	RA	4.79398e-10
LOC646329	1.89775	RA	0.00106715
SLC6A6	1.89756	RA	0.000385902
ARHGAP28	1.89689	RA	0.000659566
ACTRT3	1.89581	RA	0.000104017
CNRIP1	1.8938	RA	2.54384e-09
CHAF1B	1.89315	RA	0.00115809
FAM228B	1.89314	RA	2.46755e-08
PEG10	1.89096	RA	0.000177904
RAB11FIP1	1.89083	RA	2.04213e-06
ADH1B	1.89015	RA	5.76402e-05
DAPK2	1.88691	RA	4.05779e-09
CREB3L2	1.88644	RA	1.1876e-10
EOGT	1.88553	RA	4.83039e-07
EBF4	1.8849	RA	4.02435e-05
VSIG10L	1.88486	RA	0.00163889
MXD1	1.88476	RA	6.4417e-06
DPEP2	1.88352	RA	0.00157953
OLFML3	1.88289	RA	1.5052e-07
CFI	1.88215	RA	5.44266e-11
C3orf14	1.8816	RA	6.8769e-05
PIWIL4	1.88149	RA	0.000122166
TMEM181	1.8805	RA	3.03092e-09
RADIL	1.87921	RA	0.00331366
ZFP37	1.87876	RA	1.86554e-05
C8orf46	1.87795	RA	0.000403595
IER5L	1.87736	RA	0.000473077
MCAM	1.87726	RA	7.17044e-12
SPSB1	1.87589	RA	0.00201249
RNF157	1.8754	RA	1.28244e-05
TUBB3	1.87492	RA	0.0350874
ARHGAP9	1.87468	RA	0.000493944
EVC2	1.87364	RA	2.6284e-05
LPHN1	1.87326	RA	9.0473e-08
CATSPER2	1.87309	RA	0.000134936
BEX4	1.87284	RA	1.81622e-11
MAP3K8	1.87182	RA	2.59078e-06
IFNLR1	1.87171	RA	1.40582e-07
WASF1	1.87151	RA	5.74408e-06
ATP1B3	1.87126	RA	0.000158543
HCK	1.87093	RA	0.000653617
PGAP1	1.87015	RA	8.50233e-07
SNAI2	1.86889	RA	2.85572e-05
LRRK1	1.86769	RA	1.42261e-05
SHF	1.8675	RA	9.42537e-05
GXYLT2	1.86744	RA	1.72742e-06
CES4A	1.86622	RA	1.60849e-06
DSTNP2	1.86504	RA	0.000116405
PRKD1	1.86472	RA	1.7975e-07
SPHK1	1.8636	RA	0.0309787
ARL4D	1.86357	RA	7.41393e-05
COTL1	1.86233	RA	0.00022026
ENOSF1	1.86202	RA	1.14588e-08
PPIEL	1.8608	RA	0.000214088
HOOK1	1.86039	RA	8.47815e-07
SESN3	1.85917	RA	6.60516e-10
PRPS2	1.85874	RA	7.79103e-06
CRIP1	1.85863	RA	1.58911e-05
GPX3	1.85631	RA	1.15098e-08
ENPP2	1.8558	RA	2.97689e-06
PCDHB9	1.85559	RA	0.0011162
PRCP	1.85543	RA	1.85726e-16
KRT8	1.85523	RA	4.18437e-09
SLC35G2	1.85497	RA	2.32644e-07
CEBPA	1.85375	RA	0.04059
CD44	1.8529	RA	0.00273481
IFT122	1.85204	RA	5.92372e-13
MGAT3	1.8504	RA	1.93437e-05
RAB27A	1.84963	RA	1.96157e-06
GPCPD1	1.84827	RA	2.14066e-13
CAPN3	1.84768	RA	1.6207e-09
NOMO3	1.8476	RA	2.42557e-07
LOC100134229	1.84577	RA	1.51167e-07
ADCY7	1.84304	RA	4.97036e-09
EAF2	1.84229	RA	0.00158469
SHB	1.84222	RA	2.30194e-09
BMP2	1.84195	RA	0.000688262
TAF4B	1.83831	RA	0.000379234
CDH11	1.83773	RA	0.000267258
PCDHB12	1.83757	RA	0.000476106
SPRY4	1.83714	RA	3.3681e-08
GPSM3	1.83692	RA	0.000250527
TPBG	1.83679	RA	9.48001e-06
TMCC3	1.83603	RA	5.81092e-05
NOD2	1.83526	RA	0.00319679
RAB31	1.83411	RA	4.37992e-10
ATP8B2	1.83395	RA	1.33054e-14
DLL1	1.83336	RA	0.000141524
ESR1	1.83123	RA	0.00343859
RNF112	1.83094	RA	4.41919e-05
NPR1	1.83085	RA	6.55468e-10
SMAD3	1.83026	RA	7.22503e-11
PRICKLE2	1.82985	RA	1.8836e-07
LDLRAD3	1.82973	RA	7.53199e-05
PROS1	1.8296	RA	2.26617e-07
SLC11A2	1.82916	RA	5.66396e-13
ETV5	1.82892	RA	0.000739926
PITPNC1	1.82766	RA	1.80066e-10
NINL	1.82711	RA	0.0072929
KCNMB2	1.82653	RA	0.000696165
AXL	1.82645	RA	3.88882e-09
LILRB1	1.82623	RA	0.0103199
NAP1L5	1.8253	RA	3.7953e-05
GPR133	1.82419	RA	1.88685e-05
ITGB4	1.82377	RA	0.00272938
FCER1G	1.82337	RA	0.000676665
ZFP36L1	1.82236	RA	2.76181e-08
PLCG2	1.82233	RA	3.05631e-09
ZNF521	1.82084	RA	9.07331e-11
HAPLN3	1.82012	RA	0.0124785
CD109	1.81983	RA	1.48872e-08
HCLS1	1.81878	RA	2.42179e-05
CES1	1.81812	RA	5.27553e-06
ZFPM1	1.81749	RA	0.029851
LRRCC1	1.81707	RA	1.19478e-09
GATM	1.81582	RA	2.77121e-05
FERMT3	1.81475	RA	0.000179281
LAT2	1.81432	RA	0.000377551
IKZF1	1.81319	RA	0.00138547
ID3	1.81224	RA	6.79172e-07
RASGRP4	1.81178	RA	0.00269892
CD53	1.81116	RA	0.00620926
USP27X	1.81009	RA	4.40313e-05
DAP	1.81004	RA	1.61998e-13
DOCK10	1.80982	RA	0.017919
RASL10B	1.80953	RA	1.2589e-05
TNFAIP8L2	1.80909	RA	0.0209732
SYP	1.80746	RA	7.40363e-05
AKNA	1.80633	RA	3.45854e-05
ANKRD44	1.8061	RA	1.62004e-07
L3HYPDH	1.80607	RA	1.05858e-05
CA5B	1.80603	RA	6.98417e-05
GPR65	1.806	RA	0.00555251
SH3YL1	1.80577	RA	2.49392e-08
NCOA7	1.80543	RA	0.000131605
CALHM2	1.80499	RA	7.13823e-07
LOC155060	1.8046	RA	0.000272661
FTL	1.80386	RA	5.60998e-06
C20orf112	1.80385	RA	4.22542e-08
PPFIA3	1.80268	RA	0.000417818
SMO	1.80144	RA	8.73901e-07
CLCNKB	1.80113	RA	0.00193541
BCL2L11	1.80019	RA	1.27375e-05
SYT7	1.7998	RA	2.48531e-08
WDR17	1.79921	RA	0.00495463
TAGAP	1.79796	RA	0.00482705
MTMR11	1.79695	RA	0.00010851
PRELID2	1.79621	RA	0.00134973
UNC5CL	1.79472	RA	0.00219817
PIP4K2A	1.79393	RA	9.16612e-10
SIRPA	1.79392	RA	1.01651e-08
ORC6	1.79369	RA	0.000219034
GRB10	1.79289	RA	1.07375e-10
CCNL1	1.79253	RA	3.94529e-07
OMD	1.79165	RA	7.67215e-08
LDB2	1.78944	RA	1.29506e-07
TBC1D30	1.78912	RA	0.00607529
LGI2	1.7881	RA	9.95154e-06
CDR2	1.78704	RA	3.76374e-07
ANKRD34A	1.78519	RA	0.000616297
CTSF	1.78511	RA	1.65833e-12
BHLHE40	1.7838	RA	0.00225092
SLC16A9	1.78366	RA	0.0321696
TBXAS1	1.78153	RA	0.0130284
POLN	1.781	RA	0.00872571
VILL	1.78034	RA	2.51971e-05
FLJ44511	1.77962	RA	3.73775e-05
PKD1L2	1.77935	RA	4.49742e-05
MAP6	1.77929	RA	1.45021e-07
C8orf42	1.77923	RA	5.82862e-07
FBXL2	1.77916	RA	4.0726e-05
TCTN1	1.77862	RA	1.25984e-07
HIST1H2BK	1.77849	RA	7.54261e-07
PLEKHG3	1.77734	RA	1.42802e-06
CCDC147	1.77722	RA	4.83878e-06
FAM60A	1.77428	RA	7.82817e-08
TMEM173	1.77425	RA	2.96855e-10
SLC16A2	1.77409	RA	3.37644e-07
AMPD2	1.77356	RA	1.24832e-07
THBD	1.77316	RA	0.000439831
GFRA2	1.77025	RA	0.00213501
LOC100129550	1.76943	RA	2.10627e-09
HAVCR2	1.76762	RA	0.00118827
SLC9A9	1.76633	RA	2.21092e-05
QPRT	1.76627	RA	1.37953e-05
FAM57A	1.76605	RA	0.000431262
ARRDC4	1.76384	RA	9.64364e-06
CLEC3B	1.76369	RA	6.04291e-05
FBLN5	1.7631	RA	3.54968e-09
NPR3	1.76264	RA	0.0012521
NAB1	1.76257	RA	1.43676e-12
MRGPRF	1.76188	RA	0.00112591
B4GALT1	1.76005	RA	8.05409e-12
PPM1E	1.75998	RA	0.00275231
LOC150622	1.75991	RA	0.0257118
NRTN	1.75926	RA	0.001038
LOC100129858	1.75894	RA	0.00556669
C5	1.75892	RA	7.68833e-05
SELPLG	1.75851	RA	0.00193651
FGR	1.75729	RA	0.00273758
ST8SIA5	1.75662	RA	2.32434e-05
TTC9	1.75653	RA	0.000290695
ZNF536	1.75649	RA	0.00104623
CXXC4	1.75627	RA	0.00102182
KCNMB4	1.75593	RA	2.28722e-05
PIM2	1.75568	RA	0.000452481
SLAMF8	1.75478	RA	0.000306486
ASPRV1	1.75404	RA	0.0069399
CORO1A	1.75351	RA	0.00497982
SH3PXD2B	1.75335	RA	5.20617e-06
PRTFDC1	1.75253	RA	0.000102006
GRB2	1.75239	RA	7.77491e-10
PTPLB	1.75173	RA	3.00391e-05
ZDHHC14	1.75119	RA	4.42606e-06
DOK5	1.75097	RA	0.00677403
SNORA70	1.75035	RA	0.00659522
ITPRIP	1.75019	RA	5.58163e-06
TRIM45	1.75013	RA	3.25064e-06
LOC388796	1.74946	RA	0.00040297
DZANK1	1.74871	RA	0.00229258
NAALADL1	1.74819	RA	0.000794559
PLEKHO2	1.74749	RA	1.59565e-05
ITGB3	1.74722	RA	0.000935502
ITM2C	1.74696	RA	4.36009e-11
VWA1	1.74594	RA	0.00036873
ACTN1	1.74533	RA	8.1713e-06
ANXA1	1.74504	RA	1.04681e-05
MYD88	1.74493	RA	2.01933e-08
SH3TC2	1.74455	RA	0.000637809
FLG	1.74396	RA	0.00113821
BMP2K	1.74381	RA	9.27266e-08
ARID5B	1.74296	RA	0.00168322
TYROBP	1.74235	RA	2.27098e-05
EBPL	1.7418	RA	5.2218e-05
USP35	1.74112	RA	3.92493e-07
IFI30	1.74105	RA	0.00325188
GPATCH8	1.74088	RA	4.1486e-11
PLK3	1.74015	RA	0.00732784
S1PR2	1.73897	RA	0.000285517
SUSD5	1.73836	RA	0.0152674
LRRC4	1.73825	RA	0.00518623
SLC2A9	1.73812	RA	0.000315145
GABBR1	1.73796	RA	5.91622e-09
ITGAM	1.73683	RA	0.00165555
ANPEP	1.73669	RA	1.50176e-05
RCN3	1.73542	RA	4.93716e-06
HCN2	1.73516	RA	0.0279975
NFE2L2	1.73272	RA	2.01211e-10
KLHL6	1.73234	RA	0.00112755
SLC23A2	1.73149	RA	5.82086e-11
CCDC88B	1.73104	RA	0.00127672
HAAO	1.73096	RA	0.00932166
OLFM1	1.73013	RA	3.55076e-07
CFD	1.72963	RA	0.00251109
LRRC34	1.72898	RA	0.000116405
TMOD2	1.72775	RA	3.15087e-09
TDRD10	1.72745	RA	0.00012784
NUPR1	1.72704	RA	1.59498e-07
CDH19	1.7266	RA	1.3042e-06
FAM117B	1.72594	RA	0.000360497
IRF8	1.72538	RA	0.020712
RILPL2	1.7253	RA	2.54571e-06
COL19A1	1.72437	RA	0.00739757
KLHL26	1.72364	RA	0.000251376
HEYL	1.72324	RA	4.34009e-06
ROBO1	1.72221	RA	5.71813e-08
SRGN	1.72144	RA	4.23315e-05
B3GNT9	1.72126	RA	1.09734e-05
HRASLS	1.72114	RA	0.00011654
STX2	1.71886	RA	1.32211e-08
NOMO1	1.7187	RA	8.51433e-10
POM121L9P	1.71864	RA	0.00554603
NOTCH2	1.71821	RA	1.31527e-08
PIFO	1.71759	RA	1.00536e-05
CCDC113	1.7169	RA	0.00353718
OSMR	1.71681	RA	6.17176e-06
STIM2	1.7166	RA	1.33879e-08
NEK6	1.71623	RA	3.74038e-05
THY1	1.71597	RA	0.0318736
COL1A2	1.71527	RA	3.34492e-05
SBNO2	1.71518	RA	0.00172409
ANGEL1	1.71499	RA	1.79437e-10
CCDC120	1.71438	RA	0.00522653
GLIPR1	1.71429	RA	6.12046e-05
TSC22D2	1.71419	RA	0.00101966
DSEL	1.71303	RA	0.000131335
LOC388692	1.713	RA	9.11512e-05
CA8	1.71254	RA	0.00126915
C3orf58	1.71216	RA	4.40961e-07
42984	1.71214	RA	8.34585e-07
TTLL3	1.71121	RA	0.00366544
ACOX3	1.7108	RA	6.59324e-05
METTL7A	1.7079	RA	2.10657e-08
MAGEH1	1.70772	RA	1.42236e-09
SLC38A5	1.70716	RA	0.0174616
LCP1	1.70708	RA	0.0183825
PPIB	1.70687	RA	7.42459e-08
LRP11	1.70677	RA	6.41471e-09
ZNF10	1.70601	RA	2.83396e-06
TNFSF13	1.70549	RA	0.00444004
MAP1B	1.70546	RA	5.09623e-05
LITAF	1.70437	RA	0.00101383
PRIMA1	1.70399	RA	0.000101823
INPP5J	1.70325	RA	9.59382e-07
LOC283683	1.70256	RA	8.74007e-05
ZNF286A	1.70241	RA	1.8395e-06
KBTBD6	1.70143	RA	7.94678e-05
PER2	1.70126	RA	0.0106572
C14orf132	1.70122	RA	0.00212063
ADAM22	1.70106	RA	0.000233364
LYN	1.70101	RA	1.37406e-05
GOLGA8A	1.70077	RA	8.93869e-10
MFAP2	1.70076	RA	0.000771922
SLC6A1	1.69994	RA	0.00922268
IFFO2	1.69958	RA	5.72405e-07
LOC646762	1.69954	RA	5.6163e-06
CHST10	1.69774	RA	9.30778e-06
STON1	1.69768	RA	1.54422e-06
SLC16A3	1.69762	RA	0.00363296
DFNB59	1.69748	RA	0.00215569
ATP2A3	1.69576	RA	0.000659041
GALNT12	1.69575	RA	0.0146637
CLIC6	1.69342	RA	2.93024e-05
TMEM97	1.69327	RA	0.000218662
PRR3	1.69266	RA	6.34309e-05
SPTLC3	1.69186	RA	6.52057e-05
LOC100506451	1.69105	RA	9.81256e-05
SLC16A5	1.69045	RA	8.29074e-06
NALCN	1.69044	RA	6.36444e-05
C10orf35	1.68933	RA	0.00344429
ADAMTS10	1.68853	RA	0.00255443
LILRA6	1.68682	RA	0.0215044
UNC5C	1.68681	RA	0.000224327
MN1	1.68676	RA	4.05292e-07
GNG2	1.68663	RA	2.32305e-05
SLC9A7	1.68662	RA	2.50405e-05
NOSTRIN	1.68631	RA	9.93839e-08
FASN	1.686	RA	0.0464228
RGS7BP	1.6857	RA	0.000384776
PABPC1L	1.68462	RA	0.00791043
SERPING1	1.68371	RA	3.35348e-06
FOSL2	1.68371	RA	0.00438328
GDAP1	1.68247	RA	0.000218382
NAP1L2	1.6816	RA	7.1495e-08
CYB5R2	1.68119	RA	0.00440023
ZNF423	1.68109	RA	1.98545e-05
CMIP	1.6801	RA	2.51642e-08
EPHB6	1.68001	RA	0.00426588
LGR4	1.67959	RA	0.000132701
KLF8	1.67886	RA	3.2399e-06
DDX12P	1.67857	RA	0.0185832
TIMP2	1.67811	RA	1.82177e-10
IGFBP5	1.67738	RA	0.000685749
CLCN2	1.67719	RA	0.00233109
PELI2	1.67706	RA	5.18775e-05
DYNLL1	1.67692	RA	1.28581e-09
HNMT	1.67534	RA	3.25191e-06
LOC100272228	1.67434	RA	0.00122911
ECE1	1.67415	RA	3.84897e-09
TC2N	1.6739	RA	2.43542e-05
COL8A1	1.67321	RA	0.000504503
SLC9A1	1.67203	RA	6.34931e-08
PLA2G5	1.67085	RA	1.2915e-10
ITGA2	1.6706	RA	0.00542144
SNTB2	1.6702	RA	2.8729e-08
PRC1	1.66945	RA	0.000131701
PLXNC1	1.6692	RA	0.000474873
PELI1	1.66856	RA	1.49347e-05
HSPA7	1.66592	RA	1.56293e-05
HMHA1	1.66591	RA	0.00113022
LOC100130992	1.66591	RA	0.00218034
SGCE	1.66446	RA	1.611e-08
NDRG1	1.66434	RA	8.96471e-07
C9orf129	1.66428	RA	3.56423e-05
LTBP3	1.66382	RA	5.23777e-06
MIPEPP3	1.66167	RA	0.0106135
MICALL2	1.6612	RA	0.000688568
SEMA4G	1.66099	RA	0.00588842
NFKBIA	1.66085	RA	1.05207e-06
ECM1	1.66038	RA	1.6001e-08
DUSP6	1.65942	RA	0.00179896
B3GNT5	1.65935	RA	0.0190066
ODF3B	1.65883	RA	0.0350151
ZNF467	1.65853	RA	0.00337233
SIMC1	1.65815	RA	0.00304851
KAZALD1	1.65784	RA	0.00759817
TP53I11	1.65783	RA	3.57881e-10
RAB32	1.65736	RA	0.000299363
LHFPL2	1.65713	RA	0.00120782
PFKFB4	1.65689	RA	0.00941374
CLU	1.65675	RA	0.000235402
ERVK13-1	1.65661	RA	5.56999e-06
IL15	1.65629	RA	0.000120892
CYP27A1	1.65619	RA	1.05462e-05
PTPLAD2	1.65599	RA	0.00295463
DSE	1.65549	RA	1.35043e-07
TLR1	1.65542	RA	0.00387675
GMIP	1.6554	RA	0.00462683
ZNF257	1.65433	RA	0.0109973
THSD7A	1.65346	RA	0.000676665
CASP6	1.65293	RA	1.25805e-05
NBPF16	1.65252	RA	2.13663e-05
UGDH	1.65203	RA	0.000253752
ATOH8	1.65194	RA	7.18886e-06
KLHL4	1.65166	RA	0.00288443
SRGAP2C	1.65128	RA	4.68504e-05
C1RL	1.65128	RA	6.64316e-07
RNF149	1.65073	RA	5.93374e-07
SCRN1	1.64957	RA	3.10754e-05
FAM172A	1.6491	RA	3.42214e-06
FCHSD1	1.64877	RA	0.00138592
HRH1	1.64858	RA	0.0232484
BICC1	1.64661	RA	4.7206e-05
DESI1	1.64626	RA	2.43012e-09
MLKL	1.64399	RA	0.000426055
PILRA	1.64315	RA	0.00653837
CKS1B	1.64247	RA	1.1431e-05
DAGLA	1.64223	RA	0.00188697
PODXL2	1.642	RA	0.00438882
CNTNAP3	1.64172	RA	0.000673777
ARHGEF19	1.64165	RA	0.0010322
SKI	1.64148	RA	1.38336e-09
PON2	1.64109	RA	1.2732e-08
GREB1L	1.64092	RA	1.04612e-05
TRIM16L	1.64075	RA	0.00192167
ZNF503	1.64052	RA	8.84238e-05
CASC4	1.64045	RA	3.7531e-09
GAL3ST4	1.63982	RA	0.00746627
ICA1L	1.63976	RA	1.59083e-07
LINC00341	1.6397	RA	7.02077e-06
MYO15B	1.63936	RA	6.36723e-05
ABCB9	1.63903	RA	0.00489623
COL4A3	1.63846	RA	1.03394e-06
ELL	1.63831	RA	3.70486e-05
ZDHHC13	1.63819	RA	4.31153e-06
PCOLCE	1.63695	RA	0.00028656
SPI1	1.63609	RA	0.0256762
ARMCX4	1.63565	RA	3.40816e-08
TSPAN2	1.63549	RA	0.000333264
CTSC	1.63523	RA	6.85454e-05
SREBF1	1.63519	RA	0.000402069
SORCS2	1.63515	RA	0.00271079
CELF6	1.63501	RA	0.00125233
DOK4	1.63413	RA	1.18414e-05
CD14	1.63412	RA	0.0153013
SLC27A3	1.63352	RA	0.000294438
MSL3P1	1.63256	RA	0.0174349
C4orf33	1.63242	RA	7.31861e-06
APH1B	1.6322	RA	4.50539e-07
NLGN2	1.63183	RA	6.09069e-07
PGRMC1	1.63161	RA	1.3596e-07
CTPS1	1.63108	RA	7.31861e-06
UBXN11	1.63081	RA	9.91982e-05
RAPGEF5	1.63062	RA	2.55107e-05
ACVR1	1.63024	RA	3.00811e-09
MDH1B	1.62997	RA	0.0166612
PHLDB3	1.6291	RA	0.00830733
RANBP3L	1.62861	RA	0.0123803
TCEAL3	1.62839	RA	1.80602e-09
SUSD1	1.62802	RA	0.000223545
PAQR8	1.62787	RA	4.74544e-05
NHLRC1	1.62715	RA	0.018649
TIAF1	1.62585	RA	0.0138691
NT5DC2	1.6252	RA	1.01065e-07
LOC158572	1.62508	RA	0.0205628
LOC100499227	1.62508	RA	0.0316706
RPL39L	1.62451	RA	0.000795907
MAST3	1.62345	RA	0.000356952
CRYGS	1.62344	RA	0.00737253
AUTS2	1.62324	RA	1.4438e-05
MSANTD2	1.62301	RA	3.11415e-05
ACSL6	1.62235	RA	0.00371832
TMEM194B	1.62221	RA	0.00135244
ME2	1.61876	RA	1.05679e-08
LOC642852	1.61839	RA	3.5835e-05
MCM6	1.61835	RA	1.27637e-06
RBMS3	1.61824	RA	1.50534e-05
RAD54B	1.61814	RA	0.00917235
FSCN1	1.61809	RA	0.00105909
SERTAD1	1.61798	RA	0.0129941
SATB2	1.61775	RA	0.00607906
FLVCR2	1.61668	RA	0.000346201
SGK1	1.61602	RA	0.00549193
NOX4	1.6152	RA	0.0070296
IKBKE	1.61497	RA	0.0141609
GLA	1.6146	RA	0.000117994
ARHGEF9	1.61434	RA	1.17784e-06
TRPC1	1.61405	RA	3.68244e-08
LOC100129794	1.61392	RA	0.0120379
TPM4	1.61365	RA	3.24938e-05
PIK3CD	1.61215	RA	0.000881311
ARL13B	1.61176	RA	0.00120291
RBBP9	1.61128	RA	2.6954e-05
SIDT2	1.61092	RA	3.41153e-08
FST	1.61035	RA	0.00962676
TMEM40	1.61032	RA	0.0215044
EDNRB	1.60973	RA	0.00036873
CD163	1.60963	RA	0.0284776
GNA15	1.60957	RA	0.0406251
KCNC4	1.60945	RA	0.000357765
PCOLCE2	1.60943	RA	1.26518e-06
UPP1	1.60911	RA	0.00134404
RAB8B	1.60853	RA	1.22968e-05
KSR1	1.60832	RA	0.00154892
SOWAHC	1.60813	RA	7.88729e-05
AKT3	1.60716	RA	6.29127e-09
KIAA1328	1.60627	RA	4.60533e-05
CLIP4	1.60625	RA	4.60812e-09
MYO5A	1.60578	RA	3.01248e-06
VAV1	1.60506	RA	0.0416162
PTPLAD1	1.60486	RA	7.4858e-08
CORIN	1.60482	RA	0.000659041
KGFLP1	1.60425	RA	0.00125068
SORL1	1.60414	RA	0.0017546
AKR1E2	1.60412	RA	0.0113381
PCDHB4	1.60376	RA	0.00599305
CYGB	1.60324	RA	0.000273119
SLC37A3	1.60272	RA	1.23839e-07
ARHGAP39	1.6022	RA	0.0215825
C7orf13	1.60186	RA	0.00327372
RRBP1	1.60143	RA	1.96161e-06
PCK2	1.60117	RA	0.0101523
ZNF483	1.60056	RA	0.042265
TMEM9	1.60009	RA	2.26602e-08
KIAA1407	1.59894	RA	0.00149451
NUDT17	1.59863	RA	0.0365538
ZFAND2A	1.59811	RA	0.000990479
MST1L	1.59804	RA	0.0266668
PPP1R18	1.59763	RA	0.000423528
ARHGEF4	1.59729	RA	0.0350874
EML3	1.59587	RA	3.81077e-06
ABCG2	1.59454	RA	0.0131932
FAS	1.59403	RA	4.07471e-05
FOXL1	1.59342	RA	0.0193025
TGIF2	1.59302	RA	1.34589e-05
HFE2	1.59285	RA	2.36302e-05
PKDREJ	1.59224	RA	0.0159837
PAAF1	1.59219	RA	1.35198e-07
NAALADL2	1.59124	RA	0.011071
SLC40A1	1.59107	RA	6.55408e-08
KDELC2	1.59105	RA	9.35764e-08
KLHL3	1.59097	RA	1.78516e-06
KIF7	1.5907	RA	0.000222155
HIP1R	1.59069	RA	0.000677757
LHPP	1.59027	RA	0.000852892
RDH5	1.59025	RA	0.0115135
GPR153	1.59003	RA	5.93233e-06
SERP1	1.58994	RA	1.06262e-06
GMDS	1.58915	RA	0.000796285
PHF15	1.58906	RA	3.79174e-05
LOC253039	1.5888	RA	1.06116e-05
CCNE1	1.5888	RA	0.00739031
PRDX4	1.58853	RA	8.94473e-06
DYNC2H1	1.58698	RA	4.38335e-05
TOP1MT	1.58667	RA	0.00022161
HHLA3	1.5861	RA	0.0170551
ZSCAN30	1.58525	RA	9.80647e-09
CIT	1.5843	RA	0.0065808
VGLL3	1.58414	RA	0.000136262
SEMA6D	1.58408	RA	0.000423044
ANTXR1	1.58331	RA	7.79363e-08
C20orf166-AS1	1.58291	RA	0.000232446
DHX35	1.58284	RA	1.16973e-07
UBXN8	1.5824	RA	0.00145884
IRAK3	1.58236	RA	1.17826e-05
GCNT1	1.58221	RA	0.0192745
EVI2B	1.58211	RA	0.0467573
WDFY4	1.58184	RA	0.0191034
CCSAP	1.58145	RA	0.000187196
NKX3-1	1.58138	RA	0.0170351
ARMC5	1.58038	RA	0.00500559
FBXO36	1.58028	RA	0.00554509
FAT4	1.57966	RA	1.36559e-05
LOC284751	1.57949	RA	0.0129605
LMF1	1.57898	RA	5.95453e-05
CNTNAP1	1.57845	RA	3.14629e-06
SH3BP5	1.57833	RA	0.0172308
RRN3P1	1.57797	RA	0.000600237
MTHFR	1.57596	RA	8.71101e-07
PRAF2	1.57595	RA	4.93844e-05
KLRAP1	1.57512	RA	0.00902405
KDELC1	1.57478	RA	0.001895
NMRK2	1.57463	RA	0.00549945
AMY2B	1.57445	RA	8.72859e-07
HEG1	1.57438	RA	1.50678e-06
SPINT2	1.57355	RA	0.0209539
FAM114A1	1.57348	RA	2.4994e-06
ASNS	1.57333	RA	0.000461378
MORC4	1.57287	RA	0.000389927
FAM115C	1.57261	RA	0.0229038
DSG2	1.57233	RA	1.11048e-06
ZNF300	1.57217	RA	0.00107741
PDGFRA	1.57118	RA	0.000284749
ABHD4	1.57118	RA	2.99628e-05
NMRK1	1.57113	RA	4.93409e-05
MTMR7	1.57065	RA	0.00770783
BIRC3	1.57059	RA	0.000108926
GLIS2	1.56931	RA	0.000439831
TCF7	1.56894	RA	0.00368901
FAM120C	1.56788	RA	8.7235e-06
NUMBL	1.56779	RA	0.00202077
BOK	1.56742	RA	0.0233888
CABLES2	1.56687	RA	1.66486e-06
SLC25A43	1.56666	RA	0.000414931
TMEM218	1.56626	RA	6.67731e-05
IL18R1	1.5653	RA	0.0482662
TLE2	1.56524	RA	8.18934e-06
MX2	1.56454	RA	0.00391764
H2AFX	1.56398	RA	0.00489481
NOV	1.56363	RA	0.0367277
C7orf41	1.56351	RA	9.83657e-06
EVL	1.56313	RA	1.5361e-06
FCGR2A	1.56286	RA	0.0414904
PSD4	1.56247	RA	0.00283486
CAMKK1	1.56167	RA	0.000760944
TIGD1	1.56111	RA	0.00228463
SBDSP1	1.56081	RA	1.03622e-05
PRDM11	1.56066	RA	5.29865e-07
RDH10	1.56035	RA	0.000603968
MPZL1	1.56009	RA	1.15998e-06
ARAP2	1.55988	RA	0.00439185
SMARCD3	1.55942	RA	6.10555e-07
SLC30A5	1.55917	RA	8.06358e-06
SPIN3	1.55907	RA	0.000212275
KCNMB3	1.5585	RA	0.000956078
RNF135	1.55843	RA	0.000225172
FAM109B	1.55751	RA	0.000947608
SERPINB1	1.55747	RA	0.000263186
OLFML1	1.55727	RA	0.000142925
ZDHHC11	1.55715	RA	0.00257324
CTSS	1.55585	RA	0.0208609
ANKRD65	1.55514	RA	0.0237953
TNFAIP8L3	1.55482	RA	0.00204678
CYTH4	1.55458	RA	0.0134843
SPAG1	1.55447	RA	0.00450918
JDP2	1.55445	RA	0.000266476
TNFRSF1A	1.55443	RA	6.86146e-05
GALNT7	1.55406	RA	0.000167133
PLAC9	1.55405	RA	0.000237271
SRPX	1.55394	RA	0.000150933
DPY19L3	1.55372	RA	1.29118e-05
SAMD12	1.55357	RA	2.08899e-05
ASPA	1.55182	RA	0.0117342
TYMP	1.55039	RA	0.00341575
ZNF154	1.54978	RA	0.000659836
NAALAD2	1.54885	RA	0.00228935
GRIN2A	1.54881	RA	0.00434733
SLAIN1	1.54834	RA	0.000722899
SPAG8	1.54641	RA	0.00902405
FZD2	1.5459	RA	0.0136419
PCDHB14	1.54572	RA	0.00214343
TGM2	1.54564	RA	0.000797234
CYP46A1	1.54561	RA	0.0102987
TMEM136	1.5448	RA	6.34312e-06
SNX8	1.54479	RA	0.000151283
AKR1A1	1.54478	RA	3.65524e-07
FOXN2	1.54424	RA	6.9495e-05
PLEKHB1	1.54411	RA	0.000850935
SRGAP2	1.544	RA	1.8276e-05
ADCK2	1.54378	RA	0.000482302
STAT6	1.54332	RA	3.86427e-07
DNAH17	1.54323	RA	0.0281323
IRAK4	1.54299	RA	2.69059e-05
TTYH3	1.54291	RA	0.000203948
USP32P1	1.54263	RA	0.000836778
PTGFRN	1.54258	RA	3.08916e-05
ABCC8	1.54224	RA	0.0436215
PDGFA	1.54213	RA	8.89383e-05
PXDNL	1.54122	RA	0.000265449
VWA5A	1.54103	RA	0.000253187
TLE1	1.54067	RA	2.33785e-05
NOTCH2NL	1.54057	RA	8.10032e-06
LCP2	1.54057	RA	0.00872571
LMO2	1.54055	RA	0.00034559
SORCS1	1.53987	RA	0.0265072
FADS1	1.53985	RA	2.79156e-05
CNN3	1.53981	RA	1.70146e-06
ABI3BP	1.53969	RA	0.000177904
TAF1A	1.53946	RA	0.0133587
NSMF	1.53941	RA	6.50265e-06
TSPAN6	1.53928	RA	0.000159707
FBXO44	1.53914	RA	0.000215368
SLC27A5	1.53888	RA	0.042489
RPL36A	1.53845	RA	0.0165532
MT1X	1.5384	RA	0.00686645
IFT20	1.53817	RA	0.00352486
SLC16A4	1.53814	RA	0.00515482
TGFB3	1.53778	RA	1.97712e-05
CTSO	1.53675	RA	1.82833e-06
PLA2R1	1.53637	RA	0.00467368
MMP14	1.53565	RA	0.000210337
PRKAG2	1.53542	RA	2.70116e-05
TBPL1	1.53488	RA	8.46288e-05
AKR1C3	1.53486	RA	6.42136e-05
RNF215	1.53395	RA	0.00207302
CEP164	1.53307	RA	2.05977e-05
KLF16	1.53251	RA	0.0191942
BTN2A2	1.53207	RA	0.000310355
SSPN	1.53167	RA	0.000184292
VAMP5	1.5311	RA	3.89166e-06
STK17B	1.52946	RA	0.00816349
ST3GAL5	1.5292	RA	0.00798632
KDSR	1.52888	RA	1.95425e-07
VAV2	1.5283	RA	4.78882e-05
BNIP3L	1.52806	RA	5.45081e-07
SCARB1	1.52783	RA	8.34125e-05
AIF1	1.52674	RA	0.0182892
LOC100129034	1.5262	RA	2.17226e-05
PHYHD1	1.52555	RA	2.18307e-06
EDN1	1.52533	RA	0.00554625
LOC283663	1.52516	RA	0.0151917
FOXO1	1.52462	RA	4.50874e-07
ZSWIM4	1.52393	RA	0.0101468
FLVCR1	1.52335	RA	0.00591564
GOLM1	1.52318	RA	8.48443e-06
TAF1B	1.52308	RA	0.00182601
ZBTB21	1.5224	RA	0.0184178
TXNRD1	1.5223	RA	9.08897e-05
LMO4	1.52223	RA	2.95183e-06
CCDC57	1.52186	RA	0.0146408
FSTL1	1.52179	RA	8.56834e-05
TRNP1	1.52173	RA	0.000507793
ARMC9	1.52148	RA	0.0122348
TMEM39A	1.52085	RA	7.91724e-06
LOC202181	1.52075	RA	0.00647815
DPYSL2	1.52041	RA	5.00764e-07
ZCWPW2	1.52023	RA	0.00525122
ZNF783	1.51874	RA	4.36396e-05
CERS5	1.518	RA	1.59331e-05
SLC25A22	1.51737	RA	0.0188364
CAAP1	1.51732	RA	7.08206e-05
RNASET2	1.51667	RA	0.000665478
RWDD2A	1.51612	RA	0.000423829
FAM118A	1.51584	RA	1.9504e-05
ARSG	1.51433	RA	0.000908184
RERGL	1.514	RA	0.0349609
SHISA5	1.51374	RA	4.98369e-05
GLIPR2	1.51327	RA	0.000469052
NCKAP1L	1.51302	RA	0.0431002
KIAA1671	1.51286	RA	4.93223e-06
MPP6	1.51214	RA	0.0448391
MYO1D	1.51211	RA	0.00143718
NAB2	1.51171	RA	0.0233135
C9orf171	1.51153	RA	0.0243402
PLSCR1	1.51123	RA	0.00164553
TMEM185A	1.51112	RA	6.37195e-07
RENBP	1.51077	RA	0.00644732
CDC25A	1.50925	RA	0.0436136
CD68	1.50922	RA	0.00887175
AGPAT4	1.50904	RA	0.00451876
PIGM	1.50826	RA	0.000239055
WBP5	1.50814	RA	0.000245113
TMEM198B	1.5079	RA	0.00283118
MAGI2	1.50704	RA	0.000252877
CD40	1.50704	RA	0.000391059
LPCAT1	1.50672	RA	4.26444e-06
LOC646903	1.50559	RA	0.0395011
FLT3LG	1.50535	RA	0.0370267
NOS3	1.50442	RA	0.040574
ACVR1B	1.50385	RA	2.6866e-06
LY96	1.50345	RA	0.0326986
APOBEC3G	1.50266	RA	0.0138902
BLOC1S1	1.50248	RA	0.00487637
ARF3	1.50178	RA	8.69499e-07
F11R	1.50151	RA	3.16676e-05
ARHGAP30	1.50148	RA	0.0374495
ANLN	1.50111	RA	0.0469209
IGFBP4	1.50088	RA	0.00124219
PGM5	1.5003	RA	2.94717e-05
TTC21A	1.50023	RA	0.0140926
ANGPTL5	1.49987	RA	0.037722
GLIPR1L2	1.49979	RA	0.00651582
AGER	1.49956	RA	0.0055318
ACBD4	1.49949	RA	0.0199299
HSD17B12	1.49941	RA	2.23486e-05
STX6	1.49823	RA	4.59941e-05
CDK5R1	1.49794	RA	0.0231692
ATP11C	1.49767	RA	0.00036873
ABCD2	1.49732	RA	0.000639519
MST4	1.49708	RA	0.0135521
NPHP3	1.49703	RA	0.000188436
ZNF124	1.49701	RA	0.0094862
PLXNB2	1.49673	RA	0.000188534
NBPF10	1.49663	RA	0.000711419
MEIS3P1	1.49648	RA	8.25727e-05
PBX3	1.49648	RA	4.29817e-06
GMFG	1.49627	RA	0.0115129
C1QB	1.49609	RA	0.0342794
PTPN6	1.49578	RA	0.0195377
ZMYM6NB	1.49567	RA	0.000101208
RGS11	1.49557	RA	0.00111488
AMOT	1.49552	RA	0.000315493
BAIAP2	1.49526	RA	0.00134117
LOC284454	1.49505	RA	0.00459212
MYL2	296.867	IVS	1.51363e-127
IRX6	200.645	IVS	8.94062e-101
GUCA1C	196.652	IVS	8.6754e-82
IRX4	178.72	IVS	1.54133e-30
MYL3	78.5915	IVS	7.73164e-112
GABRA4	67.3166	IVS	3.14064e-24
C20orf26	49.5796	IVS	2.93677e-89
ADRA1A	41.964	IVS	6.65046e-120
SH3GL2	38.1896	IVS	1.28639e-49
IRX2	34.7007	IVS	6.92127e-60
ANKRD2	26.4854	IVS	1.37687e-45
WBSCR17	25.9216	IVS	9.74815e-30
THBS4	21.7025	IVS	6.38165e-44
SCUBE3	21.4848	IVS	5.64315e-63
C15orf41	20.9582	IVS	2.05783e-143
GRM1	18.8341	IVS	3.71263e-21
MYH7	18.2543	IVS	4.60213e-81
IRX5	18.191	IVS	2.51903e-26
FIGF	17.8157	IVS	8.34331e-26
LPL	16.909	IVS	8.21936e-65
BDNF	16.8726	IVS	1.24413e-44
ACTA1	16.461	IVS	9.80698e-22
TPO	16.0478	IVS	2.12817e-40
AGAP2	15.0969	IVS	2.59546e-50
SMYD2	14.5766	IVS	1.06148e-58
SLC30A2	12.6564	IVS	8.35079e-45
GRM8	12.467	IVS	8.62913e-40
[truncated: 1,318 more rows]

## Sheet: LA vs RA
Right Atrium vs Left Atrium
Gene	Fold Difference	Region Enriched	FDR
BMP10	591.743	RA	3.03845e-78
CYP4F30P	64.5946	RA	1.96073e-51
HAMP	34.5838	RA	3.19226e-23
LOC440905	17.7146	RA	3.85047e-17
KY	7.06624	RA	2.80908e-29
PRSS35	6.82047	RA	1.68992e-39
CRHBP	6.73061	RA	8.53713e-18
NETO1	6.40393	RA	2.78146e-13
COL9A1	6.19078	RA	1.6333e-44
IGFN1	5.70202	RA	1.21569e-20
SPINK2	5.50656	RA	2.70996e-15
SLC5A12	5.46848	RA	3.16497e-15
FAM84A	5.39585	RA	1.37112e-21
PTHLH	5.07232	RA	8.15891e-11
C15orf60	4.97908	RA	9.55029e-16
DNASE1L3	4.97887	RA	9.41016e-16
APOA1	4.68893	RA	3.53131e-20
MARCO	4.62667	RA	9.34388e-16
NPR3	4.51331	RA	1.09162e-22
FLJ41200	4.40383	RA	1.0039e-07
DKK2	4.38089	RA	2.42238e-11
LOC100216479	4.25175	RA	5.93577e-12
FHL2	4.21991	RA	1.33395e-48
ADAMTSL2	4.19168	RA	4.28864e-39
SCGN	4.14669	RA	6.10426e-13
IGSF1	4.13453	RA	4.02021e-32
CACNA2D2	4.11899	RA	8.03568e-54
HOPX	4.08289	RA	6.06536e-28
SALL1	4.03631	RA	9.31743e-17
SMAD6	3.96985	RA	2.20749e-43
FAM133A	3.94186	RA	1.16768e-11
KCNK17	3.92398	RA	7.08111e-09
AFF2	3.90761	RA	2.07494e-13
HCN4	3.87678	RA	2.61314e-28
MYOZ1	3.86532	RA	1.80867e-25
ADM	3.82269	RA	1.05965e-36
WDR49	3.70957	RA	3.83754e-16
FCGR3A	3.67184	RA	1.13883e-13
COLEC11	3.63442	RA	6.84841e-34
SNAP25	3.62746	RA	3.73066e-08
PLCH1	3.62461	RA	1.39131e-22
TMEM132B	3.58082	RA	9.47211e-30
SAMD11	3.56688	RA	5.66439e-12
SMOC1	3.49625	RA	2.1036e-16
FCGBP	3.4467	RA	1.86226e-12
WBSCR17	3.41751	RA	3.87406e-08
HTR2B	3.33472	RA	3.75716e-12
CP	3.32955	RA	7.29311e-10
TSPAN8	3.23675	RA	6.49625e-10
PDCD1	3.2093	RA	2.62254e-09
SMAD9	3.17565	RA	3.31692e-28
IRX3	3.11277	RA	7.03236e-20
SLC9A7P1	3.0447	RA	1.40267e-11
IGFBP3	3.03554	RA	2.5426e-22
LRRN2	3.02166	RA	1.15335e-13
INHA	3.01145	RA	1.92152e-09
ITGA10	2.99678	RA	3.40306e-22
SMYD2	2.89027	RA	5.7423e-20
TENM2	2.877	RA	1.16942e-51
GPR126	2.87394	RA	1.61243e-24
NTM	2.86608	RA	3.02078e-43
FGFR3	2.86259	RA	2.80666e-21
SSTR5	2.77727	RA	0.000819579
SIGLEC10	2.75766	RA	4.79889e-07
PDLIM4	2.74613	RA	2.48413e-10
SMAD7	2.71402	RA	5.49713e-28
SARDH	2.69151	RA	1.48565e-07
NTNG2	2.67007	RA	2.09388e-07
NPY1R	2.6252	RA	1.16133e-20
GLDN	2.6224	RA	3.1519e-05
SLC15A2	2.60674	RA	6.54903e-08
ANGPT1	2.60276	RA	3.5494e-09
WISP2	2.58411	RA	8.70995e-26
ID4	2.55255	RA	2.41073e-12
CGNL1	2.54731	RA	1.33575e-22
KCNK13	2.52954	RA	1.12534e-05
BMX	2.51483	RA	4.22848e-11
ALCAM	2.50707	RA	6.14682e-27
PABPC4L	2.48487	RA	5.53935e-11
COL13A1	2.47178	RA	9.49679e-07
ART4	2.47167	RA	1.06424e-09
NLGN4X	2.47117	RA	7.74384e-12
P2RY1	2.45186	RA	1.06332e-06
RND1	2.4483	RA	8.84266e-05
TREM2	2.43328	RA	8.63159e-06
PPP2R2B	2.40526	RA	4.53072e-11
ALDH1A2	2.38943	RA	7.25365e-14
POSTN	2.3783	RA	8.17618e-15
FRMPD1	2.37823	RA	1.26597e-05
PCYT1B	2.37369	RA	3.43746e-08
IGSF10	2.36817	RA	6.27442e-07
MYH7	2.36755	RA	2.11668e-07
CLEC12A	2.35268	RA	0.000587438
DBC1	2.34527	RA	3.97526e-05
CHODL	2.31992	RA	0.000144121
FAM19A5	2.31907	RA	1.11465e-05
PTGS1	2.31323	RA	8.14361e-20
ST8SIA6	2.31088	RA	2.39366e-06
DDN	2.30544	RA	5.04139e-05
QPCT	2.30321	RA	4.44108e-06
ADORA3	2.29186	RA	1.55816e-08
CLEC7A	2.29095	RA	2.58827e-09
CCDC163P	2.2859	RA	7.57673e-07
TRHDE	2.28423	RA	0.00135967
FLJ42875	2.28388	RA	4.6712e-06
FAM5C	2.27607	RA	5.51492e-09
PRIMA1	2.25493	RA	1.13883e-13
TIAM1	2.2503	RA	1.84699e-09
IL1RL1	2.24213	RA	0.000186729
SLN	2.236	RA	2.89736e-14
WNT2	2.22543	RA	0.000306373
LGR6	2.21649	RA	5.53935e-11
WNK3	2.20846	RA	7.29056e-10
GPC6	2.19799	RA	3.82721e-06
CD300A	2.19771	RA	3.98735e-07
PRICKLE1	2.19737	RA	1.19685e-18
KIF5C	2.19703	RA	8.93106e-06
SUSD4	2.17095	RA	3.24143e-30
FMOD	2.1679	RA	2.56178e-11
PCDH7	2.16093	RA	4.8765e-07
RNASE2	2.15997	RA	0.00195277
ABAT	2.13589	RA	1.40104e-18
GHRH	2.13196	RA	1.79338e-05
CACNA1D	2.12861	RA	2.20439e-08
SLC11A1	2.1279	RA	2.21251e-07
PLCB2	2.12409	RA	1.393e-11
LGI3	2.12256	RA	2.99954e-05
KAZALD1	2.11963	RA	5.03783e-09
ASTN2	2.10618	RA	9.14564e-17
HS6ST3	2.10612	RA	0.000491013
ENG	2.1031	RA	1.47303e-14
NCS1	2.10256	RA	3.16183e-13
TCEAL2	2.09881	RA	3.53232e-06
PI16	2.09115	RA	1.37064e-14
TUB	2.08125	RA	1.10945e-22
ZNF385B	2.07987	RA	9.77711e-17
BEX1	2.07797	RA	0.000190119
HS3ST1	2.07421	RA	3.52632e-06
MYRIP	2.07133	RA	2.24008e-09
NLGN3	2.06779	RA	1.64858e-06
CFP	2.06625	RA	0.000510428
EXOC3L2	2.06064	RA	3.367e-05
ZNF469	2.05535	RA	0.0010073
KIAA1324L	2.04436	RA	1.67546e-12
ART3	2.03862	RA	2.04449e-19
ATOH8	2.02462	RA	8.45401e-10
GPC3	2.02432	RA	3.47851e-06
WNT5A	2.02306	RA	2.26271e-06
LOC646329	2.02021	RA	8.14791e-06
SCN4A	2.01758	RA	1.60936e-05
PRRG4	2.01702	RA	1.15078e-08
INMT	2.01253	RA	6.06476e-09
PLCL1	2.0112	RA	2.44904e-16
TMEM132C	2.01012	RA	1.33225e-05
TRABD2B	2.00686	RA	3.42031e-15
BASP1	1.99936	RA	5.64388e-08
IL33	1.9981	RA	1.03691e-14
PRSS23	1.99434	RA	7.27896e-13
CD1D	1.98812	RA	8.419e-05
CLEC3B	1.98231	RA	4.07715e-07
GGTA1P	1.97946	RA	6.80584e-12
FAM81B	1.97802	RA	0.000426649
TMEM2	1.97538	RA	7.977e-08
PTPN22	1.97118	RA	0.000361361
DACT3	1.96239	RA	8.51467e-13
SHC4	1.96072	RA	1.55216e-07
MTMR11	1.96032	RA	8.65794e-07
AKR1C1	1.9559	RA	1.53861e-15
LIMD2	1.95407	RA	8.089e-05
CFH	1.95266	RA	6.11299e-08
MLLT11	1.94876	RA	1.56891e-11
FAIM2	1.94876	RA	4.32424e-07
C14orf132	1.94292	RA	5.34625e-09
GNAL	1.93727	RA	4.4076e-08
TGM2	1.93003	RA	2.49968e-13
MEGF10	1.92279	RA	0.000194783
LST1	1.92223	RA	0.00170289
SIGLEC7	1.92138	RA	0.0338555
SRRM4	1.92066	RA	0.000177355
NRXN3	1.91732	RA	5.5915e-08
SLC6A13	1.91248	RA	4.29122e-05
CPEB1	1.90943	RA	8.59717e-06
GNA14	1.90827	RA	0.000149191
ADAMTSL1	1.90255	RA	2.09686e-05
SLC16A9	1.90062	RA	0.0015715
ABCG2	1.89719	RA	1.29015e-05
SHROOM2	1.89412	RA	8.01978e-05
SLCO2A1	1.89247	RA	6.74772e-14
FAM84B	1.88611	RA	1.39243e-14
MAPK4	1.88451	RA	4.10531e-10
ID2	1.87782	RA	9.62064e-13
PLP1	1.8771	RA	4.52185e-16
EYA4	1.87635	RA	1.46356e-11
GPBAR1	1.87512	RA	0.00656717
IL5RA	1.87007	RA	0.00104476
FAM180A	1.86881	RA	2.28027e-05
TCF21	1.86819	RA	3.28342e-08
ITGA2	1.8647	RA	5.45173e-07
THRB	1.86216	RA	2.35686e-08
IGFBP5	1.85979	RA	1.86007e-05
HK3	1.85217	RA	1.00437e-05
LIN9	1.8499	RA	1.11813e-07
TMEM30B	1.84867	RA	0.00112227
PABPC5	1.84311	RA	5.1974e-05
ECE2	1.84067	RA	0.00123151
RHAG	1.83955	RA	4.49398e-05
EYA2	1.83837	RA	0.000157455
DIRAS3	1.83249	RA	0.000562779
LXN	1.83086	RA	6.36258e-07
AK5	1.82413	RA	0.00318072
CD9	1.8237	RA	4.52125e-19
LMX1B	1.82101	RA	0.00102031
PLVAP	1.81785	RA	3.9073e-08
KIAA1755	1.81698	RA	3.80562e-09
SHCBP1	1.81631	RA	0.000341248
RGS6	1.81551	RA	1.06473e-07
UCHL1	1.81503	RA	2.24884e-05
KCNJ4	1.81354	RA	0.00120557
RND2	1.80853	RA	6.17088e-05
GPM6B	1.80842	RA	7.65111e-11
MTTP	1.80224	RA	0.0280379
MUM1L1	1.80188	RA	2.86324e-13
PTPRN2	1.80012	RA	6.10233e-07
GFRA3	1.79964	RA	0.000230017
GJA5	1.79904	RA	1.58172e-06
FOXC1	1.79791	RA	1.66566e-12
MASP1	1.7964	RA	1.89878e-09
LMO3	1.7869	RA	5.62294e-06
PTGIR	1.78538	RA	1.58422e-05
RAB39B	1.7819	RA	0.0059684
CCDC68	1.78122	RA	2.61496e-05
THSD7A	1.77939	RA	0.000279931
RANBP3L	1.77921	RA	0.00417699
OMD	1.77673	RA	2.74227e-08
SCD5	1.77621	RA	1.56749e-07
COL9A3	1.77295	RA	0.00832073
ATPBD4-AS1	1.76792	RA	0.00938321
CLDN11	1.75961	RA	0.0040793
CUBN	1.75783	RA	0.000735112
MATN2	1.75556	RA	0.000698162
EDNRB	1.75442	RA	3.38604e-08
FOXL1	1.75379	RA	0.0032504
C1QL3	1.75234	RA	0.0178878
CYP27C1	1.74732	RA	0.00116146
MYO1F	1.74482	RA	0.00258433
TECTA	1.74171	RA	1.20219e-06
SPON1	1.73716	RA	2.48719e-05
PITPNM3	1.73714	RA	4.15947e-05
GRIA3	1.73456	RA	0.0218583
WFIKKN2	1.73384	RA	0.0033742
HSPA2	1.73339	RA	4.27905e-05
FMO2	1.72789	RA	2.47065e-07
COL24A1	1.72708	RA	0.00390154
ACRC	1.72632	RA	0.000362449
ELFN1	1.72607	RA	0.0115343
RASSF5	1.72542	RA	4.22318e-06
IGFBP7	1.72334	RA	4.01906e-10
TMEM108	1.71983	RA	0.000252099
NAP1L3	1.71891	RA	1.50833e-07
FAM181B	1.71518	RA	0.00107939
ARSJ	1.70907	RA	1.5964e-06
ADAMTS2	1.7072	RA	2.82552e-08
FCGR1A	1.70705	RA	0.0257536
C7	1.70438	RA	0.0030083
LY86	1.70306	RA	0.00557736
LEPREL1	1.69826	RA	0.00347333
HCN2	1.69821	RA	0.000125508
COL16A1	1.69645	RA	4.79474e-09
CNTFR	1.69572	RA	0.0103788
PRR16	1.69362	RA	0.000142072
MPZ	1.69152	RA	3.53614e-05
P2RX1	1.69123	RA	0.00925707
SELP	1.6894	RA	7.39324e-05
RNF128	1.68904	RA	0.0240541
LDB2	1.68422	RA	7.62197e-12
LOC157381	1.68388	RA	0.0207835
PRCD	1.683	RA	0.0033742
LY75	1.68261	RA	0.00551765
NEGR1	1.67996	RA	4.97594e-06
LILRB1	1.67675	RA	0.00452653
BMPER	1.67654	RA	0.0471112
CCDC34	1.67582	RA	0.00025305
FZD2	1.67521	RA	0.00347333
HPCAL4	1.67467	RA	0.000371508
ZSCAN12P1	1.67433	RA	0.000247561
ADAMTSL3	1.67378	RA	4.31377e-12
SUSD5	1.672	RA	0.00306071
BMP6	1.66944	RA	0.000174417
AMIGO2	1.66775	RA	5.27391e-05
SOX9	1.66764	RA	9.24818e-06
PTGS2	1.6655	RA	0.0333017
NTRK2	1.66035	RA	7.63459e-06
LEPR	1.65733	RA	0.000209545
LAYN	1.65731	RA	5.64313e-05
PRKCB	1.65657	RA	0.0168404
RASL11A	1.65572	RA	0.00405621
SLC35F2	1.65513	RA	0.000580015
CAPS	1.65152	RA	0.0338639
TMC6	1.65037	RA	0.000814671
EPB41L3	1.64835	RA	3.52076e-05
ITGA9	1.64742	RA	0.000217864
ANGPT2	1.64584	RA	0.00907925
ITGA2B	1.64533	RA	0.000747628
FRZB	1.64374	RA	0.00112227
TPPP3	1.64281	RA	0.000547277
GCNT2	1.64224	RA	5.29081e-06
GSTM5	1.64139	RA	0.018978
ACER2	1.63892	RA	0.000347205
AMICA1	1.63838	RA	0.0035752
C1orf162	1.63626	RA	4.04475e-05
RAB36	1.63608	RA	0.00746534
LRRC4	1.63383	RA	0.00649336
CES4A	1.63194	RA	5.69221e-08
PLA2G4A	1.62916	RA	0.000271536
CDHR1	1.62907	RA	0.000261329
PDK4	1.62853	RA	0.000587438
MID1	1.62681	RA	1.49238e-05
SPINT2	1.62592	RA	0.000304682
NOV	1.62519	RA	0.010248
KIAA1377	1.62427	RA	1.29635e-06
SNED1	1.62334	RA	0.000611343
LYZ	1.62287	RA	0.00460311
ORC6	1.62173	RA	0.00512123
HAAO	1.61808	RA	0.00450676
GRAMD1C	1.61769	RA	0.00542608
KLHL6	1.61641	RA	0.000357553
UNC5C	1.6143	RA	0.000182631
DNAJC5G	1.61376	RA	0.00289144
PRKD1	1.61319	RA	2.99954e-05
COL19A1	1.61153	RA	0.000738879
TNFAIP8L3	1.61075	RA	0.00031098
BGN	1.60716	RA	8.72228e-07
CPT1C	1.60613	RA	0.00311419
PROS1	1.60549	RA	1.0286e-10
SLC2A12	1.60353	RA	4.13098e-07
PLA1A	1.60351	RA	0.0019311
PAK1	1.60329	RA	3.44489e-06
ALDH1A1	1.60325	RA	2.68861e-05
FBLN2	1.60243	RA	7.47994e-06
LUM	1.60199	RA	2.57601e-06
PDE8B	1.59785	RA	6.01718e-08
CYSLTR2	1.5966	RA	0.0250893
FLVCR2	1.59593	RA	0.00183946
DUOX1	1.59551	RA	0.00220468
RBP7	1.59472	RA	9.33819e-06
TRPC4	1.59278	RA	0.0091123
CYGB	1.59264	RA	2.7017e-07
DDX12P	1.5913	RA	0.0132487
UPB1	1.59115	RA	7.2491e-05
LOX	1.58812	RA	0.000131556
WISP1	1.58487	RA	0.00028337
LOC100506990	1.58473	RA	3.20783e-05
NFAM1	1.58455	RA	0.0317902
INSC	1.58294	RA	0.0222233
ERBB3	1.58145	RA	7.23206e-07
SDK2	1.58008	RA	0.0118451
MCOLN2	1.57802	RA	0.0495866
NGFR	1.57669	RA	0.000652441
MRO	1.57553	RA	0.000536655
MAP1A	1.57399	RA	1.72853e-07
PCSK2	1.57116	RA	0.000428422
PRRT1	1.57023	RA	0.0197653
PRELP	1.56965	RA	3.65544e-05
SERTAD4	1.56847	RA	0.0141432
ISM1	1.56757	RA	0.0423893
LOC100130093	1.56257	RA	0.036422
FBXO41	1.56234	RA	0.0132487
ANKRD20A12P	1.56215	RA	0.000922601
XPNPEP2	1.56203	RA	0.00968432
RADIL	1.56154	RA	0.0172638
NME5	1.5613	RA	0.000498145
SERPINE2	1.55712	RA	1.49378e-07
EMILIN3	1.55693	RA	0.0183038
ROR1	1.55619	RA	1.73631e-06
EPHA7	1.55579	RA	3.98982e-07
KCNJ5	1.55495	RA	6.8469e-05
TMEM139	1.55342	RA	0.0029765
CALCRL	1.55292	RA	8.8538e-05
HYDIN	1.55208	RA	0.00203345
FHDC1	1.55191	RA	0.0376882
CHMP4C	1.54919	RA	0.00656946
NGF	1.54911	RA	0.00258433
GRK5	1.54848	RA	1.84699e-09
C6	1.54744	RA	0.000254739
CNRIP1	1.54706	RA	5.56309e-05
RAD54B	1.54399	RA	0.00901103
FLJ43663	1.54211	RA	1.57292e-08
TFPI2	1.54204	RA	0.0486671
PGPEP1L	1.54163	RA	0.0118937
BMF	1.53907	RA	0.0100756
LRRC16A	1.53621	RA	0.000133483
ABRA	1.53579	RA	0.0316136
C1QTNF6	1.53538	RA	0.00112239
MECOM	1.53416	RA	3.27579e-06
MS4A7	1.53328	RA	0.0141432
NCKIPSD	1.53325	RA	0.000146049
LSAMP	1.53151	RA	0.0199213
USP6	1.53067	RA	0.00903422
COL8A1	1.5301	RA	3.89238e-05
PPFIA3	1.53001	RA	0.00838361
LOC283856	1.52879	RA	0.0367058
PDGFD	1.52606	RA	0.00235978
SEMA7A	1.52463	RA	0.0317226
LOC100505875	1.52458	RA	0.0180132
BCL2L11	1.52448	RA	0.000198893
LRRC17	1.52334	RA	0.00106354
TMEM45A	1.52158	RA	0.000868521
TCF24	1.52035	RA	0.0111666
HERC5	1.51721	RA	0.00405621
MFAP4	1.51579	RA	3.98997e-05
SOBP	1.51277	RA	5.67204e-07
SPTBN2	1.51239	RA	0.0488192
VANGL2	1.5117	RA	1.39606e-06
TRIM16L	1.51093	RA	0.0051495
FAM216B	1.50982	RA	0.0182384
IRF6	1.50911	RA	7.20775e-07
STK17A	1.50843	RA	5.79627e-05
TMEM252	1.50828	RA	0.0129711
RASGEF1B	1.50739	RA	0.000296379
RELT	1.50588	RA	0.04759
TLE1	1.50505	RA	0.00137961
PPAP2A	1.50451	RA	6.25866e-07
DHX35	1.50336	RA	2.04555e-07
ZNF850	1.50336	RA	0.00550616
HSD17B14	1.50332	RA	0.0252114
VIPR1	1.50288	RA	0.0033224
SLC9A1	1.50276	RA	3.25816e-05
ADAMTS10	1.50259	RA	0.00357032
C10orf10	1.50107	RA	0.00835721
ST8SIA5	1.50066	RA	0.00311419
RASL11B	1.50031	RA	0.00405621
TMEM100	1.49875	RA	0.00217872
PTPRS	1.4979	RA	0.000100277
CRYM	1.49611	RA	0.000276391
ENAM	1.49513	RA	0.000597931
PDZD4	1.49498	RA	0.0173874
PITX2	109.519	LA	4.71367e-122
CLDN18	26.7616	LA	6.35127e-46
CCL21	16.2925	LA	2.02159e-35
MUC16	13.6645	LA	0.00093287
TPO	12.5655	LA	1.12627e-25
PRG4	12.4055	LA	2.39579e-05
GABRA4	10.9212	LA	9.3016e-11
EPGN	10.6894	LA	3.1666e-06
ITLN1	9.86335	LA	5.27391e-05
EPHA5	9.75723	LA	6.01465e-32
AGAP2	9.05954	LA	1.04089e-44
MSLN	8.90227	LA	0.00168619
THRSP	8.85183	LA	0.000254628
CIDEC	8.64912	LA	6.32573e-07
ADIPOQ	8.51245	LA	1.44311e-05
SYT4	8.51018	LA	0.000153781
SAA1	8.48073	LA	2.39622e-05
SERPINB2	8.45677	LA	1.20229e-08
FHL5	6.95716	LA	3.29297e-35
ALOX15	6.81252	LA	1.38269e-05
PCK1	6.45648	LA	0.00037431
LEP	6.33644	LA	6.48538e-05
LRP2	6.28665	LA	7.15625e-05
PLIN1	6.25862	LA	6.78154e-05
BMP5	5.89718	LA	9.53691e-16
KRT5	5.74414	LA	0.00224851
THBS4	5.70176	LA	1.33371e-12
UPK1B	5.69122	LA	5.47363e-07
EREG	5.65714	LA	6.65218e-11
RBP4	5.54533	LA	6.88013e-09
SFRP2	5.53482	LA	8.46595e-15
FAM189A1	5.51895	LA	1.39194e-17
TUSC5	5.48356	LA	4.25458e-05
MYOT	5.29235	LA	4.09413e-21
SFRP1	5.23613	LA	5.51855e-57
ADAMTS8	5.21778	LA	3.15783e-09
LGALS12	5.00249	LA	3.9659e-06
KRT7	4.98729	LA	0.00305328
OSR1	4.92842	LA	1.26319e-42
KLB	4.91848	LA	2.1609e-05
DDIT4L	4.84535	LA	5.52432e-35
KLK11	4.76073	LA	0.000423605
VTN	4.72402	LA	2.43072e-09
SLC28A3	4.7051	LA	0.000121184
KRT19	4.57618	LA	0.000771926
AZGP1	4.5598	LA	2.31937e-42
CLEC4GP1	4.55427	LA	1.45154e-18
CHI3L1	4.37683	LA	2.50535e-10
DSC3	4.21705	LA	0.000101444
LRRN4	4.17374	LA	0.00123759
CLDN1	4.14527	LA	8.50166e-09
BDKRB1	4.13451	LA	0.000195111
GDA	4.05388	LA	1.88068e-13
CYP4B1	4.05032	LA	1.89023e-39
DARC	3.99537	LA	5.2091e-21
CCL18	3.96852	LA	8.09705e-10
IGLL5	3.9406	LA	6.84901e-06
HAS1	3.81407	LA	9.13534e-05
C1QTNF9	3.79147	LA	1.73511e-19
LTF	3.78966	LA	1.03814e-10
SLPI	3.75968	LA	0.000255035
CGN	3.75653	LA	1.93007e-05
CCDC64	3.75048	LA	0.000256932
TGM1	3.74128	LA	0.000156525
CCL13	3.60511	LA	7.95542e-10
SLC19A3	3.53855	LA	0.000165328
HIGD1B	3.464	LA	9.69023e-11
LPL	3.43977	LA	1.18551e-15
FBN2	3.40853	LA	1.67546e-12
TFF3	3.35499	LA	1.32314e-12
TF	3.32674	LA	0.000920826
DPP4	3.30172	LA	1.76296e-06
EGFLAM	3.29907	LA	7.42988e-28
AVPR1A	3.27611	LA	1.18978e-23
FASN	3.20051	LA	1.76509e-05
N4BP3	3.1982	LA	3.72924e-12
SGK2	3.18382	LA	0.000303839
EFNB3	3.15564	LA	9.22138e-07
CPAMD8	3.15159	LA	3.72531e-19
HCAR2	3.11924	LA	0.00670983
MT3	3.1122	LA	3.16183e-13
AMPH	3.05094	LA	4.29262e-26
CXCL14	3.04566	LA	2.12571e-07
PTGFR	3.02205	LA	3.59334e-09
FABP4	3.02131	LA	0.000229992
CD79B	2.96063	LA	5.87484e-13
SSTR2	2.91848	LA	2.67798e-08
GPD1	2.87258	LA	0.00372531
SCD	2.86095	LA	0.0069855
MYRF	2.85717	LA	0.000800293
CLDN5	2.8331	LA	1.49272e-14
OR51E1	2.83211	LA	8.47894e-12
LIF	2.8092	LA	0.00113511
RPL3L	2.79382	LA	6.81634e-26
GUCY1A2	2.78367	LA	2.51845e-09
LIPE	2.78355	LA	3.98997e-05
C1orf168	2.73813	LA	1.76154e-09
HP	2.73608	LA	5.18289e-08
TENM1	2.72564	LA	2.7017e-07
CALB2	2.72304	LA	4.64287e-08
PPM1E	2.72025	LA	1.03814e-10
KCNMB1	2.7115	LA	7.1289e-06
ACTG2	2.7049	LA	2.20626e-06
TPD52L1	2.69793	LA	1.08956e-18
ADRA2B	2.68696	LA	3.70207e-12
CHRDL2	2.68238	LA	1.73765e-09
RIPK4	2.63807	LA	1.31503e-07
PDGFRL	2.61916	LA	1.21914e-14
ISLR2	2.61252	LA	2.59035e-07
BNC1	2.57485	LA	0.000792372
GYG2	2.57315	LA	0.00927329
CILP	2.56846	LA	2.53927e-12
IGJ	2.51532	LA	0.000138074
UPK3B	2.49217	LA	0.00276099
MME	2.4888	LA	0.00535937
FAM89A	2.48301	LA	1.56374e-11
HK2	2.47746	LA	1.82004e-28
TNFSF14	2.47158	LA	0.000981224
FLRT3	2.46283	LA	5.69082e-05
GPAM	2.45321	LA	0.00353749
MLXIPL	2.43314	LA	0.00111546
PTPN5	2.41584	LA	0.000260533
SCN3A	2.39947	LA	3.13999e-11
GPT2	2.38953	LA	1.06666e-08
RASD2	2.38545	LA	2.2608e-09
ELOVL6	2.38253	LA	2.92453e-05
IL2RA	2.37688	LA	5.34655e-05
KCNMB2	2.33876	LA	3.14053e-14
IGF1	2.32633	LA	2.08151e-06
GRIP2	2.31387	LA	3.29531e-13
DIO2	2.31378	LA	5.99233e-10
AKR1B1	2.30257	LA	2.73555e-36
APOD	2.30111	LA	7.35371e-14
FRMPD2	2.29989	LA	4.76671e-07
CEBPA	2.28916	LA	0.0224865
GATA5	2.27988	LA	3.08507e-07
NDNF	2.26563	LA	7.30755e-07
INPP4B	2.25876	LA	1.43929e-07
LINGO1	2.25868	LA	3.15477e-14
CPXM1	2.25415	LA	0.00469885
ITIH5	2.24974	LA	1.20798e-07
PLAU	2.2355	LA	1.56768e-14
MYO5B	2.22952	LA	1.07268e-07
MFAP5	2.21891	LA	1.10711e-05
RGS16	2.21339	LA	0.000504415
RNF165	2.21222	LA	1.43602e-05
ADAMTS19	2.20455	LA	0.00183764
ZNF385D	2.18421	LA	1.99402e-06
WWC1	2.17574	LA	0.00790386
ABCG1	2.1708	LA	4.81507e-09
TLL2	2.16229	LA	4.3122e-06
GFPT2	2.15432	LA	1.40493e-06
AGXT2L1	2.14977	LA	2.14897e-08
KCNA7	2.14903	LA	1.76157e-11
CPNE4	2.12467	LA	2.57468e-05
BDKRB2	2.11867	LA	3.367e-05
SLC22A3	2.11333	LA	0.000238536
MAPT	2.10065	LA	1.30666e-10
SLC38A4	2.09602	LA	1.12534e-05
LPPR4	2.0854	LA	0.00547056
TMEM40	2.08437	LA	1.00618e-06
NRK	2.07445	LA	0.00388295
SERPIND1	2.05892	LA	1.29015e-05
CNR1	2.05815	LA	1.37826e-06
FAM167B	2.05716	LA	0.000112686
NMB	2.04277	LA	0.000890202
SLC29A4	2.04181	LA	0.000252524
PTX3	2.03581	LA	0.000577437
LOC100505633	2.03201	LA	0.00106664
SLC17A7	2.02758	LA	3.53232e-06
P2RY14	2.01753	LA	1.16242e-05
F5	2.01127	LA	0.000213046
CDKN2B	2.0109	LA	0.000176735
ABCB1	2.01024	LA	6.0281e-10
EFHD1	2.00283	LA	8.54452e-15
SYN2	2.00204	LA	0.00109571
PLCB1	1.99796	LA	1.9665e-23
SCN9A	1.99415	LA	1.91064e-05
CXorf36	1.99385	LA	2.67406e-15
F2RL3	1.99125	LA	0.00311684
MYO5C	1.98854	LA	1.95331e-09
ETV4	1.97594	LA	0.0115206
KCNQ3	1.97114	LA	0.00344363
FHL1	1.95896	LA	0.00145085
SLCO4A1	1.95269	LA	7.88178e-08
PRDM8	1.94643	LA	0.000123275
ANKRD23	1.93637	LA	0.000508663
GLP1R	1.93324	LA	1.08991e-08
MFI2	1.93159	LA	3.44231e-05
PDE1B	1.92989	LA	4.66512e-05
AQP9	1.92582	LA	0.0356336
WDR62	1.92013	LA	2.30274e-06
RELN	1.91606	LA	0.00512024
ADAMTS14	1.91476	LA	0.0125755
LRRC10	1.90732	LA	1.07401e-12
GPIHBP1	1.9023	LA	5.11558e-08
RNF125	1.89862	LA	1.78949e-08
KCNN2	1.89857	LA	3.14053e-14
CD248	1.89769	LA	6.88013e-09
AVPR2	1.89283	LA	0.00401963
ELOVL7	1.88932	LA	2.54296e-05
FAM131C	1.88099	LA	0.00153472
FAM153C	1.87891	LA	0.042696
NR5A2	1.87697	LA	0.00158162
TRPM2	1.87597	LA	0.000276448
MT1L	1.87451	LA	1.28226e-06
UNC13D	1.87136	LA	0.0100055
FLT4	1.87028	LA	1.59895e-06
ZBED6	1.86572	LA	0.000166015
FITM1	1.86423	LA	4.16258e-13
TCF15	1.86284	LA	2.15641e-06
KCNA4	1.85715	LA	0.000354875
GALNT16	1.84991	LA	1.97603e-12
TPSB2	1.84947	LA	0.00547056
PKD1L1	1.84158	LA	0.000197556
MOXD1	1.84135	LA	0.00226185
CCDC85A	1.83819	LA	9.11142e-08
42795	1.82149	LA	0.0214665
GRIN3A	1.82019	LA	0.000602373
DOC2B	1.82003	LA	0.00276099
HAND1	1.81826	LA	0.000321167
BDH1	1.81654	LA	7.39165e-13
GPAT2	1.81645	LA	0.000141907
SLC38A1	1.8067	LA	1.15991e-14
ACTA2	1.80332	LA	0.000517062
PLA2G12B	1.79586	LA	2.62572e-07
CDKN1C	1.79443	LA	1.77707e-08
THY1	1.79315	LA	0.018413
NOTCH3	1.79174	LA	8.65794e-07
LZTS1	1.79133	LA	0.000510428
GPT	1.79054	LA	4.58106e-05
PROM1	1.78926	LA	1.68905e-10
SCN3B	1.78605	LA	0.000367978
LHX6	1.78314	LA	3.90462e-05
MEOX2	1.77884	LA	2.36766e-06
SLC27A6	1.77811	LA	2.84748e-14
SGK223	1.77798	LA	0.000158128
LAMA4	1.7773	LA	1.05347e-18
PLA2G4F	1.77697	LA	0.0150697
RETSAT	1.7748	LA	5.71435e-08
TUBB2A	1.77236	LA	6.10233e-07
LSP1	1.76626	LA	1.5546e-05
HPN	1.7605	LA	0.00159512
COMTD1	1.75723	LA	0.0025662
SRPX2	1.7567	LA	3.37351e-06
SIRT2	1.74235	LA	4.09638e-13
RGS5	1.73942	LA	1.90541e-09
CD209	1.73425	LA	0.0030083
IL17RD	1.72893	LA	2.75503e-06
PRR26	1.72833	LA	0.00187319
OBSCN	1.72427	LA	7.07439e-05
ACTC1	1.72414	LA	0.00583335
PLXDC1	1.72363	LA	2.07411e-05
DDAH1	1.72219	LA	1.04745e-05
MYL2	1.71944	LA	0.0260975
ACSL1	1.71824	LA	0.000634968
PHLDB2	1.71764	LA	1.28846e-12
NEURL2	1.71445	LA	0.000634968
LCN6	1.71375	LA	0.0146353
ANXA3	1.71314	LA	6.71827e-05
PLK2	1.70897	LA	5.67229e-06
NSG1	1.7085	LA	0.0211825
MYH15	1.70616	LA	0.000356003
IDH2	1.70386	LA	8.17618e-15
NT5M	1.70165	LA	0.000517062
C14orf37	1.70034	LA	7.10763e-08
PLIN4	1.69982	LA	8.99732e-06
CENPN	1.69977	LA	9.7816e-07
NDUFA4L2	1.6989	LA	0.00128955
PNCK	1.69129	LA	0.000577437
LOC100126784	1.68966	LA	0.0102504
CD8A	1.68913	LA	0.0318201
KBTBD11	1.68794	LA	6.8291e-06
FAM78B	1.6871	LA	0.00167903
PC	1.68628	LA	0.00547056
LCN10	1.68586	LA	0.0107108
COL12A1	1.68402	LA	5.04877e-10
IGFBP2	1.67881	LA	0.000581322
AIF1L	1.67873	LA	0.000101876
BOK	1.67799	LA	0.0158018
STX11	1.67522	LA	0.000713948
P2RY2	1.66738	LA	0.000557107
WFDC1	1.66445	LA	0.00703498
FAH	1.66399	LA	2.51986e-05
SNTB1	1.66323	LA	0.0100756
RORC	1.65564	LA	0.000173362
IL20RA	1.65563	LA	0.0070028
KRBOX1	1.65458	LA	0.0126382
ITGA6	1.65443	LA	1.39243e-14
C11orf21	1.65358	LA	7.81766e-06
KIAA1211L	1.65332	LA	0.000169969
HSPA12B	1.65057	LA	0.000541665
GNB5	1.64705	LA	2.73548e-10
GNAI1	1.64661	LA	1.34986e-07
TUBA4A	1.64484	LA	0.000205265
FAM162B	1.64372	LA	0.00966398
MFGE8	1.64194	LA	1.98316e-06
TNFRSF21	1.64093	LA	5.82248e-10
SYPL2	1.64091	LA	8.1988e-09
CYP2J2	1.63821	LA	0.0032504
ADAMTS5	1.63765	LA	0.0223642
C6orf132	1.63658	LA	0.00262599
MCTP1	1.63611	LA	0.00513992
SPSB4	1.63528	LA	9.6127e-05
SCN4B	1.63305	LA	4.58884e-07
DGKI	1.63274	LA	6.63471e-05
PPARG	1.62775	LA	0.00499949
NDRG4	1.62677	LA	6.26412e-10
MTFP1	1.62591	LA	3.77196e-07
PPM1L	1.62488	LA	4.22549e-05
GPSM2	1.62425	LA	0.00119681
PTPRD	1.62361	LA	0.000466727
MAP1B	1.62269	LA	1.26963e-09
ISOC1	1.62085	LA	8.7483e-17
AIM1	1.62068	LA	0.0292065
ZNF385A	1.61895	LA	2.54348e-06
ENPP1	1.61788	LA	0.0015758
PHLDA1	1.61726	LA	0.000409004
CA4	1.61715	LA	0.0101457
LRP8	1.61472	LA	4.93138e-05
SYNM	1.61464	LA	0.000580644
FADS3	1.61032	LA	3.27579e-06
TUBB6	1.61025	LA	3.5992e-05
RASGRF2	1.60921	LA	1.5994e-05
CPA3	1.60709	LA	0.0464426
LRRN4CL	1.60351	LA	0.016834
C1orf115	1.60344	LA	6.07347e-13
COLQ	1.60278	LA	0.00515972
TMEM163	1.60171	LA	0.00646091
CDCA2	1.60151	LA	0.0274258
ZFHX4	1.60122	LA	0.000836886
DOCK11	1.59754	LA	0.0108515
PDPN	1.59588	LA	0.00112299
CREB3L1	1.59563	LA	1.10711e-05
PPA1	1.58794	LA	2.94407e-12
MEDAG	1.5836	LA	6.22264e-05
FAM20A	1.58352	LA	0.000344954
MSX1	1.58035	LA	0.00203924
TUBB	1.57999	LA	8.86804e-05
STAT4	1.5795	LA	4.49398e-05
SH3KBP1	1.57813	LA	1.55939e-08
BAALC	1.57796	LA	0.0132058
STEAP4	1.57776	LA	0.00100062
GCAT	1.57771	LA	2.96648e-05
GPC4	1.57757	LA	0.00728898
NMUR1	1.57664	LA	0.0273296
LOC158376	1.57571	LA	0.00839049
KRT18	1.57449	LA	0.000112836
ALDH1L1	1.57346	LA	0.0111666
NPM3	1.57052	LA	0.00301074
DUSP13	1.56964	LA	0.000850188
NES	1.567	LA	2.68335e-05
ARHGAP18	1.56654	LA	1.83276e-06
SHMT1	1.56464	LA	0.00467374
GJA1	1.56129	LA	1.09785e-08
GPR176	1.55961	LA	0.000746566
PNPLA2	1.55784	LA	3.52076e-05
MCF2	1.55767	LA	0.0407555
RUNDC3B	1.55731	LA	0.00815966
ADAMTS9	1.55716	LA	4.41821e-05
APOLD1	1.55708	LA	0.0258317
SORL1	1.55596	LA	0.00110059
DNM1	1.55583	LA	0.000303839
GTF2IRD1	1.55387	LA	6.18269e-07
C1orf170	1.55381	LA	0.00656946
SDK1	1.55079	LA	0.000991541
CTNND2	1.54864	LA	0.00160311
ABLIM2	1.5485	LA	0.000143651
PHACTR3	1.54722	LA	0.000176901
ATP6V0E2	1.54594	LA	4.70067e-09
TUBB4B	1.54495	LA	0.000501385
PCBP3	1.54485	LA	0.00960073
CABLES2	1.54237	LA	2.55343e-06
LRRC20	1.54001	LA	1.10232e-06
CAMK2A	1.53943	LA	6.59512e-06
PLIN5	1.53843	LA	9.11142e-08
TFRC	1.53791	LA	0.00258398
MYO1B	1.53672	LA	3.2557e-07
TNNT1	1.53611	LA	3.98704e-05
KCNQ4	1.53475	LA	0.0200053
NBEAL1	1.53355	LA	0.00703058
AQP1	1.53231	LA	0.000114522
EFCC1	1.52909	LA	0.0285813
PLCB4	1.52587	LA	1.26084e-08
CD82	1.52541	LA	3.69963e-05
DAB2	1.52498	LA	5.56309e-05
RORB	1.52275	LA	0.0208562
ASB10	1.52261	LA	0.0258317
BCHE	1.52199	LA	8.09443e-06
SLC12A2	1.51968	LA	3.07894e-07
KLHL32	1.51801	LA	0.0110157
TYRO3	1.51764	LA	0.00935562
COLEC12	1.51762	LA	3.41328e-06
HRASLS5	1.51553	LA	0.0254911
FCGR2B	1.51506	LA	0.036422
PRMT1	1.51356	LA	1.54698e-07
TMEM38A	1.50949	LA	0.000859884
CSRP2	1.50778	LA	8.21987e-05
GAN	1.50458	LA	0.0105701
ZBTB7C	1.50386	LA	0.00327557
FAM65C	1.50372	LA	0.000492335
COL27A1	1.50295	LA	0.0168283
ACOT11	1.5022	LA	0.000426649
RAMP1	1.50206	LA	0.00992696
AACS	1.50199	LA	0.000114522
PTGER4	1.50184	LA	0.0141432
FGFR2	1.5005	LA	0.00218047
MYL7	1.49806	LA	0.00746373

## Sheet: RA vs LV
Right Atrium vs Left Ventricle
Gene	Fold Difference	Region Enriched	FDR
BMP10	2196.51	RA	0
HAMP	922.499	RA	0
SLC5A12	914.874	RA	1.73053e-240
SLN	188.652	RA	1.10447e-215
CHRNE	143.996	RA	8.34501e-202
KIF1A	65.5804	RA	1.56404e-195
GRIN2C	65.9968	RA	1.12801e-172
HCN1	90.6075	RA	3.24448e-148
NTM	51.4401	RA	4.54722e-148
FAM216B	86.9145	RA	1.12951e-145
ROR2	37.5271	RA	8.83432e-144
VWDE	381.862	RA	3.6179e-125
MCOLN3	43.7461	RA	3.0322e-124
CACNA2D2	20.5492	RA	2.0183e-117
SLC7A11	33.0498	RA	8.72114e-109
NMNAT2	21.7537	RA	8.3046e-108
TCEAL2	51.0932	RA	3.67301e-107
NR2F1	43.1811	RA	1.14745e-106
OTOGL	59.8471	RA	3.17183e-104
SHD	335.105	RA	2.04404e-102
PCYT1B	164.383	RA	1.88207e-94
L3MBTL4	18.1853	RA	2.7552e-83
KCNA5	31.7482	RA	2.14373e-82
PRSS35	109.442	RA	2.30016e-80
MYBPHL	314.969	RA	3.79762e-80
ALDH1A2	5.68806	RA	2.46218e-79
MATN2	5.94181	RA	1.59913e-78
SYNPR	275.95	RA	1.70194e-78
SOSTDC1	46.7873	RA	1.46458e-74
TRABD2B	14.588	RA	6.20088e-74
MYOZ1	38.1273	RA	2.17366e-73
DHRS9	39.0606	RA	5.37887e-73
SBK2	25.0676	RA	3.15751e-72
CAMK1D	9.52481	RA	4.80686e-72
SLIT3	7.89972	RA	1.33708e-71
NTN1	6.97587	RA	3.4177e-71
FMOD	6.13928	RA	4.02233e-71
ITGA10	6.685	RA	7.01669e-70
LMAN1L	8.65207	RA	1.7031e-69
SLC39A8	19.4567	RA	2.77347e-69
LOC283070	8.28972	RA	4.73949e-68
BEX2	15.935	RA	9.36811e-68
SGSM1	5.46199	RA	1.03296e-67
ULK4	12.2503	RA	1.38992e-65
CPLX3	10.651	RA	4.69555e-64
GOLGA7B	23.8283	RA	1.06752e-57
CYP4F30P	630.91	RA	3.41341e-57
PRKG2	70.6574	RA	4.40313e-57
PRUNE2	20.8202	RA	5.52248e-57
SFRP5	87.2157	RA	2.25071e-56
ACTA2	9.14586	RA	2.33466e-56
SNX22	11.4782	RA	8.35278e-56
CACNA1D	23.4685	RA	2.01845e-55
CHGB	19.9778	RA	1.11279e-54
ADM	7.21277	RA	6.07521e-54
NFASC	4.03449	RA	2.29023e-53
CRTAC1	11.3832	RA	2.04249e-52
GNAO1	5.53008	RA	3.58514e-52
SMAD7	4.64611	RA	5.65916e-52
FLJ42709	16.6492	RA	2.23649e-51
GPR126	5.66151	RA	3.15763e-51
DSC1	11.5775	RA	5.77354e-50
GPRASP1	3.29292	RA	8.41702e-50
NPPA	260.686	RA	1.23551e-49
LGR6	14.533	RA	1.32581e-49
GJD2	126.842	RA	1.37315e-49
DKK3	4.6494	RA	1.37315e-49
PLA2G12B	33.7477	RA	1.96854e-49
FLJ41200	39.8884	RA	2.36312e-49
CFH	6.87795	RA	1.308e-48
IL5RA	71.6643	RA	4.53484e-48
VSTM2L	8.77457	RA	1.535e-47
AEBP1	4.78594	RA	4.19608e-47
CPNE8	4.12457	RA	4.69625e-47
FOXC1	5.5696	RA	7.35956e-47
ID4	15.3559	RA	8.48361e-47
GJA5	9.02324	RA	8.60352e-47
DNER	22.5032	RA	1.78308e-45
TSPAN7	5.36903	RA	3.15832e-45
WDR49	26.1897	RA	4.47625e-45
NEB	24.5731	RA	1.71404e-44
PDE8B	17.6973	RA	8.81001e-44
RHBDL3	14.8398	RA	7.0731e-43
KCNK1	5.57838	RA	1.01291e-42
WISP2	4.79609	RA	1.49983e-42
GNB5	4.06866	RA	1.50476e-42
CHL1	8.85986	RA	1.57711e-42
FAM181B	48.8519	RA	2.18574e-41
C17orf107	23.1129	RA	4.00192e-41
CIB2	5.4113	RA	6.65386e-41
HTR2B	10.9708	RA	2.27286e-40
ALCAM	3.96946	RA	4.55871e-40
KCNJ3	45.4899	RA	6.63876e-40
COLEC11	8.97723	RA	1.11386e-39
FGFR2	14.0458	RA	1.94658e-39
METTL7B	10.958	RA	2.83866e-39
SLC22A17	3.78749	RA	4.0605e-39
ZNF608	3.38201	RA	1.84742e-38
ASTN2	6.73703	RA	5.14687e-38
SERPINA5	4.39236	RA	5.8517e-38
LOC100216479	7.8446	RA	1.86566e-37
RASSF5	4.34282	RA	2.14457e-37
TMEM163	13.7317	RA	5.58716e-37
ZNF365	20.4211	RA	5.6157e-37
STEAP2	3.87316	RA	5.92054e-37
RASL12	3.67702	RA	1.0053e-36
LOC440905	57.8836	RA	1.43957e-36
BRSK1	4.68975	RA	1.53667e-36
BTG3	3.78932	RA	2.56658e-36
AFAP1	3.02337	RA	5.19435e-36
KCNK3	20.8786	RA	5.19435e-36
COL4A5	3.27938	RA	6.33708e-36
TPGS2	2.89685	RA	6.9303e-36
COL13A1	6.95959	RA	8.48109e-36
MYRIP	6.78058	RA	1.37403e-35
ZNF711	5.79963	RA	1.73137e-35
FRMPD2	48.8146	RA	2.06363e-35
RAB34	3.28078	RA	3.39048e-35
ZNF385B	43.0909	RA	8.13532e-35
SUSD4	4.25348	RA	9.12003e-35
ADAMTSL2	8.3617	RA	4.95924e-34
PTGS2	9.8397	RA	5.00329e-34
SMOC1	35.028	RA	6.05236e-34
CACNA1G	31.8788	RA	6.05236e-34
PPP2R2B	15.6979	RA	1.97772e-33
BHMT2	3.55019	RA	3.08103e-33
LRCH2	5.47104	RA	7.68257e-33
CCDC109B	5.08488	RA	8.06369e-33
AKR1C1	4.68644	RA	1.07139e-32
OGN	3.58005	RA	1.31526e-32
BMX	9.30908	RA	2.2681e-32
EPHA4	4.44562	RA	2.42456e-32
ELMOD1	29.9183	RA	3.74617e-32
NR2F2	2.70804	RA	4.92298e-32
COL9A1	11.7763	RA	6.03033e-32
CHODL	13.6892	RA	6.62562e-32
AGTR1	4.74435	RA	8.36799e-32
MYLK	3.8415	RA	9.55832e-32
NPY1R	6.93029	RA	1.00743e-31
NSUN7	22.8892	RA	1.19461e-31
MYL4	42.119	RA	1.74517e-31
EFEMP1	3.27279	RA	2.1963e-31
UBXN10	5.89062	RA	2.89823e-31
DDX26B	3.29593	RA	3.48183e-31
SMAD6	3.58424	RA	2.0214e-30
MID1	3.6816	RA	2.09442e-30
CP	11.7954	RA	3.7108e-30
ID2	3.17064	RA	6.76008e-30
TULP3	2.9885	RA	7.88955e-30
DFNB31	10.7171	RA	7.97701e-30
KIAA1377	3.79606	RA	1.28713e-29
CDHR1	6.43048	RA	2.83428e-29
RAB33A	9.996	RA	2.87926e-29
RNF175	8.34453	RA	3.55054e-29
LUM	3.02864	RA	3.809e-29
RHOU	3.24067	RA	3.8792e-29
PAM	3.56629	RA	6.17198e-29
SULT1C4	3.91792	RA	6.56611e-29
DPYSL3	3.00995	RA	1.02738e-28
NAP1L3	5.58184	RA	1.22552e-28
ANGPT1	3.64165	RA	1.27727e-28
OIT3	30.963	RA	2.14305e-28
GDF6	14.9717	RA	2.59523e-28
CADM2	10.2505	RA	3.43749e-28
CTGF	7.37268	RA	4.39313e-28
TMEM98	3.42193	RA	5.08564e-28
VANGL2	3.30041	RA	5.61513e-28
EDNRA	3.70896	RA	7.65807e-28
SPOCK1	4.81088	RA	7.75913e-28
SPON1	3.27191	RA	1.47987e-27
FLRT2	4.94358	RA	2.50954e-27
FAM83G	10.3017	RA	2.91782e-27
ASPG	7.00478	RA	3.12004e-27
ACSF2	2.98699	RA	3.92159e-27
ACHE	10.758	RA	3.96907e-27
KCTD1	4.54863	RA	4.35612e-27
PGBD5	3.70487	RA	4.44001e-27
CCDC3	3.37561	RA	4.81613e-27
PRSS23	4.00842	RA	5.96743e-27
CLEC2D	3.01166	RA	9.23206e-27
THBS3	2.97868	RA	1.45697e-26
SPINK2	34.6846	RA	1.68422e-26
PTGS1	6.1115	RA	2.14326e-26
RARRES2	6.4337	RA	2.73257e-26
DGKI	10.1901	RA	2.89844e-26
NTRK2	6.35383	RA	4.14226e-26
GSE1	3.0759	RA	5.02137e-26
PLP1	4.57442	RA	5.72189e-26
RIMS3	4.21524	RA	7.77659e-26
LOX	3.72827	RA	9.04335e-26
PITPNM3	7.70981	RA	1.12331e-25
ELN	2.86225	RA	1.4116e-25
ARHGEF26	4.19571	RA	1.60856e-25
PI16	4.16936	RA	1.62077e-25
MR1	2.6874	RA	1.73053e-25
ADRBK2	2.82827	RA	4.46146e-25
NKAIN2	9.46792	RA	5.31417e-25
LINGO1	8.10135	RA	5.87468e-25
KCNK17	20.9024	RA	8.37791e-25
FLJ31813	21.7689	RA	2.23352e-24
EEF1A1	2.98869	RA	4.16596e-24
DDR1	3.80434	RA	4.20076e-24
KIAA1324L	2.90168	RA	4.91384e-24
TIMP1	3.43647	RA	4.96741e-24
ALDH1A3	4.61434	RA	6.09681e-24
IL33	3.16508	RA	7.81171e-24
POF1B	4.74964	RA	8.27435e-24
MGP	3.2509	RA	1.29268e-23
CELSR2	3.56334	RA	1.44471e-23
SAMHD1	2.34502	RA	1.55297e-23
PLA2G4A	3.48913	RA	2.04407e-23
INHBA	7.93155	RA	2.52637e-23
SLC35F2	4.87303	RA	2.87246e-23
TMEM176B	3.30108	RA	3.35103e-23
HTR4	7.35259	RA	3.98406e-23
NETO1	13.1981	RA	4.46402e-23
REEP2	4.96368	RA	4.54441e-23
PCDH15	16.1256	RA	5.81799e-23
PDLIM4	8.73343	RA	6.19805e-23
TBX5	4.34628	RA	9.61277e-23
IGSF1	5.42913	RA	1.05799e-22
ALDH1A1	2.84857	RA	1.67579e-22
INPP1	2.75883	RA	1.83947e-22
PLVAP	6.40311	RA	1.96184e-22
IGSF11	3.57545	RA	2.13359e-22
DNASE1L3	8.16124	RA	2.18228e-22
DNAH11	7.69292	RA	2.76418e-22
GSG1L	37.6169	RA	2.83603e-22
GRIP1	8.00126	RA	3.00432e-22
RND2	4.93221	RA	3.85002e-22
MARVELD1	2.56422	RA	3.98203e-22
EPB41L4B	2.85527	RA	4.16431e-22
CA13	3.69839	RA	4.23234e-22
LOC100507351	4.84432	RA	7.94854e-22
TRO	3.34952	RA	8.29718e-22
LRRC16A	3.11646	RA	8.71388e-22
TIAM1	4.14603	RA	9.30837e-22
HLF	2.51367	RA	9.97255e-22
SH3BGRL	2.32329	RA	1.24105e-21
ARSJ	4.99727	RA	1.38666e-21
TAGLN	3.8184	RA	1.40074e-21
SLC6A4	7.44467	RA	1.49698e-21
MARCO	10.335	RA	1.72253e-21
QSOX1	2.64135	RA	1.84013e-21
DAPK1	4.51884	RA	2.32968e-21
DUOX1	4.48823	RA	2.39789e-21
C15orf60	8.00214	RA	2.63359e-21
PCDH20	5.42273	RA	3.47321e-21
PRRG4	3.9494	RA	4.32345e-21
CGREF1	8.27643	RA	5.87738e-21
TM6SF1	2.83187	RA	7.87966e-21
TMEM30B	6.88993	RA	9.21615e-21
SNAP25	15.9421	RA	1.2496e-20
CTTNBP2	3.6116	RA	1.35416e-20
RNF128	7.13021	RA	1.93335e-20
PKHD1L1	10.7255	RA	2.31774e-20
ART4	3.865	RA	3.19497e-20
ENO2	2.47389	RA	3.34294e-20
SLCO2A1	3.02333	RA	3.3564e-20
GPM6B	3.54069	RA	3.42713e-20
CHD3	2.15597	RA	3.51773e-20
UCHL1	4.23914	RA	7.02084e-20
BCHE	5.01225	RA	7.28024e-20
AFF2	10.2427	RA	9.07176e-20
CDO1	3.01765	RA	9.36406e-20
PLSCR4	2.19098	RA	9.43254e-20
PNMAL1	2.68721	RA	1.16767e-19
FNDC4	3.91914	RA	1.37894e-19
FBLN1	4.62087	RA	1.46178e-19
GNAL	3.3505	RA	1.52214e-19
GPX8	2.9939	RA	2.12048e-19
APBA1	3.15241	RA	2.69311e-19
RAP1GAP	3.18825	RA	2.80486e-19
FAM84B	2.43503	RA	2.89512e-19
BASP1	4.1351	RA	2.94797e-19
SMAD9	3.31073	RA	3.5385e-19
SH3BP4	2.26053	RA	4.15156e-19
CHST11	2.90011	RA	4.44737e-19
GPR85	5.34563	RA	5.51903e-19
COL16A1	2.76928	RA	5.55408e-19
CRISPLD1	7.90195	RA	7.25188e-19
RPL3	2.63061	RA	7.25188e-19
LRRN2	6.91882	RA	9.2433e-19
TRANK1	2.52721	RA	9.68853e-19
EDA	2.40839	RA	1.2949e-18
ADAMTSL3	2.42018	RA	1.37693e-18
MYL7	14.4587	RA	1.46238e-18
PRCP	2.00252	RA	1.51042e-18
DNAJC6	3.30036	RA	1.53493e-18
SFRP4	3.53833	RA	1.57471e-18
NFATC2	3.67074	RA	1.58138e-18
GABRB3	8.16531	RA	1.6162e-18
NRXN1	3.14091	RA	2.37432e-18
ITGA2B	8.34446	RA	2.60816e-18
TMCC2	5.4932	RA	2.76337e-18
DHODH	3.52206	RA	4.34638e-18
MFAP4	2.88733	RA	5.48492e-18
CYP27C1	5.79045	RA	8.63384e-18
KCNJ5	3.01598	RA	8.72319e-18
PTPRS	2.57071	RA	8.90576e-18
ADAMTS2	2.99737	RA	9.24528e-18
PRDX1	2.26967	RA	1.24542e-17
CPEB1	4.43791	RA	1.32043e-17
GPR183	8.03952	RA	1.85378e-17
CDK14	2.23749	RA	1.8632e-17
FAM5C	28.3654	RA	1.95736e-17
PRKAR2B	2.2827	RA	2.04399e-17
RGS2	3.8354	RA	2.11238e-17
PLCH1	5.09531	RA	2.73597e-17
KCNT2	6.29624	RA	3.84934e-17
F10	3.9124	RA	4.09245e-17
RASSF8	2.12239	RA	4.95609e-17
MEGF10	5.99502	RA	5.29211e-17
SLC9A7P1	8.11736	RA	7.21183e-17
STAT4	9.28736	RA	7.31483e-17
P2RX1	6.86168	RA	7.77811e-17
HCN4	2.75466	RA	7.77811e-17
EPHA7	5.10849	RA	8.07641e-17
TMEM2	3.59724	RA	8.21684e-17
GPCPD1	1.96683	RA	8.27491e-17
FAM107B	2.87494	RA	9.38571e-17
MYBPC1	4.63781	RA	9.74355e-17
SCARA3	4.36944	RA	1.01834e-16
RAB31	2.14945	RA	1.02516e-16
INMT	3.10052	RA	1.10984e-16
GRIK5	3.83778	RA	1.17968e-16
PLXNB3	3.71426	RA	1.2635e-16
VASH1	2.27579	RA	1.31712e-16
IL1R1	2.70043	RA	1.49558e-16
PLA2G2A	5.87996	RA	1.54023e-16
SAT1	2.61473	RA	1.67062e-16
FEZ1	2.24028	RA	1.80489e-16
WNT2B	3.4159	RA	1.91655e-16
ERBB4	2.17545	RA	2.20121e-16
TMEM108	6.40767	RA	2.43734e-16
FBXO17	3.45547	RA	2.62078e-16
LGI4	2.82539	RA	3.90533e-16
TIMP3	2.35412	RA	3.94582e-16
ARNT2	2.45933	RA	4.50244e-16
AMIGO2	3.25973	RA	4.67661e-16
XYLT1	5.5538	RA	4.74576e-16
CXorf64	10.5238	RA	5.01945e-16
ENPP5	3.45656	RA	5.20489e-16
MKL2	1.97929	RA	5.36903e-16
FKBP10	2.39027	RA	7.3009e-16
FRMD4B	2.33866	RA	7.64072e-16
FAM84A	6.89673	RA	7.66839e-16
TMEM132C	5.62168	RA	8.39516e-16
EPB41L3	2.64157	RA	8.48009e-16
KCNA6	5.81643	RA	9.43311e-16
LINC00087	3.61523	RA	9.43311e-16
MYH6	5.66987	RA	9.76496e-16
NCS1	3.70112	RA	1.07688e-15
SCAMP5	3.45577	RA	1.12534e-15
POSTN	6.62813	RA	1.22803e-15
HECTD2	2.13483	RA	1.26242e-15
FCGR3A	5.30583	RA	1.34473e-15
TSPAN8	11.6054	RA	1.40653e-15
ITM2C	1.88128	RA	1.4903e-15
CPNE5	2.45602	RA	1.51332e-15
FGF11	2.8758	RA	1.72035e-15
LRRN3	7.02144	RA	1.8155e-15
BST1	3.07118	RA	1.97954e-15
RASGRP1	5.08125	RA	1.99229e-15
SLC2A10	2.74724	RA	2.14792e-15
C1orf162	2.51583	RA	2.52369e-15
LGI3	7.37984	RA	2.5592e-15
GCK	8.55649	RA	3.19141e-15
GAREML	3.05881	RA	3.20058e-15
AKR1C2	3.1526	RA	3.20058e-15
RBP1	2.39862	RA	3.26522e-15
TMEM173	1.94583	RA	3.40767e-15
AGBL4	7.86962	RA	5.15946e-15
FAM21B	3.19779	RA	5.90906e-15
DAP	2.01994	RA	6.11036e-15
NTNG2	6.05866	RA	6.59075e-15
FAM21C	2.07776	RA	6.59075e-15
SCGN	7.97261	RA	7.408e-15
B3GALTL	2.02297	RA	8.17789e-15
PARD3B	2.04299	RA	9.16667e-15
IGSF10	3.83224	RA	9.5456e-15
BGN	3.12936	RA	9.57688e-15
BEX4	2.00435	RA	1.02906e-14
TMEM176A	2.73774	RA	1.07565e-14
LRRC7	6.48282	RA	1.10205e-14
GIPR	2.92523	RA	1.20401e-14
EYA2	4.64398	RA	1.23412e-14
CLTCL1	2.23599	RA	1.28438e-14
SGK110	5.71712	RA	1.28514e-14
MEST	3.5396	RA	1.3029e-14
TRHDE	7.09595	RA	1.3129e-14
CTSK	2.46135	RA	1.35077e-14
BTG1	2.22232	RA	1.35889e-14
COL6A6	2.58049	RA	1.46815e-14
TMEM100	2.89595	RA	1.47339e-14
IFT122	1.89249	RA	1.5553e-14
COL24A1	3.14003	RA	1.8127e-14
IRF4	4.61799	RA	1.81659e-14
ARHGAP24	2.06114	RA	1.86065e-14
TBC1D8B	2.5071	RA	1.86065e-14
CNTFR	9.39505	RA	1.88024e-14
CA11	2.4499	RA	2.12277e-14
ME1	1.98087	RA	2.1397e-14
GABBR1	1.90201	RA	2.29603e-14
CYB561	2.11274	RA	2.59715e-14
PLEKHH2	2.64214	RA	2.76779e-14
KRT18	5.14981	RA	2.82998e-14
LRP11	1.9751	RA	3.18869e-14
SALL1	26.1915	RA	3.24459e-14
FLJ23867	2.80092	RA	3.36779e-14
CYTIP	3.52695	RA	3.45609e-14
PABPC5	3.704	RA	3.60848e-14
HEPH	2.99417	RA	3.65237e-14
C7	2.89886	RA	3.70374e-14
WISP1	4.74469	RA	3.95162e-14
OMD	2.49313	RA	4.13605e-14
CMTM5	5.45596	RA	4.16604e-14
CHST6	4.36412	RA	4.22906e-14
GPR173	3.22668	RA	4.71403e-14
NAT8L	5.51768	RA	5.69285e-14
CLDN11	3.17456	RA	6.13429e-14
ENPP2	2.63861	RA	6.16906e-14
AFF3	2.28555	RA	6.5826e-14
NOMO1	1.89377	RA	6.90413e-14
C11orf63	3.28909	RA	7.52709e-14
ADAMTS3	6.88619	RA	8.27595e-14
DACT1	3.74435	RA	8.81755e-14
CCDC41	2.33128	RA	8.90927e-14
ANGPTL7	5.40696	RA	8.9882e-14
NRXN3	3.9194	RA	9.8297e-14
CCDC71L	2.1119	RA	1.12971e-13
SESN3	2.08721	RA	1.18135e-13
CADPS	2.78447	RA	1.1954e-13
PRKCD	2.1799	RA	1.2691e-13
GDF10	5.99362	RA	1.31049e-13
PDK3	2.22038	RA	1.42613e-13
GSTM5	4.13732	RA	1.43541e-13
VGLL2	13.6796	RA	1.5006e-13
WNT5A	2.87678	RA	1.53531e-13
VCAN	3.30682	RA	1.61659e-13
BNC2	2.78116	RA	1.84959e-13
VAMP8	2.44146	RA	1.90474e-13
CCDC163P	13.0477	RA	2.19398e-13
EVC	2.0698	RA	2.20608e-13
RARRES1	4.15943	RA	2.30959e-13
CYBRD1	2.30009	RA	2.33667e-13
MTHFD1L	3.37454	RA	2.47984e-13
PLA2G5	1.8225	RA	2.5606e-13
ARRDC3	1.92823	RA	2.6334e-13
SLC9B2	2.98198	RA	2.76061e-13
STAC2	5.18749	RA	3.15446e-13
KAZN	2.61658	RA	3.45743e-13
VIM	2.35533	RA	3.69052e-13
CHSY1	2.26319	RA	3.76369e-13
ACVR1	1.87339	RA	4.00911e-13
CPE	2.31088	RA	4.01196e-13
ATP8B2	1.87345	RA	4.149e-13
LOC374443	2.81005	RA	4.19351e-13
DMGDH	2.73192	RA	4.23236e-13
MLPH	2.6564	RA	4.4974e-13
TRPV3	3.19763	RA	6.25566e-13
ALPK1	2.28106	RA	7.08266e-13
SKIL	2.15028	RA	7.3875e-13
LXN	3.55201	RA	7.59854e-13
LOC100129550	1.91689	RA	7.60589e-13
C9orf91	2.40635	RA	8.39271e-13
C5orf27	4.07335	RA	9.71831e-13
CASC4	1.8108	RA	9.82616e-13
FAM184A	3.75172	RA	1.01256e-12
SELP	3.52451	RA	1.03578e-12
XPNPEP2	4.15395	RA	1.23896e-12
GRB10	1.99688	RA	1.24863e-12
DAPK2	2.08965	RA	1.28445e-12
COL14A1	2.67608	RA	1.40061e-12
CLSTN2	2.95453	RA	1.41265e-12
STAMBPL1	3.7248	RA	1.45436e-12
PTPRN2	2.46247	RA	1.53739e-12
TSTD1	2.99802	RA	1.54326e-12
NLGN3	4.13649	RA	1.68139e-12
PTPRZ1	3.02124	RA	1.70113e-12
PINLYP	3.56577	RA	1.70958e-12
MRVI1	2.25243	RA	1.82314e-12
WFIKKN2	4.1215	RA	1.82736e-12
SERPINB9	2.21228	RA	1.86307e-12
ERBB3	3.34071	RA	1.95398e-12
INHA	5.20568	RA	2.13486e-12
ROM1	3.02282	RA	2.18605e-12
CD9	2.3015	RA	2.25207e-12
PTK7	2.91912	RA	2.32032e-12
SLC23A2	1.8023	RA	2.37005e-12
KIAA1755	2.62488	RA	2.50302e-12
SV2A	3.58032	RA	2.61404e-12
HS3ST1	4.37546	RA	3.35992e-12
LOC100506123	2.63542	RA	3.51959e-12
SCD5	3.04555	RA	3.61963e-12
ZNF521	1.91274	RA	3.69503e-12
NAB1	1.79305	RA	3.78519e-12
CLEC7A	2.94053	RA	3.85626e-12
CA12	10.3294	RA	4.34456e-12
PTGIS	2.68117	RA	4.43091e-12
HNMT	1.97839	RA	4.86173e-12
SKAP2	2.16262	RA	4.92643e-12
BACE2	2.17828	RA	4.97499e-12
COMP	7.13903	RA	5.67046e-12
IL4R	2.34468	RA	5.86415e-12
FBP1	3.56676	RA	6.25448e-12
KIAA1199	4.30043	RA	6.40393e-12
EOGT	2.29451	RA	6.46234e-12
NFE2L2	1.88066	RA	6.59609e-12
RHNO1	2.31556	RA	6.99851e-12
RASL11B	3.35584	RA	7.30321e-12
TNNI1	10.2537	RA	7.32763e-12
LINC00086	3.54433	RA	7.36021e-12
TMEM45A	2.91036	RA	7.75759e-12
METTL7A	1.97357	RA	7.98406e-12
SNTB2	1.93265	RA	8.84291e-12
LOC339524	2.27607	RA	9.10427e-12
SERPINE2	2.60043	RA	9.50001e-12
RTN4	3.35253	RA	9.92572e-12
MMP19	2.79155	RA	1.02499e-11
AMPD3	2.70125	RA	1.05213e-11
PLCB1	2.08443	RA	1.0574e-11
PHGDH	2.39703	RA	1.07488e-11
BMP7	3.99446	RA	1.08451e-11
PON2	1.75189	RA	1.13822e-11
SLC11A1	3.35966	RA	1.14397e-11
FAM81B	5.6898	RA	1.17846e-11
SMAD3	1.87058	RA	1.23538e-11
CTSF	1.84934	RA	1.26116e-11
PAK1	2.79479	RA	1.26128e-11
CNTNAP3B	2.42335	RA	1.3743e-11
CNTN3	2.56401	RA	1.41448e-11
OGDHL	4.19391	RA	1.42798e-11
PHLPP2	2.09349	RA	1.49326e-11
OSBPL3	2.05074	RA	1.54427e-11
UPB1	3.04266	RA	1.56633e-11
GXYLT2	2.23395	RA	1.66975e-11
SHC3	2.94529	RA	1.83989e-11
RHAG	4.58949	RA	1.96543e-11
PTPRQ	23.7768	RA	1.98086e-11
ENOSF1	2.006	RA	2.11068e-11
CREB3L2	1.92962	RA	2.17162e-11
PLCB2	2.53678	RA	2.18419e-11
HSPA2	2.57855	RA	2.29888e-11
ZNF589	2.01215	RA	2.56717e-11
PTHLH	9.50795	RA	2.58633e-11
TECTA	2.86458	RA	2.59616e-11
FBLN5	2.01944	RA	2.8355e-11
TTLL7	3.55908	RA	3.05746e-11
CGNL1	2.62825	RA	3.10787e-11
PKNOX2	2.16889	RA	3.21571e-11
PNMA2	2.50033	RA	3.38506e-11
DKK2	6.73131	RA	3.40669e-11
TMEM132B	2.81451	RA	3.56326e-11
LRRCC1	2.02947	RA	3.61258e-11
PLEKHA6	1.89652	RA	3.80471e-11
KCTD17	2.76667	RA	3.8557e-11
SOD3	2.16229	RA	4.24794e-11
APBB1IP	2.46109	RA	4.53064e-11
GOLGA8A	1.76198	RA	4.63363e-11
SLC1A5	2.74676	RA	4.69722e-11
SOAT1	1.85561	RA	4.77307e-11
DNALI1	2.45145	RA	4.83968e-11
BMP8A	3.04888	RA	4.91134e-11
ENG	2.18919	RA	4.94221e-11
CLIP3	2.3214	RA	4.9698e-11
GLI2	2.99884	RA	5.1222e-11
GNA14	2.74829	RA	5.62425e-11
SALL2	2.27147	RA	5.67869e-11
TCEAL7	2.53708	RA	5.70284e-11
LEPR	3.04631	RA	5.70284e-11
KDELC2	1.78383	RA	5.79921e-11
NLGN4X	2.46777	RA	6.69142e-11
MYO5C	2.48584	RA	6.71638e-11
OLFML3	2.13079	RA	6.86112e-11
RPS6KA6	4.45787	RA	8.03565e-11
LDB2	1.95968	RA	8.04608e-11
FRZB	2.94109	RA	8.22359e-11
NT5DC2	1.78588	RA	9.27259e-11
ERC2	5.47557	RA	9.42697e-11
SGCE	1.902	RA	9.44228e-11
DHX35	1.79466	RA	9.72916e-11
NCR3LG1	2.67638	RA	9.86287e-11
FBXO41	3.40682	RA	1.05094e-10
GRIK2	3.05269	RA	1.12641e-10
SLC40A1	1.77624	RA	1.14541e-10
TCF21	2.52228	RA	1.15007e-10
DDIT4L	2.93135	RA	1.21712e-10
CFI	1.98205	RA	1.24428e-10
PITPNC1	1.90991	RA	1.26696e-10
ITGB8	2.74639	RA	1.30065e-10
TPM3	3.30889	RA	1.31651e-10
EMP1	2.35473	RA	1.34349e-10
ASIC1	2.82608	RA	1.35804e-10
GPATCH8	1.7059	RA	1.3617e-10
COL8A2	4.14043	RA	1.38644e-10
SEMA3A	4.6448	RA	1.39661e-10
TSPYL2	1.89406	RA	1.44824e-10
ECM1	1.85237	RA	1.62203e-10
CD200	3.22017	RA	1.62875e-10
DERL3	3.84851	RA	1.66363e-10
GPC3	3.10851	RA	1.70634e-10
LOC254559	4.36777	RA	1.74264e-10
GCA	1.97645	RA	1.77533e-10
SERPINA3	2.84751	RA	1.79523e-10
OXCT2	3.69559	RA	2.0504e-10
GPM6A	16.0168	RA	2.15704e-10
TMEM252	3.22829	RA	2.42895e-10
C1QTNF1	2.67933	RA	2.43215e-10
FAM228B	2.03051	RA	2.53206e-10
C10orf11	2.27938	RA	2.63244e-10
PRICKLE2	2.0952	RA	2.67023e-10
AKR1A1	1.72805	RA	2.79015e-10
DPYSL2	1.70214	RA	2.84898e-10
C20orf196	2.37082	RA	2.90789e-10
SDR42E1	2.98479	RA	2.93243e-10
GAL3ST3	5.37392	RA	3.01022e-10
MTMR11	2.35823	RA	3.0371e-10
LPAR1	2.1442	RA	3.4637e-10
LRRC17	2.81463	RA	3.46656e-10
ROBO1	2.03872	RA	3.55952e-10
MUC1	3.14968	RA	3.56003e-10
VSNL1	2.06954	RA	3.67839e-10
RNASE4	2.07164	RA	3.67839e-10
LEPREL4	2.12776	RA	3.87833e-10
FLJ43663	1.77057	RA	3.94824e-10
RELN	3.59516	RA	4.01543e-10
COL4A3	1.7918	RA	4.15695e-10
RASGEF1B	3.04569	RA	4.33953e-10
NGFR	3.1592	RA	4.42293e-10
VIPR1	2.71332	RA	4.48004e-10
CASKIN1	4.08972	RA	4.64449e-10
MYH11	3.28937	RA	4.70165e-10
SLC11A2	1.69741	RA	4.71621e-10
DLG4	1.93641	RA	4.77595e-10
LPPR2	1.9677	RA	4.88263e-10
LOC100499489	2.49204	RA	5.70559e-10
NOMO3	2.07593	RA	5.78765e-10
SLITRK2	3.28468	RA	5.84179e-10
TIMP2	1.78387	RA	6.5265e-10
PCSK2	3.42922	RA	6.59449e-10
BAMBI	2.5568	RA	6.59449e-10
SLC16A2	1.90853	RA	6.85255e-10
FREM1	1.98275	RA	7.20272e-10
ADCY7	1.98092	RA	7.2707e-10
MAL2	4.55073	RA	7.67246e-10
DYNLL1	1.72006	RA	8.45737e-10
IL8	7.58158	RA	8.58933e-10
ARMCX4	1.75201	RA	8.64195e-10
LPAR3	2.41923	RA	9.18051e-10
PLAT	2.75433	RA	9.18051e-10
NOSTRIN	1.94212	RA	9.2524e-10
DPT	2.13122	RA	9.62008e-10
C17orf96	3.00738	RA	9.71111e-10
NRCAM	4.9273	RA	1.0222e-09
ANGEL1	1.68503	RA	1.02982e-09
LOC100506990	2.48248	RA	1.05738e-09
TPBG	2.34622	RA	1.0595e-09
RASL11A	2.85793	RA	1.06595e-09
B4GALT1	1.75863	RA	1.11308e-09
WNK3	2.99475	RA	1.11733e-09
AKT3	1.64805	RA	1.11925e-09
PAPLN	2.97392	RA	1.21617e-09
TCTN1	1.95443	RA	1.29882e-09
CD83	3.11991	RA	1.29882e-09
NECAB1	1.77302	RA	1.36675e-09
CNRIP1	2.01983	RA	1.40171e-09
MBNL3	4.14755	RA	1.42851e-09
NT5E	2.31598	RA	1.43255e-09
PABPC4L	3.04933	RA	1.43592e-09
SCN1B	2.30482	RA	1.54083e-09
PRDX4	1.74117	RA	1.54532e-09
EPHB2	3.08013	RA	1.75685e-09
GRHL1	4.1022	RA	1.77747e-09
FAIM2	2.93916	RA	1.84553e-09
PIP4K2A	1.9826	RA	1.85474e-09
PRELP	2.75281	RA	1.96031e-09
FAM198A	5.17419	RA	2.01992e-09
CNN3	1.74336	RA	2.02326e-09
C1QTNF3	2.64354	RA	2.02326e-09
IL17D	2.80998	RA	2.13249e-09
GTDC1	1.69825	RA	2.15591e-09
EFS	2.23054	RA	2.18937e-09
MAPK10	2.4272	RA	2.31871e-09
SHROOM2	2.91469	RA	2.39623e-09
NCKIPSD	2.07149	RA	2.53404e-09
BDH2	1.65886	RA	2.58711e-09
TGFB1	2.03603	RA	2.60585e-09
RFX2	2.53797	RA	2.77813e-09
ZSCAN30	1.60905	RA	2.86816e-09
LGI2	2.19515	RA	2.88182e-09
RBMS3	1.89277	RA	2.9014e-09
PLCG2	2.01565	RA	2.91502e-09
C1S	2.13412	RA	2.99084e-09
MAEL	2.78561	RA	3.00852e-09
HMGN5	2.14435	RA	3.00852e-09
PRPS2	2.23966	RA	3.08772e-09
CHRDL1	3.53588	RA	3.18086e-09
SCRG1	6.17168	RA	3.18179e-09
CTSO	1.67366	RA	3.32626e-09
EFCAB13	2.54589	RA	3.40917e-09
PDE4B	2.95537	RA	3.54681e-09
IGFBP3	2.66537	RA	3.63558e-09
AKR1C3	1.96535	RA	3.68928e-09
FN1	2.38572	RA	3.82725e-09
MAGEH1	1.73321	RA	3.9386e-09
LMOD1	2.13026	RA	4.25706e-09
MRPS31P5	1.99803	RA	4.53476e-09
HES1	2.11966	RA	4.67233e-09
LOC100507410	2.60902	RA	4.99914e-09
ACADL	2.76878	RA	4.99914e-09
TLE3	2.08239	RA	5.10208e-09
SSX2IP	1.85606	RA	5.79192e-09
FCGBP	3.95338	RA	6.26491e-09
PBX3	1.60599	RA	6.6877e-09
CMIP	1.84693	RA	6.94102e-09
TNFRSF8	3.81001	RA	7.66523e-09
TRPC1	1.69727	RA	7.78946e-09
NMRK1	1.79271	RA	8.69151e-09
C7orf31	2.41225	RA	9.27578e-09
SKI	1.64062	RA	9.41511e-09
CEBPD	2.00919	RA	9.52665e-09
DOK5	2.31698	RA	9.57969e-09
C7orf63	2.2142	RA	9.64414e-09
C11orf80	2.87147	RA	9.78631e-09
TMEM9	1.66645	RA	1.00001e-08
SRRM3	1.99363	RA	1.15073e-08
KIAA1598	1.87749	RA	1.15518e-08
PNMAL2	2.78861	RA	1.16326e-08
CAPN3	1.71775	RA	1.23432e-08
ZSWIM5	2.44159	RA	1.25851e-08
C8orf42	1.97673	RA	1.29191e-08
PTPN13	1.9726	RA	1.45731e-08
SPIN4	2.52521	RA	1.53182e-08
ANKDD1A	2.25579	RA	1.64742e-08
CHST15	2.18166	RA	1.69506e-08
TSPAN18	1.66732	RA	1.69506e-08
BMP6	2.15799	RA	1.73064e-08
ABCC3	3.22963	RA	1.8165e-08
FGFBP2	2.88999	RA	1.96972e-08
PYGL	2.08531	RA	1.98181e-08
ICA1L	1.87869	RA	1.98836e-08
CYP2U1	1.62459	RA	1.99443e-08
AMY2B	1.69412	RA	2.03412e-08
FAM83B	7.60261	RA	2.11286e-08
CDH11	2.80537	RA	2.15142e-08
TMEM181	1.85379	RA	2.23619e-08
SRC	2.18075	RA	2.24129e-08
PGAP1	1.72025	RA	2.36993e-08
DSE	1.7754	RA	2.38056e-08
LMO4	1.62639	RA	2.39319e-08
MRO	2.94072	RA	2.52262e-08
PLLP	2.56395	RA	2.68909e-08
VCAM1	2.15915	RA	2.73999e-08
SLC37A3	1.70274	RA	2.79731e-08
NFAM1	2.78509	RA	2.85545e-08
LINC00282	2.58101	RA	2.86343e-08
FBLN2	2.65	RA	2.86363e-08
DGKA	1.8925	RA	2.94105e-08
MCM6	1.7978	RA	2.98424e-08
C1R	2.11189	RA	3.08774e-08
TDRD9	2.64214	RA	3.16522e-08
ZSCAN12P1	2.46451	RA	3.20306e-08
DHRS7C	3.65776	RA	3.21593e-08
PRKXP1	2.08638	RA	3.22141e-08
COL8A1	1.77933	RA	3.22802e-08
MNS1	2.70413	RA	3.26478e-08
NNMT	2.35606	RA	3.31673e-08
DDX43	3.95933	RA	3.43623e-08
FAM172A	1.73604	RA	3.43623e-08
USP51	2.28685	RA	3.46901e-08
DESI1	1.63136	RA	3.54414e-08
DACT3	2.65274	RA	3.54855e-08
STX2	1.79618	RA	3.55736e-08
GPRC5A	5.23478	RA	3.57387e-08
SLC20A1	1.95465	RA	3.74213e-08
ADAMTS7	2.07093	RA	3.80962e-08
S100A8	2.51915	RA	3.92168e-08
MS4A7	2.42676	RA	3.96951e-08
MAL	2.71845	RA	3.97516e-08
TMOD2	1.76485	RA	4.04419e-08
PDGFRA	1.82306	RA	4.05163e-08
SLC9A7	1.79089	RA	4.18147e-08
ZDHHC13	1.71381	RA	4.46132e-08
AOX1	2.71489	RA	4.6117e-08
IL6	6.72864	RA	4.62153e-08
PCOLCE2	1.96251	RA	4.65019e-08
LOC151009	2.56705	RA	4.69776e-08
LOC100134229	1.95754	RA	4.78823e-08
CSTA	2.5665	RA	4.93633e-08
C1orf114	2.85511	RA	5.14625e-08
BEX1	4.90501	RA	5.50756e-08
MYLK4	2.25141	RA	5.62787e-08
TMEM37	3.08783	RA	5.78454e-08
MMP28	2.58515	RA	5.82923e-08
TNK2	2.30871	RA	5.89701e-08
AKAP12	2.1432	RA	5.9351e-08
COL1A2	1.86486	RA	6.19979e-08
MAPK13	2.86814	RA	6.26148e-08
ECE2	3.18192	RA	6.35779e-08
RABGAP1L	1.9025	RA	6.39057e-08
KCND1	2.67352	RA	6.54913e-08
TMEM39A	1.6364	RA	6.68019e-08
EXPH5	2.6408	RA	6.70968e-08
KLHL29	2.33926	RA	6.9128e-08
C15orf56	2.65997	RA	7.03811e-08
APH1B	1.72157	RA	7.15238e-08
CD109	1.82836	RA	7.36696e-08
ZFP36L2	1.57657	RA	7.36696e-08
HFE2	1.83682	RA	7.53771e-08
GPX3	1.8704	RA	7.57037e-08
STAP2	2.94984	RA	7.68205e-08
FKBP11	2.46705	RA	7.68587e-08
ERRFI1	1.96365	RA	7.8273e-08
UNC5C	2.20422	RA	7.91646e-08
CHSY3	2.9661	RA	8.62975e-08
ANXA4	1.64727	RA	8.78755e-08
CYS1	2.684	RA	8.81386e-08
FAM110C	2.46808	RA	8.87089e-08
TMEM185A	1.58517	RA	8.95578e-08
TP53I11	1.64631	RA	9.07207e-08
STARD4	2.35495	RA	9.13688e-08
NPPB	19.43	RA	9.19151e-08
PTGIR	2.27733	RA	9.22691e-08
RGS4	3.53993	RA	9.25192e-08
FZD8	2.07102	RA	9.32511e-08
STX1B	2.54004	RA	9.53744e-08
KLF8	1.83083	RA	9.68044e-08
MPZ	3.03854	RA	9.85089e-08
SPTLC3	2.0768	RA	9.87608e-08
WBP5	1.73093	RA	1.01964e-07
LOC100652768	3.24102	RA	1.04171e-07
ZNF423	2.10144	RA	1.0683e-07
TRIP6	1.913	RA	1.0735e-07
STAT6	1.65285	RA	1.07777e-07
CRHBP	4.19912	RA	1.08365e-07
KIF3C	2.11937	RA	1.10479e-07
ZC3H12B	2.51374	RA	1.1323e-07
TRAF1	2.3155	RA	1.17749e-07
KIAA1328	1.84949	RA	1.18068e-07
ARF3	1.56088	RA	1.18919e-07
SMARCD3	1.61865	RA	1.19852e-07
RAB27A	1.96076	RA	1.20105e-07
SHB	1.86891	RA	1.24462e-07
PRR26	2.90206	RA	1.26165e-07
FAM46C	2.11594	RA	1.28094e-07
LOC100506343	2.43981	RA	1.28493e-07
ZNF273	2.17784	RA	1.3032e-07
PLCE1	1.94519	RA	1.33977e-07
PDCD1	4.16147	RA	1.34895e-07
ANKRD35	2.43166	RA	1.35808e-07
VAMP5	1.70819	RA	1.35808e-07
PTGES	2.92513	RA	1.37429e-07
TGM2	1.90464	RA	1.38252e-07
CFB	4.74004	RA	1.44218e-07
SNCAIP	2.49856	RA	1.47349e-07
CXCL1	4.73016	RA	1.52957e-07
CABLES2	1.61056	RA	1.57152e-07
CPT1C	2.21702	RA	1.59774e-07
SIRPA	1.81486	RA	1.67697e-07
STIM2	1.64406	RA	1.68431e-07
C20orf118	2.52872	RA	1.73312e-07
ARHGEF9	1.71655	RA	1.78156e-07
C6	2.61017	RA	1.78473e-07
ATP10A	2.42949	RA	1.84381e-07
SELM	2.16249	RA	1.86086e-07
ZC4H2	2.17035	RA	1.8954e-07
NRIP3	3.21991	RA	1.99189e-07
42984	1.6378	RA	2.01774e-07
IL13RA1	1.61419	RA	2.02922e-07
GOLM1	1.69679	RA	2.16274e-07
PPIB	1.61224	RA	2.21595e-07
SAMD5	3.28903	RA	2.23276e-07
PDE6B	2.11631	RA	2.27104e-07
PGRMC1	1.68256	RA	2.32668e-07
KDSR	1.53883	RA	2.39408e-07
GGTA1P	1.87175	RA	2.39419e-07
RPP25	2.29824	RA	2.46104e-07
SH3YL1	1.7571	RA	2.51449e-07
GPR115	3.40473	RA	2.55166e-07
TMEM136	1.66954	RA	2.66802e-07
SYT13	3.14736	RA	2.7532e-07
GRIA3	5.10923	RA	2.76113e-07
SPRY4	1.74324	RA	2.82399e-07
SLC9A1	1.66632	RA	2.84218e-07
SOX10	3.05048	RA	2.86908e-07
SEMA4A	2.68406	RA	3.03407e-07
TRIM45	1.83233	RA	3.03579e-07
CASP6	1.82188	RA	3.07585e-07
NLGN2	1.68209	RA	3.19611e-07
KHDC1	2.59327	RA	3.21207e-07
SIDT2	1.63297	RA	3.22294e-07
RGS1	5.64802	RA	3.27725e-07
CDR2	1.79309	RA	3.47203e-07
PIFO	1.89349	RA	3.47778e-07
PAAF1	1.60814	RA	3.47778e-07
CACNA2D3	1.92599	RA	3.5029e-07
GADD45B	2.42249	RA	3.58809e-07
TCEAL3	1.54043	RA	3.5982e-07
PRDM11	1.57194	RA	3.64138e-07
FADS1	1.65799	RA	3.74804e-07
C3orf58	1.7953	RA	3.79165e-07
TNFRSF10D	2.15527	RA	3.82714e-07
SPN	2.57853	RA	3.92008e-07
STRADA	1.55611	RA	3.93237e-07
GLIPR2	1.89132	RA	3.95383e-07
CHST10	1.80331	RA	3.98191e-07
SLC6A6	1.97576	RA	4.00026e-07
TLR2	2.14294	RA	4.22964e-07
FSTL1	1.69621	RA	4.34256e-07
CCDC147	2.12482	RA	4.40207e-07
USP27X	1.97874	RA	4.74989e-07
QPCT	2.42401	RA	4.79952e-07
FZD1	1.6387	RA	4.80289e-07
ARHGEF5	2.34272	RA	5.06293e-07
MRC2	1.90791	RA	5.15154e-07
C9orf9	2.27387	RA	5.20542e-07
TSPAN11	2.7646	RA	5.23621e-07
USP32P1	1.72384	RA	5.23652e-07
ZFP36L1	1.71724	RA	5.2956e-07
TCF7L2	1.58618	RA	5.39264e-07
CXCL3	3.5463	RA	5.41355e-07
ISLR	2.25079	RA	5.50498e-07
CSRP1	2.15234	RA	5.51157e-07
ABI3BP	1.9475	RA	5.5473e-07
TPPP3	2.43567	RA	5.63673e-07
ECE1	1.70963	RA	6.0086e-07
ILDR2	2.3106	RA	6.36437e-07
GRB2	1.5781	RA	6.43682e-07
FOXO1	1.53501	RA	6.55569e-07
F11R	1.57981	RA	7.15423e-07
PGM5	1.66425	RA	7.15815e-07
CDON	2.07793	RA	7.21791e-07
RASL10B	2.07099	RA	7.22024e-07
ITSN1	1.55925	RA	7.23227e-07
BNIP3L	1.60092	RA	7.27596e-07
SLC30A5	1.61544	RA	7.27735e-07
IRAK4	1.65062	RA	7.53896e-07
WDR63	3.74233	RA	7.73895e-07
LOC643529	2.68377	RA	7.86273e-07
C20orf112	1.70936	RA	8.05807e-07
BCL2L11	1.99938	RA	8.12615e-07
TCEAL4	1.52469	RA	8.1524e-07
SNED1	2.21703	RA	8.22206e-07
MEIS3P1	1.62443	RA	8.34769e-07
ADORA3	2.65604	RA	8.34769e-07
PRKAG2	1.68125	RA	8.46781e-07
TGIF2	1.72906	RA	8.54325e-07
LOC399753	2.41794	RA	8.55624e-07
BEX5	2.69645	RA	9.08929e-07
FOXP1	1.5206	RA	9.18283e-07
SIGLEC10	4.09515	RA	9.22181e-07
PAPSS2	1.62492	RA	9.68064e-07
TGFB3	1.61848	RA	1.01022e-06
TMEM229B	3.09693	RA	1.02212e-06
NPR1	1.80215	RA	1.04221e-06
CXorf57	2.41798	RA	1.07808e-06
SERP1	1.5823	RA	1.09883e-06
MEDAG	2.52079	RA	1.10578e-06
ANTXR1	1.61717	RA	1.10966e-06
TSPAN6	1.67036	RA	1.12007e-06
CYBB	1.86901	RA	1.12383e-06
MPZL1	1.65117	RA	1.12988e-06
FTL	1.94339	RA	1.13331e-06
PAPPA	1.89495	RA	1.13331e-06
HDX	2.28142	RA	1.15911e-06
SNX25	1.53044	RA	1.18312e-06
HSD17B12	1.59691	RA	1.2064e-06
NRP2	1.82972	RA	1.21966e-06
SPTBN2	2.65913	RA	1.22747e-06
PTPLAD1	1.55745	RA	1.23889e-06
FGFR3	2.47173	RA	1.25451e-06
SPSB1	1.93627	RA	1.25791e-06
SOX15	2.58382	RA	1.29102e-06
KDELR2	1.59169	RA	1.29448e-06
SIX4	2.27037	RA	1.31527e-06
CES1	1.97769	RA	1.3343e-06
NABP1	2.3666	RA	1.33912e-06
ACSM5	2.23705	RA	1.36209e-06
NAAA	1.60875	RA	1.36209e-06
PAK6	1.99398	RA	1.36228e-06
DSTNP2	2.14006	RA	1.38848e-06
ZNF83	1.51145	RA	1.40487e-06
LYN	1.73727	RA	1.4092e-06
NOTCH2	1.63275	RA	1.41527e-06
GMDS	2.06749	RA	1.42384e-06
CKS1B	1.76124	RA	1.44189e-06
RAB8B	1.74182	RA	1.45023e-06
PROS1	1.72308	RA	1.47608e-06
CCL2	2.88831	RA	1.48213e-06
ANKRD44	1.70436	RA	1.48289e-06
PELI2	1.85267	RA	1.49722e-06
CNTNAP3	2.18097	RA	1.49722e-06
GSN	1.93201	RA	1.50227e-06
HPCAL4	2.73661	RA	1.51406e-06
ADH1B	2.28489	RA	1.52247e-06
MAFB	2.22898	RA	1.54755e-06
USP11	1.50002	RA	1.54755e-06
ZNF10	1.76861	RA	1.56023e-06
UNC13D	2.6761	RA	1.56963e-06
FAM120C	1.64246	RA	1.59961e-06
HRASLS	2.16375	RA	1.62446e-06
PDIA4	1.55865	RA	1.64511e-06
COL4A4	1.69313	RA	1.64952e-06
CCDC14	1.51606	RA	1.6519e-06
STON1	1.74838	RA	1.70044e-06
FBXL2	1.92633	RA	1.72987e-06
ANPEP	1.82714	RA	1.78901e-06
KIF5C	2.95081	RA	1.92252e-06
ZMYM6NB	1.6726	RA	2.02361e-06
BEST1	2.17532	RA	2.02723e-06
ACTRT3	2.33305	RA	2.03101e-06
TVP23A	2.4089	RA	2.06874e-06
MAGI2	1.68552	RA	2.0766e-06
HIST1H2BK	1.77853	RA	2.09022e-06
C1RL	1.76611	RA	2.12727e-06
HSD17B14	3.70457	RA	2.17356e-06
SNX10	2.45935	RA	2.17914e-06
ROBO3	2.11702	RA	2.24199e-06
FAM114A1	1.60355	RA	2.25115e-06
GULP1	1.79633	RA	2.25294e-06
TGFB1I1	1.8312	RA	2.26217e-06
L1CAM	2.35037	RA	2.2845e-06
PQLC3	1.66917	RA	2.31453e-06
MGARP	2.57374	RA	2.39896e-06
CADM3	2.7551	RA	2.44529e-06
CABLES1	2.08139	RA	2.50331e-06
GRIK3	2.43621	RA	2.54988e-06
GAS7	1.72147	RA	2.55204e-06
P2RX6	2.78749	RA	2.58701e-06
SSC5D	2.06874	RA	2.72722e-06
CAPZA1	1.51058	RA	2.79886e-06
ACVR1B	1.54428	RA	2.88315e-06
VGLL3	1.87039	RA	2.99814e-06
ZNF280B	2.83832	RA	3.00595e-06
SAMSN1	3.36624	RA	3.03893e-06
SRGAP2C	1.76684	RA	3.07892e-06
FLJ44511	1.729	RA	3.12896e-06
OLFML2B	2.29683	RA	3.13415e-06
FLVCR2	1.97955	RA	3.15346e-06
PITPNB	1.54267	RA	3.16753e-06
SLC7A7	2.28053	RA	3.23979e-06
OLFML1	1.87997	RA	3.27321e-06
CCNL1	1.65582	RA	3.30094e-06
FAM26F	2.85879	RA	3.30954e-06
TRNP1	1.69288	RA	3.33102e-06
MGST1	1.93809	RA	3.36493e-06
FUOM	2.17228	RA	3.42577e-06
NFKBIA	1.61558	RA	3.46466e-06
FBXO2	2.7703	RA	3.46824e-06
NCOA7	1.92847	RA	3.61751e-06
SERTAD4	2.12657	RA	3.64618e-06
MYO5A	1.66144	RA	3.69804e-06
ACTN1	1.82834	RA	3.69804e-06
NPHP3	1.72586	RA	3.80262e-06
UBXN8	1.89041	RA	3.84554e-06
ZNF286B	2.36303	RA	3.89075e-06
PRKD1	1.99006	RA	3.89114e-06
TLL1	2.85372	RA	3.89738e-06
SCARA5	2.23472	RA	3.92319e-06
ASNS	1.70367	RA	4.10247e-06
SHISA5	1.62663	RA	4.16155e-06
EGR2	4.26742	RA	4.18448e-06
ADAMTSL1	2.66838	RA	4.38088e-06
SLITRK6	2.62298	RA	4.4213e-06
CD300E	3.73066	RA	4.45923e-06
GDAP1	1.77738	RA	4.55853e-06
SRGN	1.78783	RA	4.58819e-06
LOC100131434	1.79521	RA	4.60352e-06
ARMCX2	1.55245	RA	4.68533e-06
LHFPL2	1.84811	RA	4.83696e-06
MAP3K8	1.79071	RA	4.95136e-06
FAM117B	1.93395	RA	5.00909e-06
PRTFDC1	1.78337	RA	5.04015e-06
ZNF286A	1.66493	RA	5.10062e-06
GOLGA8S	1.51892	RA	5.10062e-06
SLC2A3	2.37012	RA	5.10062e-06
LOC728819	2.38081	RA	5.10062e-06
SLC35G1	2.39348	RA	5.10899e-06
ANXA1	1.7413	RA	5.19837e-06
SEC14L2	2.25368	RA	5.20016e-06
LOC100289137	3.20135	RA	5.34373e-06
MYO1F	2.25608	RA	5.51379e-06
SLC16A4	1.93923	RA	5.56922e-06
RWDD2A	1.71889	RA	5.67004e-06
AXL	1.82217	RA	5.73302e-06
DLG3	1.53978	RA	5.73302e-06
LRRC37A3	1.80503	RA	5.78963e-06
IFNLR1	1.92628	RA	5.79255e-06
CTSC	1.69363	RA	5.97525e-06
SYBU	2.28342	RA	5.97624e-06
CD47	1.51278	RA	5.99476e-06
RNF149	1.52591	RA	6.02921e-06
FERMT1	2.44801	RA	6.03322e-06
CC2D2A	1.58254	RA	6.19506e-06
KLHL32	2.37648	RA	6.4251e-06
HK3	2.54923	RA	6.51828e-06
RALYL	2.82027	RA	6.56902e-06
PRAF2	1.69189	RA	6.61423e-06
DSG2	1.55374	RA	6.62473e-06
TXNDC16	1.62612	RA	6.69766e-06
GPR133	1.9222	RA	6.78131e-06
CLIP4	1.53565	RA	6.7823e-06
FGL2	1.9847	RA	6.829e-06
LOC100505875	2.81861	RA	6.86928e-06
ESR1	2.07428	RA	6.92435e-06
CD300A	2.64332	RA	6.92512e-06
EGR1	4.06764	RA	7.1488e-06
POLA1	1.54876	RA	7.17445e-06
TRIM16L	1.80925	RA	7.24566e-06
LST1	2.47824	RA	7.38399e-06
LRRK2	1.53645	RA	7.4321e-06
NAALAD2	1.89369	RA	7.53686e-06
AMZ2P1	1.53667	RA	7.6341e-06
CAPN5	1.9978	RA	7.63862e-06
IRAK3	1.55321	RA	7.64359e-06
BIRC3	1.74345	RA	7.74032e-06
CYP26B1	3.24086	RA	7.80908e-06
IL15	1.81296	RA	7.96265e-06
LDOC1	2.1258	RA	8.36029e-06
TWIST2	2.97093	RA	8.37912e-06
SLC41A2	2.12317	RA	8.38153e-06
PAQR8	1.64882	RA	8.55073e-06
THBS2	1.90698	RA	8.56545e-06
MAP6	1.69848	RA	8.58769e-06
MORC4	1.71919	RA	8.61804e-06
MXD1	1.78228	RA	8.7038e-06
PLEKHG4	2.49844	RA	8.71659e-06
EFCAB7	1.69607	RA	8.74527e-06
PGPEP1L	2.59848	RA	8.95522e-06
LOC388692	1.77975	RA	9.37415e-06
PLA1A	2.46792	RA	9.41593e-06
CERS5	1.5906	RA	9.51207e-06
FAM118A	1.57658	RA	9.66158e-06
TULP4	1.56097	RA	9.74854e-06
INPP5J	1.67721	RA	9.80819e-06
MCAM	1.68959	RA	9.89813e-06
SOX5	2.12622	RA	9.89837e-06
SH3TC2	1.87349	RA	9.97034e-06
PODN	1.87405	RA	9.98618e-06
MAGIX	2.02575	RA	1.0048e-05
NALCN	1.85441	RA	1.02071e-05
GPC6	2.40599	RA	1.06606e-05
NOD1	1.53651	RA	1.10274e-05
C1QTNF6	2.15116	RA	1.10916e-05
SSPN	1.66948	RA	1.11032e-05
SERPING1	1.81823	RA	1.11107e-05
CYP27A1	1.86433	RA	1.11812e-05
SLC35G2	1.71763	RA	1.12413e-05
SRSF6	1.50007	RA	1.12695e-05
NAP1L2	1.62147	RA	1.13246e-05
IL1RL1	2.97223	RA	1.13666e-05
GLB1L	1.89639	RA	1.14229e-05
MIPOL1	1.7644	RA	1.1567e-05
MBOAT1	1.75919	RA	1.15969e-05
NFKBIZ	2.00187	RA	1.15969e-05
ETV5	2.21772	RA	1.18115e-05
HENMT1	2.42124	RA	1.18227e-05
C4orf33	1.66617	RA	1.195e-05
AGPAT5	1.69293	RA	1.195e-05
C5AR1	2.62639	RA	1.22436e-05
DYNC2LI1	1.58385	RA	1.2262e-05
CNTLN	1.68357	RA	1.24361e-05
HERC5	1.84902	RA	1.25641e-05
SEMA4G	1.95279	RA	1.26665e-05
CMTM6	1.5053	RA	1.27362e-05
PTGFRN	1.6159	RA	1.27453e-05
LAYN	1.84376	RA	1.27982e-05
SLA	2.28655	RA	1.30127e-05
KLHL3	1.55728	RA	1.30654e-05
PTK2B	2.01362	RA	1.32676e-05
CAAP1	1.6195	RA	1.33011e-05
SMO	1.80231	RA	1.33533e-05
HRASLS5	2.35778	RA	1.35035e-05
FANCA	2.40115	RA	1.36368e-05
LOC646762	1.71284	RA	1.403e-05
RAI14	1.71223	RA	1.43253e-05
RNF157	1.79674	RA	1.46979e-05
STARD3NL	1.57377	RA	1.56054e-05
RAB11FIP1	1.88335	RA	1.59815e-05
MARCKSL1	1.9547	RA	1.6048e-05
FAAH	2.12452	RA	1.63534e-05
NAP1L5	1.89566	RA	1.63656e-05
KCNMB4	1.85599	RA	1.67021e-05
FAT4	1.5575	RA	1.73249e-05
DPY19L3	1.6023	RA	1.73744e-05
SPIN3	1.64237	RA	1.73825e-05
TMEM14A	1.59987	RA	1.73979e-05
GOLGA2P5	2.24948	RA	1.75485e-05
TGFBR3	1.50384	RA	1.76611e-05
TIPARP	1.7495	RA	1.76982e-05
USP35	1.66893	RA	1.80427e-05
JAK3	2.36812	RA	1.8498e-05
AIF1	1.95842	RA	1.85346e-05
LBP	4.03211	RA	1.8678e-05
SULF1	2.4881	RA	1.89977e-05
SLC1A7	2.53261	RA	1.90205e-05
HEG1	1.54662	RA	1.90205e-05
CDH19	1.76414	RA	1.9193e-05
ARL5A	1.59419	RA	1.93343e-05
LOC283683	1.90995	RA	1.93343e-05
MOB3C	1.52297	RA	1.93805e-05
VILL	1.87483	RA	1.9824e-05
CTPS1	1.64168	RA	1.9944e-05
ZRANB3	1.94241	RA	2.00323e-05
GAS1	2.03741	RA	2.00468e-05
SLC44A5	2.3929	RA	2.0445e-05
IDUA	2.16849	RA	2.06531e-05
MYD88	1.66104	RA	2.13145e-05
USP47	1.50144	RA	2.15572e-05
ADAM19	2.08532	RA	2.16277e-05
SPAG5	2.21915	RA	2.16277e-05
MEGF6	2.21845	RA	2.18041e-05
ADSS	1.55115	RA	2.18558e-05
PCDHB10	2.04145	RA	2.24391e-05
LAPTM5	2.08809	RA	2.24912e-05
STEAP1	2.0855	RA	2.25579e-05
NUPR1	1.72301	RA	2.25826e-05
FPR3	2.26571	RA	2.29148e-05
SULT1A1	1.73113	RA	2.29148e-05
RAPGEF5	1.63612	RA	2.29368e-05
PRELID2	2.36984	RA	2.30704e-05
IL1B	5.98217	RA	2.32062e-05
LDLRAD4	1.62647	RA	2.33256e-05
MTHFR	1.49829	RA	2.34779e-05
EXT1	1.54183	RA	2.35127e-05
GALM	1.56796	RA	2.38397e-05
CPXM2	1.934	RA	2.39244e-05
GNG2	1.73567	RA	2.44716e-05
TRPS1	1.61721	RA	2.46504e-05
KIAA0226L	2.63568	RA	2.53231e-05
RRN3P1	1.79349	RA	2.53306e-05
CEP164	1.5992	RA	2.56102e-05
DNAH14	2.56401	RA	2.56649e-05
KLF10	1.83542	RA	2.5879e-05
HFE	1.77435	RA	2.61218e-05
EDN1	1.66937	RA	2.66095e-05
SRPX	1.73598	RA	2.69734e-05
PRC1	1.82518	RA	2.73478e-05
SCN4A	2.53273	RA	2.74424e-05
VAV2	1.59717	RA	2.80617e-05
KIAA1671	1.5071	RA	2.90716e-05
PTPRF	3.57816	RA	2.91463e-05
PROCR	1.97206	RA	2.98146e-05
OSMR	1.65452	RA	3.06784e-05
CHAF1B	2.07598	RA	3.07135e-05
C3orf14	2.04377	RA	3.07653e-05
SERPINB1	1.7615	RA	3.08653e-05
NPTXR	1.50567	RA	3.08693e-05
PCDHB12	2.04535	RA	3.11825e-05
LOC646329	2.33389	RA	3.13544e-05
STX6	1.5218	RA	3.15462e-05
ARL4D	2.04165	RA	3.15555e-05
RAI2	1.50843	RA	3.21827e-05
NR4A2	3.97023	RA	3.2451e-05
NOX4	2.33727	RA	3.26562e-05
BMPER	3.21692	RA	3.3552e-05
LPCAT1	1.57093	RA	3.37051e-05
ORC6	2.14153	RA	3.41255e-05
RNF135	1.67695	RA	3.41255e-05
SLC22A4	2.33848	RA	3.44453e-05
CLCF1	3.40527	RA	3.479e-05
MLEC	1.51808	RA	3.5172e-05
LY75	2.14886	RA	3.54394e-05
CAMKK1	1.69296	RA	3.56725e-05
LOC253039	1.60841	RA	3.5768e-05
LMNB1	2.37495	RA	3.57968e-05
TENM3	1.94813	RA	3.603e-05
LOC155060	1.79713	RA	3.61283e-05
TDRD10	1.71252	RA	3.67554e-05
INSIG1	1.843	RA	3.81239e-05
ERVK13-1	1.53944	RA	3.81606e-05
LRRC34	1.83861	RA	3.84046e-05
TNFSF4	2.33207	RA	3.85966e-05
ARHGAP28	2.10264	RA	3.85966e-05
EVI5	1.52611	RA	4.07083e-05
VDR	3.00268	RA	4.24662e-05
EBPL	1.73329	RA	4.31399e-05
ALOX5	2.1707	RA	4.33947e-05
AMOT	1.59347	RA	4.46244e-05
SMIM1	2.85795	RA	4.46868e-05
RAP1B	1.53388	RA	4.47969e-05
CNTNAP1	1.62946	RA	4.54761e-05
SLC17A9	2.26715	RA	4.86847e-05
FGF13	2.6417	RA	4.90204e-05
DYNC2H1	1.60304	RA	4.90273e-05
OLFM1	1.71209	RA	4.97286e-05
RASSF2	1.96865	RA	5.03547e-05
SATB2	2.00892	RA	5.1529e-05
NEDD4L	1.49764	RA	5.18275e-05
FRAS1	1.77872	RA	5.30175e-05
MANF	1.66203	RA	5.42101e-05
HCLS1	1.73306	RA	5.44242e-05
SETBP1	1.53564	RA	5.50966e-05
RANBP3L	2.18326	RA	5.71966e-05
CCDC152	1.92498	RA	5.73121e-05
COL28A1	1.85911	RA	5.73121e-05
RARA	1.65564	RA	5.80458e-05
PXDNL	1.49999	RA	5.85109e-05
TNC	3.38589	RA	5.8728e-05
MAP1B	1.6881	RA	5.91728e-05
BOC	2.33305	RA	5.92556e-05
CEP19	1.90832	RA	6.0351e-05
SLAMF8	1.87723	RA	6.07267e-05
FAM102B	1.64674	RA	6.12801e-05
TNFSF13B	2.0059	RA	6.18221e-05
G6PD	1.90486	RA	6.22584e-05
PRKCB	2.40671	RA	6.40814e-05
GBA	1.51989	RA	6.43404e-05
DLL1	1.7071	RA	6.44017e-05
SRRM4	2.16267	RA	6.44764e-05
LGALSL	1.55251	RA	6.51317e-05
DUSP15	2.48689	RA	6.51477e-05
FAM19A5	2.80235	RA	6.58595e-05
LOC100506451	1.89111	RA	6.76277e-05
LOC100507387	2.52196	RA	6.97087e-05
MMRN1	2.98955	RA	7.15871e-05
SLC16A9	2.88806	RA	7.20945e-05
KCNMB2	2.07164	RA	7.25527e-05
DPEP2	2.31188	RA	7.27372e-05
TGIF1	1.85483	RA	7.302e-05
CD40	1.63613	RA	7.36271e-05
AGT	1.50827	RA	7.4148e-05
SIGLEC9	2.23377	RA	7.4283e-05
SDC2	1.5462	RA	7.44484e-05
SLC9A5	2.03825	RA	7.46997e-05
APOBEC3G	1.89281	RA	7.48306e-05
DSEL	1.61732	RA	7.64807e-05
LPHN1	1.60543	RA	7.85096e-05
HMCN1	1.64475	RA	7.87792e-05
ADAMTS17	2.04361	RA	7.89071e-05
WWTR1	1.53413	RA	7.94977e-05
LMO3	2.80175	RA	7.96661e-05
CXCL2	2.60638	RA	7.96772e-05
CCSAP	1.66728	RA	8.05655e-05
CCL19	3.78034	RA	8.05979e-05
TLE2	1.54894	RA	8.23046e-05
SBSPON	2.39328	RA	8.32026e-05
FOSB	4.79174	RA	8.62813e-05
PECAM1	1.50479	RA	8.7323e-05
ST8SIA1	2.06526	RA	8.88269e-05
FAM155B	1.8802	RA	8.88381e-05
ZNF154	1.63228	RA	8.96919e-05
TBC1D30	2.46594	RA	8.97328e-05
C7orf29	2.05982	RA	9.08482e-05
KLRAP1	1.89281	RA	9.10916e-05
CUBN	2.0405	RA	9.40667e-05
HBB	4.79046	RA	9.4332e-05
CXXC4	2.08346	RA	9.51932e-05
PIWIL4	1.94627	RA	9.61682e-05
SLC9A9	1.98995	RA	0.000105062
PRR5	2.27422	RA	0.000105332
KATNAL2	1.73355	RA	0.000105572
LOC728392	1.82579	RA	0.000105667
BTN2A2	1.64081	RA	0.000106795
ZDHHC2	2.3773	RA	0.000109563
ZC3H12A	2.31343	RA	0.000113855
ALDH18A1	1.52272	RA	0.000115333
C7orf41	1.51589	RA	0.000115612
COL3A1	1.57109	RA	0.00011709
ANLN	2.12355	RA	0.000119306
C9orf129	1.69086	RA	0.000125252
CCDC84	1.51849	RA	0.000126099
PIK3R5	2.02901	RA	0.000127971
MSX2	1.87563	RA	0.000129458
FYB	1.87314	RA	0.000130259
SLAIN1	1.70252	RA	0.000130963
GLA	1.62431	RA	0.00013107
ITGA8	2.52238	RA	0.000131778
CORIN	1.67695	RA	0.000137709
GRAMD1C	1.82327	RA	0.000137971
LIMD2	2.29757	RA	0.000139505
GATS	1.64824	RA	0.000141522
CCDC110	2.32806	RA	0.000141576
RNASEL	1.5637	RA	0.000141992
RNASET2	1.67066	RA	0.000142739
KLHL6	1.83267	RA	0.00014323
C21orf7	2.35464	RA	0.000143602
KIF11	2.0287	RA	0.000144584
EVA1C	1.4952	RA	0.000146145
NEK3	1.51601	RA	0.000149694
LDLR	2.09615	RA	0.00014973
LRRC70	2.00642	RA	0.000150806
SLC27A3	1.60967	RA	0.000152454
ATP8B4	1.85326	RA	0.000152547
AMPD2	1.59174	RA	0.000153188
ZNF503	1.72617	RA	0.000157295
FAM60A	1.54607	RA	0.000159108
CYP1B1	2.39203	RA	0.000160231
CES4A	1.76823	RA	0.000160674
L3HYPDH	1.71558	RA	0.000162006
ZFP37	1.91416	RA	0.000163616
SAMD12	1.64237	RA	0.000164217
CEL	1.98736	RA	0.000164434
MYC	2.01175	RA	0.0001661
WASF1	1.87692	RA	0.0001661
CCNA2	1.94493	RA	0.00016846
PCNXL2	2.23011	RA	0.000171353
NAALADL1	1.92683	RA	0.000173039
TWIST1	2.0045	RA	0.00017533
ATP1B3	1.75908	RA	0.000176002
ACOX3	1.60805	RA	0.000176274
DYRK2	1.50315	RA	0.000179237
NDRG1	1.56492	RA	0.000179886
LOC642852	1.52787	RA	0.000180789
HOOK1	1.71992	RA	0.000180789
TBX15	2.19974	RA	0.000185642
NAT14	1.83377	RA	0.000186652
LOC730091	1.7145	RA	0.000187222
CMTM7	1.8434	RA	0.000187978
PHF15	1.54931	RA	0.000189332
LYZ	2.18687	RA	0.000189709
SPATA6	1.49655	RA	0.000194228
TTC9	1.87104	RA	0.000195502
MAATS1	2.00591	RA	0.000196423
RAD54B	2.0228	RA	0.000196719
APOBEC3F	1.95855	RA	0.000197494
RBBP9	1.55934	RA	0.000198106
SNAI2	1.75497	RA	0.000200694
ASPA	2.06555	RA	0.000200875
AMICA1	1.94717	RA	0.000203016
PIGM	1.54187	RA	0.000203016
MSL3P1	1.96215	RA	0.00020418
DOK4	1.57574	RA	0.000205028
GALNT7	1.51407	RA	0.000206881
GLIPR1	1.81834	RA	0.000207035
MDM1	1.51428	RA	0.00020712
THEMIS2	1.74834	RA	0.000211146
SELL	2.36712	RA	0.0002114
FJX1	2.20856	RA	0.000213033
RGL4	1.49817	RA	0.000214503
C7orf13	1.71835	RA	0.000215114
C8orf46	1.8892	RA	0.000216262
S100B	2.40433	RA	0.000216549
EML3	1.52475	RA	0.000216582
EGR3	3.51465	RA	0.000218759
IFFO2	1.49953	RA	0.000220422
RGS7BP	1.67034	RA	0.000222449
ZFP36	2.21455	RA	0.000222449
PCDHB9	2.06569	RA	0.000225156
FPR1	2.32439	RA	0.000228513
RAB32	1.80048	RA	0.000231757
RELT	2.06128	RA	0.000232337
AQP9	2.80729	RA	0.000240775
CASP4	1.53519	RA	0.000246931
TPM4	1.57488	RA	0.000247831
ANKEF1	1.91999	RA	0.00025152
UGDH	1.72452	RA	0.000254003
SHC4	2.07544	RA	0.00025422
CDK20	1.78483	RA	0.00025603
TMEM97	1.60304	RA	0.000257221
MSANTD2	1.58217	RA	0.00025925
KIAA1407	1.75156	RA	0.000259287
IL1RN	4.01963	RA	0.000261921
TIMELESS	1.56301	RA	0.000263824
PTPLB	1.61401	RA	0.000264413
ARL4C	1.80587	RA	0.000265239
ATOH8	1.64882	RA	0.000265779
CHI3L2	2.12896	RA	0.000270144
ADAM22	1.94696	RA	0.000273538
NBPF16	1.60512	RA	0.000276443
ECM2	1.52454	RA	0.000277204
CLSTN3	1.81629	RA	0.000277204
CHST14	1.57057	RA	0.000278391
CATSPER2	1.90757	RA	0.000281753
ARMCX5	1.50826	RA	0.000282588
EDNRB	1.70581	RA	0.000284174
COTL1	1.88054	RA	0.000287483
PLAUR	2.37707	RA	0.000291292
FLVCR1	1.70863	RA	0.000297387
GREB1L	1.58789	RA	0.000301187
PELI1	1.62022	RA	0.000302966
HMOX1	2.33387	RA	0.000304951
CFP	2.7817	RA	0.000309781
RUNX1	1.8183	RA	0.000309998
DSG1	2.56624	RA	0.000310786
PTPLAD2	1.9094	RA	0.000312568
TMEM43	1.55283	RA	0.000313328
TBPL1	1.49746	RA	0.000313688
UST	1.66248	RA	0.000315396
TCF7L1	1.53184	RA	0.00031541
SLC7A5	2.54581	RA	0.00031653
BNC1	4.91536	RA	0.000320548
AVPI1	1.65229	RA	0.000320573
TMEM218	1.55393	RA	0.000325465
ANGPTL4	2.06719	RA	0.000325465
ARAP2	1.66207	RA	0.000328671
PRRT2	2.08122	RA	0.000329117
ANGPT2	2.27848	RA	0.000332128
FAM117A	1.54789	RA	0.000345971
MYO1D	1.53301	RA	0.000346179
CRIP1	1.82095	RA	0.000347807
TPX2	2.24183	RA	0.000351436
DENND2D	2.11828	RA	0.000353978
ZNF626	1.53015	RA	0.000357957
GLT8D2	1.52496	RA	0.000361876
PSAT1	2.30716	RA	0.000369381
MT1A	2.56963	RA	0.000370685
PLXNC1	1.59746	RA	0.000371324
PILRA	1.87282	RA	0.000371643
CYB5R2	1.85008	RA	0.000372684
C20orf96	1.61366	RA	0.000374225
LTBP3	1.60926	RA	0.000384053
FAM109B	1.62418	RA	0.00038722
DYRK3	1.51501	RA	0.000389906
NRTN	1.91028	RA	0.000391348
HTR7P1	1.76367	RA	0.000391672
THSD7A	1.751	RA	0.000394168
CA5B	1.76974	RA	0.000395644
RNASE2	2.6616	RA	0.000396531
CAPG	1.99824	RA	0.000396531
PPIEL	1.71038	RA	0.000398434
LOC100130992	1.7559	RA	0.000413633
MN1	1.61073	RA	0.000414747
PCOLCE	1.76869	RA	0.000416707
PLEKHG3	1.56069	RA	0.000417411
TRAF4	1.98365	RA	0.000418588
HAVCR2	1.88045	RA	0.000432287
TESK2	1.82239	RA	0.000442104
PI15	2.45952	RA	0.000448821
PCYOX1L	1.63122	RA	0.000450939
SLC6A16	2.05422	RA	0.000455157
FAM57A	1.72571	RA	0.000459985
IGDCC4	1.8215	RA	0.000460425
NIN	1.54598	RA	0.000461151
FCER1G	1.94167	RA	0.00046902
ARSG	1.57123	RA	0.000470857
PRIMA1	1.67299	RA	0.000482092
PPM1E	1.69862	RA	0.000482964
QPRT	1.65258	RA	0.00048342
PCED1B	1.86801	RA	0.000494397
BICC1	1.58662	RA	0.000498523
RABL2B	1.54646	RA	0.000499273
MSR1	2.01861	RA	0.000503881
HSPBAP1	1.51246	RA	0.000505678
LRRK1	1.7985	RA	0.000508489
SLC25A43	1.61296	RA	0.000509733
LILRB5	2.00137	RA	0.000512865
ITGAM	1.88524	RA	0.000515244
GPR153	1.51425	RA	0.000520662
POLM	1.50978	RA	0.000520662
SH3PXD2B	1.68025	RA	0.000522882
LOC100506688	1.84034	RA	0.000524607
EPS8L2	2.30894	RA	0.000527726
FANCL	1.56095	RA	0.000528004
ITGB3BP	1.59228	RA	0.000531192
BTG2	2.43106	RA	0.000533663
TNFAIP3	2.0323	RA	0.000536838
TFPI	1.51718	RA	0.000542155
CD4	1.67376	RA	0.0005425
ZNF783	1.51448	RA	0.000552666
NPR3	1.92358	RA	0.000558132
NEK6	1.53794	RA	0.000565746
ARMC9	1.87274	RA	0.000572615
TSC22D3	1.51904	RA	0.000579488
RAB36	2.3313	RA	0.00058666
LONRF3	1.83687	RA	0.000589612
LINC00263	1.87905	RA	0.000600831
RDH10	1.498	RA	0.000606032
C2orf40	2.29093	RA	0.000613874
RCN3	1.75482	RA	0.000616291
RBM47	2.02544	RA	0.000617732
NTRK3	2.11834	RA	0.000623843
SLC16A5	1.57311	RA	0.00063139
RGAG4	1.60098	RA	0.000631734
FHDC1	1.89429	RA	0.000640484
AOC3	1.75431	RA	0.000646182
RILPL2	1.51474	RA	0.000647276
SERPINA1	2.08649	RA	0.000658881
NCKAP5	1.54372	RA	0.000663856
TC2N	1.67775	RA	0.000671786
HR	2.1308	RA	0.00067657
CLU	1.66857	RA	0.000677642
CSF3R	2.14702	RA	0.000680843
KDELC1	1.59856	RA	0.000683489
DFNB59	1.77623	RA	0.000686013
GPSM2	2.31791	RA	0.000694905
FANCD2	1.75002	RA	0.000695565
SMIM14	1.50496	RA	0.000704307
MLKL	1.65779	RA	0.000705835
LOC100272228	1.57659	RA	0.000708231
ITPRIP	1.61577	RA	0.000715357
LMF1	1.63433	RA	0.00073379
FCHSD1	1.74152	RA	0.00073859
LMTK3	2.25245	RA	0.000740969
VWA5A	1.71203	RA	0.000771384
PIM1	1.63846	RA	0.000791505
MXRA8	1.56217	RA	0.000794188
FOXL1	1.81954	RA	0.000795027
CCDC113	1.79702	RA	0.000796911
CXCL16	1.80485	RA	0.000798624
NLRP3	2.08879	RA	0.000802962
IER2	1.74093	RA	0.000819752
TNFAIP8L3	2.09126	RA	0.000835237
C2orf76	1.66761	RA	0.000838105
PIM2	1.7538	RA	0.000838559
ZNF300	1.68786	RA	0.000839418
LY86	2.02397	RA	0.00084353
SIMC1	1.6296	RA	0.000865352
TREM2	2.66735	RA	0.000866954
LCA5	1.50956	RA	0.000874035
TXNRD1	1.55046	RA	0.000886002
ELL3	1.7245	RA	0.000905942
NME5	1.76788	RA	0.000914331
SNAI1	2.47432	RA	0.000916214
MAD2L1	1.69175	RA	0.000916214
IFT52	1.51869	RA	0.000930474
GLIPR1L2	1.69415	RA	0.000938078
TOP1MT	1.61786	RA	0.00094521
ST3GAL5	1.58369	RA	0.000946565
GLP1R	1.82904	RA	0.000946885
CTSS	1.6702	RA	0.000947939
SLC2A9	1.68478	RA	0.000983681
CAMK2N1	1.50175	RA	0.000994558
HSPA7	1.63697	RA	0.000996382
ZNF547	1.62934	RA	0.000996675
ADAMTS10	1.78474	RA	0.00100447
TMEM194B	1.71586	RA	0.00103142
WDR17	1.7743	RA	0.00105074
EVC2	1.84929	RA	0.00105619
C11orf96	2.2782	RA	0.00106254
MIPEPP3	1.78961	RA	0.00106665
C14orf132	1.8879	RA	0.00108586
KLF4	1.87921	RA	0.00108587
MYO5B	2.27193	RA	0.00108742
SASH3	1.82301	RA	0.00110127
SHCBP1	1.64289	RA	0.00111883
LILRA5	2.17354	RA	0.00112294
NKD1	2.31887	RA	0.0011377
TMEM198B	1.50116	RA	0.00117211
IKBKE	1.93909	RA	0.00118951
EMP3	1.53317	RA	0.00120316
IL18	2.48473	RA	0.00121366
AKAP3	2.12441	RA	0.0012304
HEYL	1.58433	RA	0.00123631
LTBP1	1.49937	RA	0.00124743
AGPHD1	1.70523	RA	0.00127947
TRPC4	1.75436	RA	0.00128281
CYP7B1	1.81083	RA	0.00128428
LEPREL1	1.90785	RA	0.00129964
C16orf89	3.3408	RA	0.00130196
MAMDC2	1.53413	RA	0.00133826
LRIG3	1.52559	RA	0.00138034
NR1H3	1.60079	RA	0.00138331
HHEX	1.60249	RA	0.00139057
STXBP4	1.58917	RA	0.00144709
PRR3	1.53455	RA	0.00144771
ZDHHC11	1.60037	RA	0.00144867
PSRC1	1.9448	RA	0.00149941
FOS	3.77472	RA	0.00149941
POLQ	1.68461	RA	0.00150369
LILRB1	1.81575	RA	0.00155456
CELF6	1.646	RA	0.00156899
FOLR2	1.83668	RA	0.00157478
SH3D21	1.69952	RA	0.00157774
APOE	2.29985	RA	0.00157954
C2	2.10849	RA	0.00159072
ARRDC4	1.57417	RA	0.00159568
CLCNKB	1.86877	RA	0.00159889
HAAO	1.82191	RA	0.00161294
MT1X	1.65422	RA	0.0016154
CCDC80	1.87713	RA	0.00162924
HSPA6	2.15804	RA	0.00163206
SUSD1	1.67412	RA	0.00168324
EBF4	1.67678	RA	0.00168785
CERCAM	1.50688	RA	0.00168785
STC2	1.52843	RA	0.00168898
FAM83H	1.99618	RA	0.00169976
LRRC37A6P	1.98424	RA	0.00180814
SPP1	2.03412	RA	0.00185807
ARL13B	1.55918	RA	0.00185969
RAD51AP1	1.81263	RA	0.00186087
ZSCAN22	1.65546	RA	0.00190056
ZNF469	2.26538	RA	0.00191116
ADAMTS8	2.34245	RA	0.00191116
TNFRSF11A	1.90089	RA	0.00192701
DRAM1	1.5064	RA	0.00192914
ZNF486	1.57483	RA	0.00193208
ZDHHC14	1.57918	RA	0.00194362
CD86	2.07443	RA	0.00196328
TSPAN2	1.50177	RA	0.00197977
BLOC1S1	1.56643	RA	0.00198864
LOC100129794	1.74239	RA	0.00202364
FLRT3	3.08186	RA	0.0020599
TCF7	1.70122	RA	0.00206489
SERPINB8	1.82887	RA	0.00207386
CD69	3.62083	RA	0.00208452
PEG10	1.70351	RA	0.00209288
TYRO3	1.70954	RA	0.00215453
LNP1	1.57063	RA	0.00215901
SLPI	5.84347	RA	0.00216455
TTLL3	1.73263	RA	0.00217072
SLFN13	1.52752	RA	0.00219249
KIAA1644	1.84934	RA	0.00220128
GFRA2	2.03358	RA	0.00221674
CALHM2	1.67333	RA	0.00221895
LOC257396	1.58397	RA	0.00224243
CCDC122	1.6297	RA	0.00232527
PDCD1LG2	1.59228	RA	0.00234394
MMP14	1.56471	RA	0.00241954
TTC3P1	1.49667	RA	0.00243339
RPRD1B	1.50725	RA	0.00244628
RPL39L	1.61882	RA	0.00245247
ICAM1	1.91646	RA	0.00249804
DEF6	1.93331	RA	0.0025281
HSD17B7P2	1.80993	RA	0.00254101
LRRC4	1.79602	RA	0.00254112
TBXAS1	1.94839	RA	0.00254265
PRPH2	1.85082	RA	0.00254363
SYP	1.6808	RA	0.00254767
MSMO1	1.74926	RA	0.00255503
ANKRD18A	1.90233	RA	0.00256949
IER3	1.88175	RA	0.00257157
GPSM3	1.68859	RA	0.00262818
PDIA5	1.50321	RA	0.0026644
CD163	1.86923	RA	0.00267079
MAFF	2.18003	RA	0.00267869
KIAA1524	1.62878	RA	0.00269252
BIN2	1.82649	RA	0.00270628
IGFBP6	1.96482	RA	0.00271837
ST6GAL2	2.39472	RA	0.00272842
KCNMB3	1.53299	RA	0.00272973
SUSD2	1.94827	RA	0.00273328
BMP2	1.65398	RA	0.00279667
FOSL1	2.79444	RA	0.00280403
CACNA1E	2.70892	RA	0.00286025
PLEKHB1	1.54484	RA	0.00286355
GDPD5	1.83594	RA	0.00287449
ZSWIM4	1.59897	RA	0.00289376
MT1M	1.92719	RA	0.00290327
CCDC120	1.78359	RA	0.00292139
PRR11	1.73429	RA	0.00292139
IFI30	1.763	RA	0.00295109
ATL1	1.52175	RA	0.00300694
TAF1B	1.5319	RA	0.00301595
LOC730101	1.55053	RA	0.00311643
LOC729970	1.52149	RA	0.00311703
ZNF883	1.66724	RA	0.00312105
TMEM241	1.69909	RA	0.00312105
TNFSF13	1.91554	RA	0.00313952
CD68	1.68595	RA	0.00314456
C5	1.59044	RA	0.0031569
LILRB2	1.75763	RA	0.00316738
SLC25A21	1.76022	RA	0.00320152
ABCG2	1.65087	RA	0.00322488
PPP1R18	1.50926	RA	0.00326135
C1QB	1.90787	RA	0.00331338
LOC100506469	1.55168	RA	0.00332135
KCNMA1	1.87442	RA	0.00340968
TMEM40	1.67739	RA	0.00350756
ADC	1.74632	RA	0.00353275
ZCWPW2	1.50803	RA	0.00356684
LAT2	1.65009	RA	0.00356832
ATP2A3	1.60411	RA	0.00371963
DBF4	1.52186	RA	0.00373218
TLR3	1.53708	RA	0.003741
RGS11	1.50704	RA	0.00374993
CYP4X1	1.55165	RA	0.00379121
VAV3	1.64398	RA	0.00382101
C1QTNF2	1.63898	RA	0.00392726
KCNMB1	1.78841	RA	0.00393023
DCN	1.51083	RA	0.00395464
KIFAP3	1.52536	RA	0.00395575
SORCS2	1.64054	RA	0.00397119
ITGB4	1.88219	RA	0.00398269
PNMT	1.90189	RA	0.00399542
B3GNT9	1.51275	RA	0.00405944
LOC100129858	1.80521	RA	0.00405944
ZNF821	1.59671	RA	0.00413778
CNTN4	1.6987	RA	0.00416675
ARHGAP20	2.17442	RA	0.00417148
TMCC3	1.69519	RA	0.00418713
C3orf70	1.59464	RA	0.00420405
LOC100287846	1.78201	RA	0.00426599
SPAG1	1.56653	RA	0.0042989
RHD	1.78542	RA	0.0043257
DOK6	1.62401	RA	0.00433161
RAC2	1.75668	RA	0.00434651
CRYGS	1.66356	RA	0.00437918
SLC22A18	1.83481	RA	0.00438024
NHLRC1	1.90256	RA	0.00442419
AKR1E2	1.8238	RA	0.00442925
SYK	1.65611	RA	0.00454025
RASGEF1A	1.76494	RA	0.00456911
CA8	1.58644	RA	0.00457013
NCKAP1L	1.65193	RA	0.00459029
ZNF124	1.62096	RA	0.00460929
ARHGAP15	1.60379	RA	0.00463793
LOC284454	1.54291	RA	0.00467476
ZNF257	1.82537	RA	0.0046777
SOCS3	1.80645	RA	0.00473999
CCR1	2.13229	RA	0.00476877
TMEM243	1.55447	RA	0.00481429
MKI67	1.98154	RA	0.00483988
FBXO5	1.52544	RA	0.00487893
PFKFB4	1.67962	RA	0.00499399
RNF215	1.54155	RA	0.00501651
TFPI2	2.00445	RA	0.0051018
CCDC168	1.9554	RA	0.0051218
CCNE1	1.5608	RA	0.00524217
FBXO36	1.67719	RA	0.00525487
LOC388796	1.53593	RA	0.00527827
GADD45G	1.87797	RA	0.00529206
ING2	1.53579	RA	0.00532912
RADIL	1.65902	RA	0.00536011
TAF4B	1.5588	RA	0.00541373
PPFIA3	1.60981	RA	0.00572972
ACVR1C	2.44785	RA	0.00576581
ANG	1.6148	RA	0.00578139
PODXL2	1.72625	RA	0.00582679
SLC25A25	1.57224	RA	0.00586019
NEK11	1.55624	RA	0.00592581
ZFP57	3.76973	RA	0.00597677
ARID5B	1.65096	RA	0.00598937
HP	4.45785	RA	0.00601665
MAP1A	1.61003	RA	0.00602743
MS4A6A	1.63659	RA	0.00605128
AGER	1.56246	RA	0.0062248
ANGPTL5	1.88905	RA	0.00624068
LOC642846	1.63916	RA	0.00629053
EMR2	2.07324	RA	0.00630483
C10orf35	1.62643	RA	0.00630666
DACT2	2.75732	RA	0.0063946
ACSL6	1.55067	RA	0.006404
KCNE3	1.73175	RA	0.00643608
LOC284023	1.55753	RA	0.00645265
FLJ39051	1.73745	RA	0.00651316
NXT1	1.51515	RA	0.00653794
BMF	1.56681	RA	0.00657588
BHLHE40	1.50419	RA	0.00658605
PM20D1	1.624	RA	0.0067162
ADAMTS1	1.77945	RA	0.00678647
LHPP	1.49934	RA	0.0068398
VSIG10L	1.78645	RA	0.00688221
KCNQ3	2.00871	RA	0.00690718
ID3	1.56571	RA	0.00699518
RGPD4	1.71562	RA	0.00704334
ADA	1.53107	RA	0.00709448
CLDN1	6.48798	RA	0.00709448
S1PR2	1.74876	RA	0.00709448
CSRNP1	1.7769	RA	0.00720322
FCGR1A	1.81478	RA	0.00722162
LINC00338	1.53896	RA	0.00724893
GAL3ST4	1.75747	RA	0.00728472
KCNA7	1.69202	RA	0.00733159
MX2	1.59306	RA	0.00735237
CBLN3	1.73025	RA	0.00741659
NAALADL2	1.73513	RA	0.00741659
CIT	1.6148	RA	0.00746083
EFCAB4B	1.69458	RA	0.00747112
F2RL1	1.72244	RA	0.00749142
SPAG8	1.55569	RA	0.00770647
LOC100507433	1.51953	RA	0.00782117
CCDC39	1.60949	RA	0.00789274
C6orf170	1.49635	RA	0.00798029
MDK	1.93722	RA	0.00807513
BCL3	1.52914	RA	0.00817729
HOPX	1.76697	RA	0.0083899
FLG	1.71496	RA	0.00840158
CD44	1.65201	RA	0.00847032
FUT4	1.52528	RA	0.00883205
GPR65	1.69993	RA	0.00893782
RASD1	1.62863	RA	0.00912096
EVI2B	1.82901	RA	0.00912814
VAT1L	1.70402	RA	0.00915394
TDP1	1.51342	RA	0.00921744
JUNB	2.02402	RA	0.00921744
CD53	1.74953	RA	0.00930472
CAPS	2.07344	RA	0.00931445
LOC728024	1.52625	RA	0.00938865
TBX18	1.76503	RA	0.0093931
C1orf105	1.82439	RA	0.0094421
BEND5	1.58059	RA	0.00957069
ANKRD34A	1.53782	RA	0.00968104
TLR8	1.82876	RA	0.00970947
OSR1	1.64494	RA	0.00984859
OLFM2	1.98514	RA	0.00987678
GCNT1	1.69685	RA	0.0100751
ACP5	1.9141	RA	0.0101597
SLC6A1	1.66608	RA	0.0104435
SIK1	1.8594	RA	0.0104927
RERGL	1.64086	RA	0.0105862
VASN	1.61961	RA	0.0106159
LOC100130093	1.80372	RA	0.0106654
PER2	1.56041	RA	0.0107181
S100A9	1.70913	RA	0.0107258
ADAMTS4	2.10203	RA	0.0108296
EPHB6	1.73928	RA	0.0110021
TRIM6	1.71095	RA	0.0110542
SMOX	1.60907	RA	0.01106
ZNF214	1.61788	RA	0.0113739
SHF	1.59601	RA	0.0114057
ACTG2	2.0682	RA	0.0114368
LOC728743	1.51591	RA	0.0114382
CXCL9	1.8245	RA	0.011526
AKNA	1.56535	RA	0.011567
FZD2	1.66615	RA	0.0115996
HTRA3	1.55578	RA	0.0118236
SLC27A5	1.60035	RA	0.012106
LOC100134868	1.52862	RA	0.0121483
ZFAND2A	1.49994	RA	0.0125677
PTPN6	1.55301	RA	0.0126265
SPINK5	1.51033	RA	0.0129175
UBXN11	1.57051	RA	0.0130013
CCDC102B	1.5616	RA	0.0132035
HFM1	1.50259	RA	0.0134408
COL19A1	1.75617	RA	0.013646
CYP46A1	1.55513	RA	0.0137647
TMEM119	1.87543	RA	0.0138632
TMEM178A	1.57725	RA	0.0138968
MYO1G	1.74878	RA	0.0139036
CLMP	1.60303	RA	0.013927
WT1	1.64426	RA	0.0142666
DDX12P	1.59137	RA	0.0144489
IKZF1	1.75485	RA	0.0144566
KAZALD1	1.57589	RA	0.0144811
CEP152	1.50299	RA	0.0145378
CR1	1.88452	RA	0.0146324
ARHGAP9	1.53965	RA	0.0147144
ZNF596	1.49714	RA	0.0147379
DUSP6	1.50154	RA	0.014768
CNR1	2.10915	RA	0.0149636
PHYHIP	2.13008	RA	0.0151049
CLEC11A	1.70396	RA	0.0151233
KIF21B	1.7565	RA	0.0151381
THBS1	1.95733	RA	0.0164874
LIF	3.29959	RA	0.0169469
ITGA2	1.7879	RA	0.0169674
PCBP3	1.67832	RA	0.0170367
NFKBID	1.77452	RA	0.0171641
PELI3	1.50988	RA	0.0171775
SULT1C2	1.7975	RA	0.0172783
KLHL4	1.5327	RA	0.0173848
RNF112	1.53297	RA	0.0176175
NPFF	1.55841	RA	0.0176503
NUSAP1	1.62407	RA	0.0176667
LOC283856	1.60538	RA	0.0178998
HAPLN3	1.58621	RA	0.0179717
FAM86EP	1.56659	RA	0.0184406
MYRF	4.6404	RA	0.0184755
CDK1	1.54142	RA	0.0185085
RRM2	1.92701	RA	0.0186697
HCN2	1.6491	RA	0.0189834
SQLE	1.60916	RA	0.0191592
DZANK1	1.49596	RA	0.0194227
FGR	1.5024	RA	0.0195042
KCNK13	2.10924	RA	0.0195554
SSR4P1	1.76297	RA	0.0195704
EAF2	1.58266	RA	0.0195977
IRF8	1.69689	RA	0.0199233
CDC7	1.53619	RA	0.0199907
NKX3-1	1.55154	RA	0.0202502
TRIB1	1.71165	RA	0.020866
ITGB3	1.51735	RA	0.0211009
TYROBP	1.57724	RA	0.0215351
CA3	1.87086	RA	0.0215668
LILRB3	1.65107	RA	0.0219772
MTMR7	1.55581	RA	0.0222269
GPX7	1.60006	RA	0.0223351
TOP2A	1.81064	RA	0.0223515
TMEM59L	1.99448	RA	0.0224809
SUZ12P1	1.58755	RA	0.0225461
MYH15	1.69101	RA	0.0227005
LOC284751	1.55449	RA	0.0230666
SORCS1	1.51506	RA	0.0236096
RASGRP4	1.60944	RA	0.0239924
HHLA3	1.50962	RA	0.0246741
NR0B2	1.53981	RA	0.0248973
IGFBP5	1.52852	RA	0.0248993
PLB1	1.54761	RA	0.0248993
CHEK2	1.511	RA	0.0249725
LCP2	1.5483	RA	0.0252274
LOC158572	1.61686	RA	0.0264938
GRIN2A	1.62044	RA	0.0272389
EVI2A	1.72324	RA	0.0273861
PTPRC	1.72412	RA	0.0274199
HPSE	1.7921	RA	0.0275395
NR4A3	2.24013	RA	0.0283395
CDC6	1.56989	RA	0.0285968
C3AR1	1.55559	RA	0.028603
LOC150622	1.95582	RA	0.0287054
ITGAL	1.93211	RA	0.0291116
SELPLG	1.5963	RA	0.0294709
PIR	1.49507	RA	0.0300991
ZNF331	1.68362	RA	0.0304215
LILRA6	1.59577	RA	0.0309374
IL18R1	1.50412	RA	0.0316445
GSTT2	1.74717	RA	0.0327628
C3	1.54639	RA	0.0330745
BAI2	1.51959	RA	0.0332873
LOC283663	1.51025	RA	0.0335753
COL9A3	1.78096	RA	0.0337675
ADIRF	1.54021	RA	0.0341622
CDCA5	1.52112	RA	0.0342884
SOX8	1.56384	RA	0.0343982
CCR5	1.73317	RA	0.0346852
CLEC3B	1.56857	RA	0.0353154
IRF5	1.51702	RA	0.0359491
[truncated: 1,454 more rows]

## Sheet: RA vs RV
Right Atrium vs Right Ventricle
Gene	Fold Difference	Region Enriched	FDR
BMP10	1418.26	RA	2.42472e-124
CYP4F30P	615.307	RA	9.4519e-56
HAMP	554.579	RA	2.44225e-275
VWDE	290.901	RA	7.08328e-112
NPPA	282.74	RA	2.48073e-30
SHD	253.634	RA	8.31775e-101
SLC5A12	221.598	RA	1.95893e-182
MYBPHL	132.637	RA	1.59225e-96
SLN	95.7904	RA	3.68245e-56
CHRNE	90.7062	RA	1.09944e-177
GSG1L	88.04	RA	2.21995e-30
PRKG2	87.8188	RA	1.69583e-102
TCEAL2	84.3455	RA	7.31976e-117
GJD2	82.7964	RA	3.02233e-43
PRSS35	71.1711	RA	4.78126e-74
KIF1A	67.5636	RA	1.05366e-162
HCN1	65.9103	RA	2.9398e-88
PCYT1B	60.3005	RA	2.07106e-93
ZNF385B	59.0988	RA	2.98913e-31
SYNPR	54.0709	RA	1.97656e-53
LOC440905	43.5056	RA	2.96405e-26
IGFN1	40.4802	RA	1.08127e-25
SFRP5	38.991	RA	5.02413e-122
MYL4	36.009	RA	1.39302e-46
ROR2	33.8486	RA	9.49244e-145
FAM216B	33.4888	RA	1.60386e-64
KCNJ3	33.3575	RA	1.61197e-19
MYOZ1	32.9489	RA	2.55168e-68
NTM	32.8146	RA	1.36273e-165
DHRS9	32.6762	RA	2.48881e-49
OTOGL	31.675	RA	1.83631e-111
GRIN2C	31.411	RA	8.83657e-80
KCNA5	30.7187	RA	4.50784e-49
OIT3	29.1431	RA	1.10019e-32
MCOLN3	29.0299	RA	5.68444e-42
NR2F1	27.5844	RA	5.50599e-76
SLC39A8	23.5226	RA	5.03786e-64
FAM181B	23.3582	RA	2.28983e-26
ELMOD1	22.9086	RA	1.47875e-49
PDE8B	22.7405	RA	1.23819e-60
DNER	22.1781	RA	1.26717e-42
PLA2G12B	22.0542	RA	5.69684e-45
FLJ41200	21.6324	RA	5.66504e-12
WDR49	21.4494	RA	5.26855e-42
VGLL2	21.2594	RA	3.65059e-17
ZNF365	21.0611	RA	3.0439e-44
CXorf64	20.9293	RA	4.49349e-33
NETO1	20.5193	RA	1.4795e-24
SPINK2	20.2249	RA	1.99852e-21
CACNA2D2	19.7896	RA	1.91754e-100
NPPB	19.7649	RA	4.90163e-07
GPM6A	19.6205	RA	3.97285e-25
NMNAT2	19.3669	RA	1.27393e-77
FAM5C	19.2894	RA	9.09093e-12
SLC7A11	18.7395	RA	3.04898e-66
RAB33A	18.5816	RA	3.16687e-40
BEX2	18.5075	RA	2.20108e-77
C17orf107	18.3413	RA	1.06722e-27
FLJ42709	16.8487	RA	5.26855e-42
KCNK17	16.3042	RA	1.87725e-27
CACNA1D	16.2996	RA	2.26826e-43
FLJ31813	16.1728	RA	4.724e-32
SBK2	15.8271	RA	1.77099e-36
L3MBTL4	15.5739	RA	4.11788e-80
RNF128	15.0032	RA	1.43443e-23
TSPAN8	14.7001	RA	3.03794e-30
CACNA1G	14.6031	RA	6.99164e-38
ID4	14.5851	RA	6.47374e-86
GOLGA7B	14.3674	RA	7.97749e-87
PRUNE2	14.0663	RA	1.4264e-34
SNAP25	14.0555	RA	9.85322e-33
MYL7	14.0516	RA	3.45552e-31
TMEM163	13.9628	RA	2.2079e-23
STAT4	13.904	RA	3.19262e-61
CHGB	13.8542	RA	1.6493e-32
GDF6	13.7486	RA	3.7498e-32
IL5RA	13.5485	RA	1.3235e-15
FRMPD2	13.3745	RA	1.59349e-24
PTPRQ	13.2982	RA	3.60444e-16
PPP2R2B	13.151	RA	6.21488e-20
NEB	12.8352	RA	1.0887e-24
NSUN7	12.7282	RA	9.42873e-21
TRABD2B	12.3872	RA	1.29413e-108
COL9A1	12.0726	RA	1.38952e-29
KCNK3	11.84	RA	2.36701e-28
IL1B	11.6442	RA	1.73453e-05
SOSTDC1	11.1269	RA	2.04576e-25
GABRB3	10.98	RA	3.5237e-44
OGDHL	10.8608	RA	3.62114e-17
DSC1	10.7374	RA	9.78775e-20
NKAIN2	10.617	RA	4.02009e-29
FAM83G	10.146	RA	2.36701e-28
COMP	10.0932	RA	1.62308e-12
HAS1	9.93855	RA	0.000264761
ITGA2B	9.89492	RA	1.03312e-24
CDKL2	9.8795	RA	6.34129e-19
ACHE	9.87312	RA	8.06656e-19
SNX22	9.68616	RA	1.15453e-51
AFF2	9.64629	RA	4.08611e-23
CLDN1	9.62611	RA	4.05217e-11
RHBDL3	9.61313	RA	7.63799e-16
DFNB31	9.54474	RA	2.69542e-35
DGKI	9.5241	RA	7.40224e-21
CCDC163P	9.48742	RA	1.57714e-14
ANGPTL7	9.31963	RA	2.65007e-15
CADM2	9.19299	RA	5.05868e-26
CHODL	9.08405	RA	1.66382e-22
DNAH11	9.01213	RA	3.08505e-23
C15orf60	8.98116	RA	6.08273e-20
AGBL4	8.9431	RA	5.22478e-19
PCDH15	8.90282	RA	1.58089e-12
CRTAC1	8.63348	RA	3.84433e-26
FGFR2	8.62683	RA	8.38904e-18
LINGO1	8.62105	RA	6.54454e-32
SMOC1	8.56333	RA	3.08438e-26
METTL7B	8.46369	RA	7.67286e-30
LGI3	8.39878	RA	4.52557e-16
IL6	8.32349	RA	2.54316e-05
PDLIM4	8.26374	RA	5.85779e-47
GPR183	8.22431	RA	1.3938e-15
ACTA2	8.17799	RA	3.22962e-82
ULK4	8.01197	RA	6.20881e-41
POF1B	7.79332	RA	4.90285e-36
PTHLH	7.7678	RA	3.51578e-17
CTGF	7.5871	RA	2.68334e-19
HTR2B	7.52494	RA	2.39176e-30
RNF175	7.44454	RA	1.0586e-31
RGS1	7.43536	RA	1.16503e-09
DKK2	7.35803	RA	3.95924e-12
FAM133A	7.22764	RA	1.63121e-10
CAMK1D	7.22751	RA	5.03369e-15
SLC9A7P1	7.20682	RA	1.80238e-17
CPLX3	7.17785	RA	7.96828e-31
LOC100216479	7.11153	RA	3.10939e-34
ADM	7.03055	RA	3.02133e-43
ITLN1	6.95146	RA	8.79537e-05
WNT2	6.94355	RA	2.59492e-15
ZNF711	6.85422	RA	3.93417e-36
NTNG2	6.83924	RA	3.4082e-31
NAP1L3	6.76319	RA	4.14766e-30
ASPG	6.6826	RA	7.48277e-26
PTGS2	6.63069	RA	1.8644e-06
RASGRP1	6.57522	RA	1.33671e-21
GCK	6.57218	RA	9.44981e-15
CRISPLD1	6.4054	RA	1.8972e-18
PKHD1L1	6.38855	RA	1.18168e-31
GJA5	6.34972	RA	8.13481e-28
LMAN1L	6.31321	RA	5.64456e-32
LRRN2	6.29076	RA	3.01386e-17
EDNRA	6.26169	RA	1.63249e-63
NTN1	6.26084	RA	3.28011e-43
BNC1	6.24489	RA	4.25924e-10
COL13A1	6.02832	RA	5.03806e-26
EPHA7	6.02724	RA	3.95995e-24
VSTM2L	5.99773	RA	3.19372e-33
LRRC7	5.97401	RA	2.22198e-07
GPR85	5.96592	RA	1.12709e-17
ASTN2	5.9598	RA	2.54629e-24
CDHR1	5.95699	RA	1.10534e-26
FOSB	5.91278	RA	0.00237751
SLIT3	5.76293	RA	9.4093e-57
IL8	5.71532	RA	0.00228822
SGSM1	5.63722	RA	1.60386e-64
MARCO	5.57221	RA	5.14787e-09
SCGN	5.53343	RA	1.90226e-16
CHL1	5.51715	RA	1.24113e-29
NPY1R	5.49311	RA	3.24532e-24
CYP27C1	5.4922	RA	6.08144e-16
LOC283070	5.39818	RA	2.09385e-20
PCDH20	5.34824	RA	7.32155e-08
SALL1	5.34312	RA	5.88061e-13
EGR2	5.32201	RA	0.000820994
KRT18	5.30611	RA	1.4245e-18
CGREF1	5.29326	RA	1.01349e-09
TMCC2	5.25732	RA	1.40555e-20
KCNT2	5.19987	RA	2.28425e-28
PITPNM3	5.17708	RA	3.5683e-15
ERC2	5.17146	RA	7.38037e-14
COLEC11	5.15851	RA	1.46438e-23
LINC00087	5.15204	RA	1.70186e-40
GRIP1	5.1419	RA	8.05638e-14
CA12	5.13395	RA	8.17783e-08
ITGA10	5.11041	RA	7.30742e-30
TMEM30B	5.08656	RA	6.93953e-16
GDF10	5.07338	RA	5.58575e-10
FMOD	5.00192	RA	3.30698e-39
RPS6KA6	4.96649	RA	1.11312e-11
NTRK2	4.96498	RA	1.91179e-26
LRCH2	4.95952	RA	4.29704e-28
BEX1	4.95036	RA	2.7973e-12
BMX	4.90667	RA	1.03655e-30
LGR6	4.90279	RA	4.38201e-14
KIAA1199	4.90182	RA	4.70847e-06
GAL3ST3	4.89122	RA	1.06842e-10
HTR4	4.87758	RA	9.85169e-14
ADAMTS3	4.85858	RA	1.64936e-15
BRSK1	4.85242	RA	1.87569e-25
CFH	4.8474	RA	1.07592e-29
SMAD7	4.79454	RA	9.66655e-41
CHST6	4.75359	RA	3.49739e-19
CP	4.73243	RA	5.92964e-17
SFRP4	4.72245	RA	3.94344e-17
HCN2	4.68455	RA	5.98436e-11
CXCL1	4.65987	RA	0.000334437
WISP1	4.64665	RA	6.21417e-17
MBNL3	4.64562	RA	1.34584e-10
GRIA3	4.61708	RA	3.78445e-18
DUOX1	4.58957	RA	9.37055e-17
DNASE1L3	4.57906	RA	3.84603e-14
NR4A2	4.5558	RA	5.87686e-05
RND2	4.55373	RA	1.4135e-17
MEGF10	4.55111	RA	1.90761e-12
DKK3	4.54894	RA	2.55754e-41
EPHA4	4.54173	RA	1.71822e-33
MYH6	4.52583	RA	1.05778e-10
ADAMTSL2	4.51768	RA	3.71205e-13
MYRF	4.4981	RA	0.000120366
MCOLN2	4.49771	RA	1.29213e-11
UBXN10	4.47975	RA	2.85966e-17
DNAJC6	4.43171	RA	1.56672e-33
WISP2	4.41486	RA	3.90602e-29
SLC6A4	4.40688	RA	3.22926e-11
CIB2	4.40166	RA	2.3831e-25
SLPI	4.3942	RA	0.000494429
WDR63	4.34894	RA	1.65764e-07
DHRS7C	4.34894	RA	2.0012e-10
POSTN	4.32419	RA	7.67687e-21
RIMS3	4.30015	RA	2.44982e-22
FAM19A5	4.24267	RA	1.07896e-08
CCDC109B	4.23104	RA	2.37425e-28
TMEM108	4.17404	RA	1.21284e-17
ALDH1A2	4.17166	RA	1.55723e-42
MAL2	4.11163	RA	1.54167e-11
XYLT1	4.10406	RA	2.20002e-15
RELN	4.10348	RA	6.62537e-15
CPEB1	4.06616	RA	1.55381e-17
MATN2	4.05194	RA	4.78139e-26
TNNI1	4.04515	RA	5.93642e-13
PTGS1	4.03958	RA	1.76869e-36
CMTM5	4.03519	RA	3.74349e-10
BASP1	4.03488	RA	1.44282e-10
SGK110	4.02854	RA	5.67514e-11
AGTR1	4.01369	RA	5.36969e-17
LOC254559	4.00985	RA	1.19457e-09
MYRIP	3.99921	RA	2.3852e-25
TSPAN7	3.98964	RA	4.943e-35
KCNA6	3.9821	RA	1.13205e-14
BCHE	3.97231	RA	2.9122e-27
TBX5	3.94969	RA	2.21127e-26
MYBPC1	3.94458	RA	5.81838e-18
PAM	3.94201	RA	1.5606e-31
AEBP1	3.92903	RA	8.15086e-22
PRG4	3.92846	RA	0.015209
STAMBPL1	3.92832	RA	7.32644e-15
CRHBP	3.90846	RA	1.92806e-11
CCDC158	3.90795	RA	2.1012e-11
GPRASP1	3.89968	RA	1.64859e-56
RARRES2	3.89255	RA	2.41364e-14
NR4A3	3.8854	RA	0.00565555
PRSS23	3.88225	RA	3.06569e-30
KCTD1	3.88195	RA	4.15313e-28
SLC35F2	3.86905	RA	7.96967e-14
GPR126	3.86641	RA	2.90159e-19
CPNE8	3.86555	RA	1.59126e-34
OXCT2	3.85376	RA	1.32425e-13
FLRT2	3.83814	RA	7.1521e-30
LOC100507351	3.83654	RA	1.12367e-14
FOXC1	3.82623	RA	2.04391e-24
FBXO41	3.82098	RA	1.12569e-11
FCGR3A	3.81093	RA	4.92502e-10
COL4A5	3.7842	RA	2.27765e-30
IGSF1	3.77656	RA	7.65129e-12
PLP1	3.77145	RA	2.59502e-33
MYLK	3.76801	RA	1.2863e-40
LOC100289137	3.76116	RA	3.97661e-06
NFASC	3.7277	RA	4.16188e-42
LOC100507387	3.69449	RA	2.22107e-06
ARSJ	3.68636	RA	2.68334e-19
CFB	3.68435	RA	7.94682e-08
RASSF5	3.68176	RA	2.02711e-22
HP	3.66506	RA	0.000539474
RGS4	3.65657	RA	1.96198e-07
SIGLEC10	3.65186	RA	2.74256e-06
UCHL1	3.64063	RA	2.45596e-18
SCAMP5	3.63059	RA	8.66143e-18
GRHL1	3.61673	RA	4.25232e-12
INHA	3.61413	RA	8.31188e-09
COL8A2	3.59297	RA	1.62752e-13
RHAG	3.5866	RA	7.22647e-11
NRIP3	3.58582	RA	4.17732e-11
GNB5	3.58314	RA	1.23152e-30
FOS	3.58099	RA	0.0156769
PTPRZ1	3.57944	RA	3.99381e-13
ZNF608	3.57934	RA	1.81355e-19
CASKIN1	3.57486	RA	1.80659e-06
PGBD5	3.57377	RA	1.76597e-23
ARHGEF26	3.57143	RA	1.34333e-27
SULT1C4	3.56794	RA	1.0286e-15
NCR3LG1	3.56787	RA	7.29483e-15
IRF4	3.56784	RA	1.33216e-07
PLVAP	3.56724	RA	1.27553e-11
RGS2	3.55345	RA	4.22416e-09
CLDN11	3.54858	RA	7.50407e-20
LINC00282	3.5433	RA	7.35523e-11
ALDH1A3	3.52449	RA	1.52635e-05
EPB41L4B	3.484	RA	6.03233e-29
P2RX1	3.4828	RA	2.55892e-10
FAM84A	3.47259	RA	1.35821e-10
SMAD9	3.46834	RA	7.89884e-21
DDX26B	3.46514	RA	3.4082e-31
TMEM252	3.46003	RA	4.30903e-11
GNAO1	3.453	RA	6.28048e-27
GPRC5A	3.45146	RA	3.12024e-05
REEP2	3.44975	RA	3.81746e-10
BTG3	3.43953	RA	2.43488e-28
CELSR2	3.42961	RA	3.4906e-19
DDR1	3.40969	RA	2.04576e-25
NFATC2	3.40319	RA	2.05211e-11
WNT2B	3.39396	RA	2.22186e-12
GRIK5	3.39113	RA	1.67697e-14
HS3ST1	3.39092	RA	2.72775e-11
PGPEP1L	3.38612	RA	1.65804e-07
NPR3	3.38101	RA	1.70792e-08
C16orf89	3.37631	RA	8.10133e-05
KCNK1	3.3739	RA	2.95102e-26
LINC00086	3.3731	RA	6.5027e-11
STEAP2	3.37236	RA	2.87031e-32
SCARA3	3.37225	RA	7.8889e-17
SPOCK1	3.35966	RA	7.338e-31
SYT13	3.35886	RA	5.60043e-09
DDX43	3.35816	RA	3.47295e-09
DHODH	3.35344	RA	3.09752e-20
PNMAL1	3.34949	RA	1.68238e-18
WFIKKN2	3.34733	RA	2.56557e-06
FAM83B	3.34006	RA	6.1612e-05
DOK5	3.33766	RA	1.09348e-07
CLIC6	3.33257	RA	6.55774e-07
RALYL	3.32138	RA	1.07922e-13
FAM110C	3.31856	RA	1.20347e-10
CCL3	3.31249	RA	0.000289813
LRRN3	3.30484	RA	7.35663e-13
F10	3.29475	RA	3.69041e-18
NAGS	3.29403	RA	5.51036e-08
MAEL	3.28889	RA	1.30273e-12
CD300E	3.28386	RA	0.000551671
FAM81B	3.28359	RA	0.000222096
CD200	3.28095	RA	1.97528e-08
EGR1	3.26429	RA	0.0197657
TTLL7	3.26353	RA	2.82203e-17
EYA2	3.25728	RA	4.78839e-12
SMAD6	3.24535	RA	7.7821e-25
LOC100652768	3.24143	RA	3.81392e-07
ID2	3.24115	RA	4.2275e-40
SCRG1	3.23724	RA	3.26377e-07
SLCO2A1	3.23719	RA	4.50875e-24
BMP6	3.23327	RA	2.95951e-08
RASL12	3.2207	RA	5.73642e-36
CTTNBP2	3.21646	RA	4.81936e-14
PTPN22	3.2154	RA	2.43243e-06
ZNF280B	3.2066	RA	1.85403e-09
PRRG4	3.19269	RA	1.56508e-13
RAP1GAP	3.19172	RA	2.06482e-15
SAMSN1	3.17914	RA	4.63096e-06
CHST11	3.17712	RA	7.5534e-22
ALCAM	3.1759	RA	4.63702e-28
APBA1	3.17477	RA	3.87058e-18
CCDC168	3.16714	RA	7.12708e-10
TMEFF2	3.14837	RA	1.70045e-08
SMIM1	3.14555	RA	2.91725e-08
HSD17B14	3.14448	RA	5.48102e-06
MYH11	3.13448	RA	8.12831e-16
NRCAM	3.13245	RA	0.000378484
C6	3.13084	RA	7.51684e-14
DAPK1	3.12145	RA	1.75208e-19
ABCC3	3.11234	RA	1.51568e-07
CLCF1	3.11106	RA	5.79194e-05
GSE1	3.10201	RA	1.34341e-34
PRR26	3.10005	RA	1.99383e-10
SPN	3.09429	RA	1.4881e-10
C17orf96	3.09177	RA	2.51444e-07
MGARP	3.09026	RA	2.80676e-08
CHSY3	3.08425	RA	4.1518e-09
TPM3	3.08312	RA	1.0434e-12
TAGLN	3.07503	RA	3.7322e-32
SEMA3A	3.07469	RA	1.65431e-08
RASL11B	3.07238	RA	5.06764e-18
NRXN3	3.07109	RA	1.13079e-11
CA13	3.06986	RA	9.73906e-17
ENPP5	3.06886	RA	1.97826e-15
NLGN3	3.06668	RA	8.29263e-09
DACT1	3.06096	RA	3.35719e-09
HPCAL4	3.05761	RA	0.00026218
NCS1	3.05046	RA	1.79166e-15
FAM155B	3.04424	RA	2.48482e-06
ZFP57	3.04389	RA	0.00315793
FRZB	3.03947	RA	8.52848e-08
CNTFR	3.03427	RA	0.000122052
RTN4	3.02838	RA	1.34434e-21
UPB1	3.02542	RA	3.01633e-09
FAM198A	3.01418	RA	5.11526e-09
ECE2	3.00249	RA	3.7849e-05
CXCL3	2.99993	RA	0.0149093
OGN	2.99356	RA	2.80168e-18
SLC22A17	2.99298	RA	2.7956e-23
BMP8A	2.9816	RA	3.54176e-15
PDE4B	2.98139	RA	1.81693e-08
PLXNB3	2.97604	RA	3.39062e-09
PINLYP	2.9745	RA	5.68326e-07
SLITRK2	2.97026	RA	3.39493e-09
C11orf80	2.96842	RA	1.92884e-07
KIAA1377	2.95862	RA	2.2918e-18
GRIK2	2.95699	RA	1.59755e-16
SHROOM2	2.95615	RA	9.34409e-07
FBLN1	2.95453	RA	5.98954e-12
MLPH	2.93916	RA	3.78503e-17
TMEM132C	2.92746	RA	2.13468e-08
SERPINE2	2.92455	RA	2.2289e-07
PROS1	2.9112	RA	1.29305e-22
RABGAP1L	2.9085	RA	1.12718e-30
GLI2	2.90055	RA	4.07287e-09
INMT	2.89349	RA	1.73796e-11
DSG1	2.8904	RA	7.16076e-05
CD69	2.88852	RA	0.00141491
IL1RL1	2.88416	RA	4.38136e-05
CADPS	2.88103	RA	2.39898e-12
VANGL2	2.87538	RA	1.17761e-22
TPGS2	2.869	RA	7.16158e-28
SV2A	2.86316	RA	1.90381e-07
BHMT2	2.86192	RA	2.78788e-21
PDK3	2.85652	RA	2.54624e-25
SLC11A1	2.8496	RA	0.000111151
HEPH	2.84098	RA	2.17469e-20
TMEM2	2.8377	RA	2.12186e-09
SLC35G1	2.83146	RA	1.58463e-08
ILDR2	2.83091	RA	7.27192e-14
SAMD5	2.83067	RA	7.12453e-08
CCDC19	2.8277	RA	1.57075e-05
PABPC5	2.82769	RA	4.38257e-06
SUSD4	2.82303	RA	4.22292e-27
TNC	2.82264	RA	0.00514874
XPNPEP2	2.81703	RA	3.32932e-10
FBP1	2.81378	RA	5.25772e-07
NAT8L	2.8068	RA	0.000711325
FBXO17	2.8053	RA	2.55006e-11
C5orf27	2.80263	RA	4.78884e-06
PI16	2.80141	RA	1.3309e-13
INHBA	2.80132	RA	0.000359391
C1QTNF3	2.7979	RA	2.00162e-09
PLEKHH2	2.7957	RA	1.9386e-17
GPM6B	2.79261	RA	1.46628e-14
GNAL	2.79096	RA	3.95005e-13
AFAP1	2.78556	RA	2.41146e-30
ST8SIA5	2.78378	RA	1.82375e-08
FAM21B	2.77792	RA	1.20592e-09
HBB	2.77343	RA	0.00562029
PLCE1	2.76955	RA	1.39667e-14
KIF5C	2.76459	RA	2.65402e-06
MPZ	2.76276	RA	6.8675e-10
LRRC16A	2.76219	RA	3.77071e-20
CYTIP	2.74864	RA	6.36579e-07
MYO5B	2.74759	RA	0.000108794
TNFRSF8	2.74688	RA	0.000285544
MMRN1	2.74182	RA	0.00383176
LXN	2.73879	RA	7.30494e-10
TPPP3	2.73427	RA	1.55781e-06
TMEM176B	2.73117	RA	2.27795e-13
SHC3	2.72675	RA	5.60605e-13
RHOU	2.72327	RA	1.79909e-14
HSPA2	2.70943	RA	4.90146e-13
GPR173	2.70676	RA	3.55825e-08
DDN	2.7049	RA	2.64927e-06
PABPC4L	2.70482	RA	1.55145e-10
TCEAL7	2.70481	RA	1.44871e-12
LPAR3	2.70393	RA	8.55042e-15
PLCH1	2.69926	RA	1.26468e-08
STAC2	2.69739	RA	5.79194e-05
FGF13	2.69544	RA	2.00143e-05
ART4	2.68979	RA	2.5148e-10
FHDC1	2.68648	RA	2.97288e-06
TDRD9	2.68231	RA	3.89613e-10
NKD1	2.68152	RA	7.49884e-06
AMIGO2	2.68109	RA	1.99375e-14
TULP3	2.68073	RA	9.73922e-19
PLA1A	2.67882	RA	1.17132e-08
CNTN3	2.67722	RA	6.1053e-07
FLJ23867	2.6755	RA	2.98782e-14
RAB34	2.6736	RA	2.20402e-25
INPP1	2.6734	RA	4.94913e-25
BGN	2.665	RA	1.05201e-06
VSNL1	2.65984	RA	2.04737e-17
TNFSF14	2.65458	RA	0.0076057
TMEM98	2.65248	RA	6.83222e-22
RASGEF1B	2.65157	RA	2.23088e-10
ERBB3	2.64857	RA	2.41008e-12
LUM	2.64228	RA	4.86033e-17
ADAM19	2.64091	RA	7.13214e-12
TSTD1	2.63885	RA	5.59417e-13
C11orf63	2.63836	RA	2.98524e-09
MID1	2.63723	RA	3.13368e-14
FGF11	2.63389	RA	9.7612e-16
TMEM229B	2.62583	RA	6.50724e-05
USP51	2.62443	RA	1.92844e-11
C5AR1	2.61604	RA	0.00208227
DPYSL3	2.61513	RA	7.75211e-20
SLC9B2	2.61107	RA	2.75997e-11
MAPK13	2.60672	RA	2.34669e-05
MYH15	2.60623	RA	4.56017e-06
SELP	2.60139	RA	2.9437e-11
EFCAB13	2.6007	RA	9.63563e-09
C1orf114	2.59951	RA	8.31102e-07
ZC4H2	2.59872	RA	7.13887e-10
SBSPON	2.59295	RA	3.33256e-07
PCSK2	2.59229	RA	1.96143e-07
ZC3H12B	2.58843	RA	2.562e-07
DMGDH	2.58729	RA	2.72347e-09
FAM107B	2.58576	RA	1.21191e-10
BEX5	2.58009	RA	1.83774e-07
KIAA1324L	2.57437	RA	1.67526e-15
UPK3B	2.56984	RA	0.000469228
LRRC37A6P	2.56921	RA	8.24424e-06
LEPREL1	2.5692	RA	2.9005e-05
DERL3	2.56762	RA	3.94447e-05
TM6SF1	2.56382	RA	2.1531e-16
SPTLC3	2.5636	RA	4.01574e-14
TIAM1	2.56073	RA	2.09754e-09
GIPR	2.56049	RA	6.64664e-12
ADRBK2	2.55465	RA	4.4221e-16
CCDC3	2.54439	RA	1.09165e-12
EEF1A1	2.53891	RA	2.07788e-16
PI15	2.53374	RA	2.58652e-05
AKR1C1	2.53207	RA	1.29503e-16
SLC41A2	2.52366	RA	5.19838e-09
ARHGEF35	2.52296	RA	0.000305841
LMTK3	2.52273	RA	2.64106e-05
MUC1	2.51913	RA	1.55841e-06
IGFBP3	2.51528	RA	2.72456e-12
HCN4	2.51528	RA	1.27633e-12
BTG2	2.51472	RA	0.000326032
TLL1	2.50737	RA	3.04642e-05
GSTM5	2.50712	RA	8.97926e-07
PLA2G4A	2.50631	RA	1.67958e-10
BNC2	2.50614	RA	5.69097e-11
FPR2	2.50152	RA	0.0486322
SLC9A5	2.50056	RA	1.91856e-07
SDR42E1	2.49789	RA	4.56009e-07
OMD	2.48959	RA	3.35491e-13
TECTA	2.48259	RA	6.54333e-10
C10orf11	2.48184	RA	5.90935e-08
STARD4	2.4798	RA	2.46032e-07
TSPAN11	2.47952	RA	1.32996e-08
SLITRK6	2.46237	RA	2.88166e-07
RFX2	2.45862	RA	1.45421e-08
KCNA7	2.45832	RA	2.58652e-05
PDE6B	2.45792	RA	1.32996e-08
GXYLT2	2.45704	RA	5.33389e-12
IL1R2	2.45405	RA	0.0457821
IGSF10	2.44817	RA	7.36169e-07
PLAT	2.44268	RA	6.58145e-09
DACT3	2.4415	RA	1.65534e-09
ARHGEF5	2.4366	RA	1.03808e-07
E2F8	2.42924	RA	3.50493e-08
GFRA3	2.42409	RA	5.6835e-07
LEPR	2.42373	RA	3.25885e-08
SERPINA5	2.42159	RA	7.01467e-08
ACSF2	2.4211	RA	2.76976e-15
KCNK5	2.41593	RA	5.79666e-06
NLRP3	2.41361	RA	0.00037958
EDA	2.41152	RA	5.02895e-16
LOX	2.41046	RA	1.4077e-16
MAFF	2.40959	RA	0.00420642
CPNE5	2.40807	RA	4.87099e-10
TRHDE	2.40618	RA	0.0030227
SPON1	2.40389	RA	1.66565e-09
PAK1	2.4037	RA	1.15679e-09
ST6GAL2	2.40084	RA	1.31258e-05
GRIK3	2.3989	RA	4.06451e-06
RELT	2.39823	RA	0.0001279
PPP1R1B	2.39764	RA	0.00224055
KHDC1	2.39711	RA	2.00956e-05
ERBB4	2.39512	RA	1.26528e-17
TIMP1	2.39433	RA	2.94683e-07
DDIT4L	2.39431	RA	2.64052e-05
C21orf7	2.3934	RA	3.45563e-05
MNS1	2.391	RA	7.64834e-07
SIX4	2.39072	RA	1.16824e-05
C20orf196	2.3898	RA	3.07878e-08
WNK3	2.38967	RA	1.60267e-07
IL17D	2.38845	RA	1.62997e-05
IGSF11	2.38056	RA	9.23153e-08
CXorf57	2.38016	RA	2.96928e-05
MTHFD1L	2.37912	RA	1.35306e-07
NR2F2	2.37655	RA	7.37179e-21
ARNT2	2.37067	RA	7.38037e-14
FGFR3	2.36408	RA	2.44887e-07
RHD	2.36366	RA	0.000792129
DNALI1	2.35534	RA	4.65189e-08
SLC6A6	2.35309	RA	7.47315e-09
CLEC7A	2.35237	RA	9.17318e-05
QPCT	2.35163	RA	7.08219e-05
FGL2	2.34696	RA	3.19125e-12
ZDHHC2	2.3455	RA	1.14256e-05
CD300A	2.34496	RA	5.56693e-05
HOPX	2.34063	RA	1.98959e-06
MGP	2.34019	RA	1.28668e-13
TRO	2.34	RA	5.45103e-14
ITGA8	2.33828	RA	3.24702e-05
TNFSF4	2.33787	RA	6.87718e-06
C15orf56	2.3343	RA	1.53255e-05
ANGPT1	2.33384	RA	7.75414e-13
CHRDL1	2.33314	RA	0.00146854
COL24A1	2.33271	RA	5.36815e-07
BAMBI	2.32552	RA	8.29263e-09
CHAC1	2.32373	RA	0.000138969
MSX2	2.31835	RA	8.4731e-05
VDR	2.3181	RA	0.00461656
SRRM4	2.31565	RA	0.000213887
GEM	2.31376	RA	0.00361585
FAM26F	2.31359	RA	0.000157347
STAP2	2.31146	RA	5.28242e-06
CCDC13	2.31063	RA	5.36713e-05
GNA14	2.30913	RA	9.23153e-08
IL33	2.30788	RA	4.36833e-13
PKNOX2	2.30619	RA	4.15867e-11
LOC646329	2.3057	RA	1.79472e-05
LMO3	2.30509	RA	2.02877e-06
GAREML	2.30417	RA	3.31865e-09
ADAMTS8	2.30377	RA	0.00186364
SLC25A21	2.30228	RA	5.0791e-05
WNT5A	2.30209	RA	1.52765e-09
CDK14	2.3006	RA	1.45313e-19
ADAMTSL3	2.29975	RA	2.0526e-20
TMEM132B	2.29707	RA	2.37168e-10
VIPR1	2.2941	RA	6.75214e-06
CPE	2.29313	RA	5.26303e-15
CCDC147	2.29241	RA	2.85898e-10
VASH1	2.29158	RA	5.23501e-17
ITGB8	2.28845	RA	1.18481e-07
MR1	2.28821	RA	2.07788e-16
LOC100506688	2.2877	RA	2.28004e-05
UNC13D	2.28636	RA	0.000154794
AFF3	2.2826	RA	2.53596e-13
FAM184A	2.28211	RA	3.61402e-05
KCNQ3	2.28047	RA	0.00210063
BEX4	2.27433	RA	1.66023e-19
BST1	2.27377	RA	9.84438e-07
CYS1	2.27352	RA	1.43431e-07
HLF	2.2733	RA	5.63042e-14
KAZN	2.27265	RA	1.25617e-08
AMPD3	2.27264	RA	1.30985e-11
MRPS31P5	2.27264	RA	1.05235e-13
THBS3	2.27189	RA	1.45357e-16
CD83	2.27028	RA	0.00107856
COL19A1	2.2689	RA	0.000474299
TMEM176A	2.26764	RA	6.57551e-09
RASSF8	2.26613	RA	1.61432e-17
LOC100506990	2.264	RA	6.3868e-09
B3GALTL	2.26005	RA	2.07788e-16
ZSCAN12P1	2.25987	RA	3.22006e-07
LOC100506343	2.25767	RA	2.48961e-09
NRXN1	2.25742	RA	4.29162e-10
LOC399753	2.25349	RA	2.54458e-06
RPL3	2.2516	RA	8.93904e-12
SFRP1	2.25115	RA	2.32707e-07
ELN	2.24925	RA	4.30784e-09
SKAP2	2.24895	RA	1.20152e-11
CCDC41	2.24631	RA	5.26178e-16
ARHGAP24	2.24277	RA	5.49392e-14
SAMD12	2.24273	RA	7.12031e-09
CD9	2.23955	RA	5.22622e-15
QSOX1	2.23942	RA	6.06556e-13
EPB41L3	2.23818	RA	7.5978e-15
GPX8	2.23675	RA	2.29746e-13
CLTCL1	2.23582	RA	1.93169e-14
PHLPP2	2.23534	RA	1.63354e-13
P2RX6	2.23402	RA	0.00220218
LOC100130093	2.23388	RA	0.000369976
ENO2	2.23293	RA	3.62847e-10
NAP1L2	2.23248	RA	2.46694e-11
KCNJ5	2.23248	RA	5.10982e-09
IL18	2.23159	RA	0.000119035
COLQ	2.23106	RA	0.000247768
TRANK1	2.23104	RA	4.6865e-16
RHNO1	2.22716	RA	5.71649e-09
ABCG2	2.22701	RA	0.0016161
CCL2	2.22675	RA	0.0395078
SLC44A5	2.22623	RA	4.80981e-05
LGI4	2.2243	RA	3.17649e-08
HRASLS	2.21763	RA	6.34586e-06
IL1R1	2.21362	RA	4.87284e-10
MAL	2.21361	RA	1.92104e-07
PRELP	2.20417	RA	9.96376e-13
SKIL	2.20192	RA	6.4178e-11
C20orf118	2.20141	RA	8.68639e-05
LRRC17	2.19859	RA	8.72402e-07
DUSP15	2.1977	RA	0.000489762
ADAMTS2	2.18396	RA	3.08543e-09
SEMA4A	2.18366	RA	0.00181957
C14orf132	2.1816	RA	2.16619e-07
COL16A1	2.17563	RA	3.10369e-07
TVP23A	2.17245	RA	0.000213824
KLHL29	2.1721	RA	4.155e-07
METTL24	2.1716	RA	0.0012242
TRIB1	2.16732	RA	0.00501183
PLA2G2A	2.16453	RA	0.00485022
PTGES	2.16364	RA	0.00279378
NOMO3	2.16263	RA	9.08448e-12
TNFRSF10D	2.16036	RA	0.000120487
FAM228B	2.15749	RA	6.49436e-11
SLC16A9	2.15583	RA	0.00264583
WT1	2.15545	RA	0.000167595
SLC2A10	2.1545	RA	5.48744e-11
DOK6	2.15307	RA	3.9114e-07
SOX15	2.1528	RA	0.000302433
EOGT	2.15003	RA	1.40888e-09
CA11	2.14866	RA	4.08693e-09
MARVELD1	2.14806	RA	1.39915e-11
MRO	2.14612	RA	6.92097e-05
FN1	2.14499	RA	3.64484e-05
PTK7	2.14476	RA	6.18973e-07
NOV	2.1439	RA	1.04523e-05
C9orf91	2.13943	RA	7.95799e-11
MDFI	2.13732	RA	0.0385418
RARRES1	2.13731	RA	1.11477e-05
RASGEF1A	2.13718	RA	0.000218521
STX1B	2.13361	RA	8.82343e-05
PCNXL2	2.13257	RA	8.94436e-06
ZC3H12A	2.13147	RA	0.00268559
SLC2A3	2.1286	RA	0.0116028
IL4R	2.126	RA	6.25955e-06
BMP7	2.11857	RA	9.68991e-08
MRVI1	2.11801	RA	7.78235e-11
HDX	2.11786	RA	5.58613e-06
ETV5	2.11592	RA	7.80399e-06
SNAI1	2.11526	RA	0.0193158
LOC728819	2.11441	RA	4.97528e-05
FAM84B	2.11418	RA	7.14236e-14
TTC9	2.11345	RA	7.20874e-06
TLE3	2.11101	RA	2.30603e-06
HR	2.11017	RA	0.00134435
ASIC1	2.1095	RA	6.40738e-05
HECTD2	2.10897	RA	7.7933e-13
COL14A1	2.1075	RA	4.17165e-08
RASL11A	2.10613	RA	7.94029e-05
TRAF1	2.10546	RA	3.59605e-06
FAM60A	2.09801	RA	2.75994e-09
TCF7	2.09711	RA	6.06382e-05
EFEMP1	2.09681	RA	7.38037e-14
ADORA3	2.09456	RA	0.0064759
FCGBP	2.0937	RA	0.0394323
SSX2IP	2.09298	RA	7.15099e-12
LOC100499489	2.09147	RA	3.49044e-06
DNAH14	2.09116	RA	0.00155637
ACTG2	2.09053	RA	0.00190419
CLSTN2	2.08942	RA	3.79441e-06
LIMD2	2.08848	RA	0.00960492
LONRF3	2.08491	RA	0.0041401
TBC1D8B	2.08391	RA	1.87448e-09
ADAMTSL1	2.0836	RA	4.21213e-05
EXPH5	2.08309	RA	0.00313167
SNCA	2.0817	RA	1.7538e-06
LOC151009	2.0815	RA	3.60652e-05
SH3BP4	2.07996	RA	1.42253e-16
CGNL1	2.07486	RA	1.39161e-06
SLC7A5	2.0704	RA	0.024899
MMP19	2.06846	RA	0.00302168
CNTNAP3	2.06351	RA	2.28384e-08
LOC643529	2.06268	RA	0.000497472
CHSY1	2.06118	RA	2.38402e-07
C7orf63	2.05854	RA	2.79599e-07
IER3	2.05724	RA	0.012126
MIPEPP3	2.05342	RA	0.000337345
ADAM22	2.052	RA	2.48671e-05
NGFR	2.04954	RA	0.000311468
SOX10	2.04807	RA	0.000225142
RAB11FIP1	2.04554	RA	5.56186e-07
ARHGAP28	2.0438	RA	0.000661596
PRDX1	2.04259	RA	2.26815e-12
C1QTNF1	2.0421	RA	7.13072e-06
LOC100134229	2.04204	RA	1.42712e-10
FANCA	2.04188	RA	2.45171e-05
PTGIS	2.04046	RA	2.53506e-12
C1orf162	2.03964	RA	1.08987e-08
KAZALD1	2.03583	RA	9.38055e-05
CDH11	2.03508	RA	1.65163e-08
CNTNAP3B	2.03386	RA	4.64658e-08
PLCB2	2.03271	RA	7.87889e-06
SH3BGRL	2.02494	RA	2.19334e-18
LOC100506123	2.02461	RA	3.74544e-07
C9orf9	2.02454	RA	0.000425128
ROM1	2.02397	RA	5.24233e-06
SLC20A1	2.02205	RA	8.24448e-09
HFE2	2.02129	RA	2.65601e-08
ARHGEF9	2.02006	RA	2.54192e-09
PTPRN2	2.01917	RA	1.13848e-06
TMEM100	2.01654	RA	2.81812e-08
IL17RE	2.01594	RA	0.00176919
ZSWIM5	2.01538	RA	8.54866e-07
CTSK	2.01498	RA	8.52908e-12
FAM83H	2.01396	RA	0.00254145
GADD45B	2.01325	RA	0.000434442
EMP1	2.0122	RA	4.37474e-07
LRRCC1	2.01082	RA	1.02847e-09
MTMR11	2.01074	RA	6.45162e-06
SAT1	2.00876	RA	6.468e-07
SCD5	2.00744	RA	8.40262e-09
ANGPT2	2.00732	RA	0.000313443
PAPLN	2.00662	RA	2.71252e-05
GPSM2	2.006	RA	0.00240848
PDCD1	2.00542	RA	0.047625
CLEC12A	2.00394	RA	0.0145935
ORC6	2.0038	RA	1.24818e-05
CD8A	2.00282	RA	0.0149295
ZNF331	2.00277	RA	0.00119435
ENOSF1	2.00244	RA	7.1141e-13
ZNF286B	1.99914	RA	0.000489748
LOC100505875	1.99885	RA	0.00235146
LOC374443	1.99737	RA	1.94611e-05
NFAM1	1.99722	RA	0.0119502
FZD8	1.99599	RA	1.51096e-07
GRB10	1.99431	RA	1.79245e-17
SAMHD1	1.99318	RA	6.87857e-13
TRPV3	1.99048	RA	3.19672e-06
ARL4C	1.99026	RA	8.93007e-08
CLEC2D	1.98929	RA	5.30076e-08
MFAP4	1.98634	RA	7.39059e-11
TENM3	1.98624	RA	0.00268489
SERPINB9	1.98526	RA	3.26008e-08
PRKCB	1.98478	RA	0.00740675
SLITRK4	1.98366	RA	0.00318576
EPHB2	1.98297	RA	0.000827223
RBP1	1.98297	RA	2.41576e-08
MS4A7	1.98251	RA	2.37721e-05
SLC11A2	1.97848	RA	1.32922e-12
HMGN5	1.97817	RA	8.10458e-08
MYO5C	1.97809	RA	2.17648e-07
NOX4	1.9776	RA	0.000573432
EXOC3L2	1.97637	RA	0.000543189
FAM21C	1.97603	RA	2.5517e-11
LOC100129550	1.97562	RA	7.87545e-12
PLLP	1.97468	RA	0.000318411
ACADL	1.97392	RA	0.000358584
C7orf31	1.97391	RA	5.30268e-06
LOC100131434	1.9735	RA	2.13015e-07
LOC284751	1.96938	RA	0.00174778
PARD3B	1.96778	RA	1.36969e-12
PKD1L2	1.96452	RA	6.53461e-05
GLP1R	1.96442	RA	0.000653558
SPIN4	1.96379	RA	2.15089e-05
DSTNP2	1.96168	RA	1.47042e-05
LRRC4	1.95878	RA	5.84111e-05
FBXO2	1.95863	RA	0.00498594
NKX3-1	1.95228	RA	0.00017968
KLHL32	1.95073	RA	0.000587949
RAB36	1.9507	RA	0.00559243
SHB	1.95055	RA	1.46478e-10
MYLK4	1.9505	RA	0.000260331
C8orf46	1.94757	RA	0.000165522
F2RL1	1.94645	RA	0.00452594
FUOM	1.946	RA	0.000159405
PLEKHG4	1.94595	RA	0.00410279
NLGN4X	1.9457	RA	1.80659e-06
FEZ1	1.94512	RA	1.17978e-10
LY86	1.94439	RA	0.0013852
ANKEF1	1.94416	RA	0.000517467
TNFRSF11A	1.93906	RA	0.000947949
CD109	1.93889	RA	2.36055e-08
CADM3	1.93624	RA	0.00112383
CA8	1.9357	RA	7.60076e-05
AOX1	1.92966	RA	4.58123e-05
SNCAIP	1.92905	RA	0.00142754
GLB1L	1.92896	RA	1.80697e-05
TMEM181	1.92861	RA	3.18867e-08
PRCP	1.92643	RA	4.28023e-16
PRKAG2	1.92372	RA	8.84923e-09
FBXL2	1.92178	RA	6.9988e-06
HMOX1	1.91947	RA	0.0360313
C7	1.91942	RA	0.000149306
CXXC4	1.91887	RA	1.01548e-05
MKL2	1.91776	RA	1.04184e-13
LMOD1	1.9174	RA	1.96456e-07
MAATS1	1.91558	RA	0.00139558
FRAS1	1.91401	RA	8.60707e-07
CCDC71L	1.91316	RA	1.43324e-08
SSC5D	1.91286	RA	3.53537e-05
SSTR1	1.91268	RA	0.00245162
ZFP37	1.91083	RA	4.25313e-05
ICA1L	1.90918	RA	3.37102e-09
ATP10A	1.90909	RA	8.03881e-05
FAM46C	1.90825	RA	1.02234e-06
BTG1	1.90767	RA	2.37e-09
TBX15	1.90573	RA	0.000509798
TMEM119	1.90489	RA	0.0303592
KATNAL2	1.90486	RA	0.000132164
CES4A	1.90483	RA	4.59408e-05
ENG	1.9029	RA	3.20268e-08
GREB1L	1.90229	RA	9.56175e-06
PCLO	1.9019	RA	0.000295415
NFKBID	1.90176	RA	0.0150303
TNK2	1.90145	RA	6.98772e-05
AMICA1	1.90106	RA	0.00584184
BACE2	1.90077	RA	2.24054e-09
PTPN13	1.9003	RA	2.95978e-08
MEDAG	1.89811	RA	0.0200265
SULF1	1.89759	RA	0.000324807
CCDC110	1.89722	RA	0.000898084
HPSE	1.89657	RA	0.0305572
SULT1C2	1.89574	RA	0.0125031
NALCN	1.89537	RA	1.42715e-06
SOX5	1.8947	RA	0.00124501
CHD3	1.89183	RA	5.64578e-13
NCKIPSD	1.89035	RA	1.43111e-08
TMEM37	1.88903	RA	0.00877633
OSBPL3	1.8886	RA	4.41367e-07
FJX1	1.88847	RA	0.0128046
TPBG	1.88792	RA	1.14256e-05
CSRNP1	1.88781	RA	0.0222794
PTK2B	1.88736	RA	0.000201495
HOOK1	1.8853	RA	8.76865e-07
CORIN	1.87812	RA	6.35167e-09
SPP1	1.8774	RA	2.45768e-05
CCR5	1.87551	RA	0.00469389
TIMP3	1.87479	RA	3.78842e-10
CDON	1.87431	RA	3.5232e-06
HFE	1.87273	RA	1.71926e-05
SEMA7A	1.87162	RA	0.0119502
CLIP3	1.87106	RA	3.40175e-06
CYP26B1	1.86913	RA	0.00345478
ENPP2	1.86722	RA	1.79675e-05
PNMAL2	1.86531	RA	0.000747884
ZFP36	1.86495	RA	0.0474945
TRPC1	1.86396	RA	1.13132e-12
LST1	1.86363	RA	0.00959239
MICAL2	1.86333	RA	4.74432e-08
TIPARP	1.86318	RA	2.95102e-05
TNFSF13B	1.86259	RA	0.000907873
BCL2L11	1.86082	RA	6.87325e-08
PRKXP1	1.86078	RA	8.28439e-06
SHC4	1.86058	RA	0.000910972
OLFML2B	1.85676	RA	0.000565971
COL6A6	1.85585	RA	2.08968e-05
CXCL16	1.85403	RA	0.000225481
KIAA0226L	1.85191	RA	0.0340028
MAP6	1.85066	RA	1.7538e-06
CAPN3	1.85013	RA	1.1927e-08
LOC100129858	1.84978	RA	0.00570438
LOC100507433	1.84887	RA	0.000814102
RASL10B	1.84885	RA	3.87231e-05
RAB31	1.84865	RA	2.80952e-08
CHST10	1.84772	RA	5.19187e-08
LOC100507410	1.84705	RA	0.000517467
BOC	1.84669	RA	0.000912629
PIFO	1.84629	RA	4.86671e-06
SLC1A5	1.84611	RA	7.75718e-05
MYC	1.84534	RA	0.018024
ANKDD1A	1.84361	RA	2.28739e-05
TMCC3	1.84353	RA	0.000251964
AKAP12	1.84294	RA	0.000192318
SESN3	1.84094	RA	1.58696e-08
NAP1L5	1.84059	RA	4.43475e-07
CD86	1.84011	RA	0.00819255
CYP46A1	1.83961	RA	2.77559e-05
EVC	1.83898	RA	1.07304e-07
ERRFI1	1.83817	RA	2.61672e-07
TSPYL2	1.83732	RA	4.73441e-09
ALDH1A1	1.83634	RA	2.16615e-07
DAPK2	1.83634	RA	3.19347e-07
OSBPL6	1.83508	RA	9.54453e-06
NRP2	1.83373	RA	3.49574e-05
C3orf14	1.83273	RA	0.000391657
MYO1F	1.83062	RA	0.0280737
FKBP11	1.83047	RA	0.00044357
SLC7A7	1.82923	RA	0.00192219
L1CAM	1.82906	RA	0.00172951
LRRC70	1.82872	RA	0.00120643
KIF3C	1.82845	RA	8.13145e-05
SERTAD4	1.82813	RA	0.000729105
C9orf129	1.82779	RA	9.24778e-06
FLJ44511	1.8264	RA	1.06804e-06
GPCPD1	1.82635	RA	3.54019e-11
TMEM178A	1.8245	RA	0.000786081
ACVR1	1.82341	RA	3.15341e-13
LOC646762	1.82261	RA	2.95525e-05
PCDHB9	1.82201	RA	0.005113
CATSPER2	1.82186	RA	0.000357258
PLEKHA6	1.82092	RA	1.62434e-08
LOC158572	1.82002	RA	0.00372808
PITPNC1	1.81994	RA	3.98216e-10
CCSAP	1.81955	RA	6.77465e-06
SLA	1.81876	RA	0.00703829
CACNA2D3	1.81876	RA	5.65478e-06
KCTD17	1.81872	RA	1.94037e-05
PRKAR2B	1.81659	RA	2.37188e-07
KCNMA1	1.81603	RA	0.000955498
TCF21	1.8152	RA	8.14467e-06
TNFAIP3	1.81506	RA	0.0198277
IFT122	1.8149	RA	9.2803e-11
SALL2	1.81446	RA	4.3853e-06
RPP25	1.81388	RA	0.000299977
CPXM2	1.8137	RA	0.00163469
FAM169A	1.81308	RA	0.000390401
RANBP3L	1.81129	RA	0.00188382
GPATCH8	1.81024	RA	1.36843e-11
ZNF589	1.80802	RA	2.88686e-08
PRKD1	1.8076	RA	2.03452e-05
VCAN	1.80324	RA	8.80505e-07
PLSCR4	1.80303	RA	2.95766e-10
NOSTRIN	1.80298	RA	6.3868e-09
INPP5J	1.80256	RA	4.32613e-07
NT5E	1.80225	RA	1.42024e-05
MSR1	1.80199	RA	0.00714144
ITK	1.80186	RA	0.0446814
SUSD2	1.79884	RA	0.00205145
PGM5	1.79794	RA	7.45296e-08
PHYHIP	1.79727	RA	0.0200347
SQLE	1.79668	RA	0.00540059
ZNF257	1.79665	RA	0.0096704
THBS2	1.79652	RA	1.07211e-06
PROM1	1.79636	RA	0.00102058
FAM117B	1.79187	RA	4.60654e-05
TMEM59L	1.79182	RA	0.0381875
TSC22D2	1.79078	RA	0.00178339
PPM1E	1.79044	RA	0.00420268
IFNLR1	1.7892	RA	4.73002e-05
SLC1A7	1.78871	RA	0.0185968
ATP6V1G2	1.78851	RA	0.0163047
LDOC1	1.78651	RA	0.00106124
VAMP8	1.78628	RA	4.1574e-06
KIAA1328	1.78568	RA	3.20984e-06
NOMO1	1.78556	RA	3.78041e-10
CHAF1B	1.78495	RA	0.00374461
CLIP4	1.78441	RA	4.54997e-10
SLC22A4	1.78428	RA	0.0302879
SEMA4G	1.7829	RA	0.000874504
RAI14	1.78209	RA	2.10076e-05
ZRANB3	1.78098	RA	0.000337345
RAD54B	1.77924	RA	0.000684453
CRIP1	1.77919	RA	0.00336642
CUBN	1.77903	RA	0.000891068
ABAT	1.77833	RA	0.000171978
ITM2C	1.77807	RA	4.99836e-10
PRICKLE2	1.778	RA	4.29875e-05
HES1	1.7779	RA	0.000557059
PNMA2	1.77695	RA	1.97496e-06
LOC283856	1.77576	RA	0.00964333
CREB3L2	1.77528	RA	1.24481e-09
ACOX3	1.77521	RA	5.54183e-06
FREM1	1.77487	RA	1.04248e-06
COL8A1	1.77452	RA	5.33564e-06
CCDC152	1.77351	RA	0.000429253
PLCB1	1.77285	RA	5.47212e-07
SGCE	1.77258	RA	8.35512e-09
LAYN	1.77237	RA	0.000277264
PRPS2	1.77212	RA	2.76323e-05
DHX35	1.76972	RA	4.14533e-10
FPR3	1.76766	RA	0.000971842
SLC6A16	1.7675	RA	0.00404001
HEG1	1.76744	RA	6.2564e-08
LY75	1.76539	RA	0.00124517
LOC729732	1.76432	RA	0.0106513
GOLGA2P5	1.76411	RA	0.00588583
VIM	1.76364	RA	1.54358e-07
SSPN	1.76279	RA	3.00093e-08
HTR7P1	1.76238	RA	0.000294351
SRC	1.76204	RA	6.15867e-06
CSRP1	1.76198	RA	4.89994e-07
TLR2	1.76133	RA	0.00344987
TBC1D30	1.76025	RA	0.00491795
CXCR4	1.76	RA	0.0325292
TMEM45A	1.75982	RA	7.51577e-06
MEST	1.75952	RA	0.0324671
PRRT1	1.75939	RA	0.00897666
C8orf42	1.75933	RA	1.16196e-05
SH3YL1	1.75827	RA	2.46032e-07
LDB2	1.75658	RA	1.09416e-08
BMP2	1.75586	RA	0.00170038
GOLGA8A	1.75543	RA	1.10358e-10
ADCY7	1.75461	RA	2.32264e-07
GPX3	1.75434	RA	1.08091e-07
PAQR8	1.75323	RA	1.80799e-06
FRMD4B	1.75275	RA	1.1868e-09
RGS7BP	1.7521	RA	0.00139214
NAB1	1.75182	RA	1.50473e-11
CMTM7	1.7508	RA	0.00148284
DPEP2	1.75002	RA	0.0153954
LOC730091	1.74873	RA	2.95179e-05
LOC283683	1.74792	RA	9.76501e-05
SEC14L2	1.74734	RA	0.0158357
TESK2	1.74652	RA	0.000877225
SCN1B	1.74643	RA	2.18281e-05
SYT7	1.74593	RA	5.09956e-08
SLC23A2	1.74572	RA	5.57595e-10
IRF6	1.74553	RA	9.83748e-05
C20orf112	1.74521	RA	6.36579e-07
C11orf96	1.74439	RA	0.0322262
GPC3	1.74341	RA	0.0055158
SERPINB8	1.74327	RA	0.0132172
CPT1C	1.74291	RA	0.0023474
GPC6	1.74251	RA	0.000952363
FZD1	1.74127	RA	1.88018e-06
PRKCD	1.74	RA	5.37147e-06
ZNF300P1	1.73974	RA	8.32549e-05
DAP	1.7397	RA	3.38004e-10
PIWIL4	1.73944	RA	0.000682695
UNC5C	1.73893	RA	6.2868e-05
GLRB	1.73854	RA	3.07878e-08
ATP1B3	1.73799	RA	0.00214194
IL15	1.73787	RA	6.36991e-05
C10orf35	1.73764	RA	0.00525547
LDLR	1.7376	RA	0.0478284
TMEM185A	1.73747	RA	7.66896e-09
LOC100506451	1.73654	RA	0.000217986
MAFB	1.7364	RA	0.00204015
PLCG2	1.73484	RA	3.81713e-05
SOAT1	1.73341	RA	2.43277e-08
PCDH9	1.73339	RA	2.7097e-05
ZNF883	1.73294	RA	0.00152197
SLAIN1	1.73195	RA	4.72134e-05
ZNF286A	1.73053	RA	4.50304e-06
FAM172A	1.73037	RA	9.99409e-08
FOXL1	1.72941	RA	0.00182609
FKBP10	1.72847	RA	7.59692e-06
TMEM173	1.7268	RA	9.6943e-08
ZNF10	1.72473	RA	5.33564e-06
ME1	1.72331	RA	7.73507e-07
CYBRD1	1.72297	RA	4.59455e-08
GMDS	1.72068	RA	0.000147097
PRC1	1.72001	RA	0.000460667
ZDHHC11	1.71977	RA	3.81713e-05
SLC9A7	1.71975	RA	1.31733e-05
MIPOL1	1.7194	RA	0.000104106
ZNF154	1.7194	RA	2.37389e-06
NABP1	1.71904	RA	0.0125427
PON2	1.71898	RA	3.81148e-11
TRAF4	1.71797	RA	0.0229044
ZDHHC13	1.71745	RA	4.84504e-08
SNTB2	1.71684	RA	5.37185e-07
USP35	1.7167	RA	2.05727e-05
NHLRC1	1.71597	RA	0.00316991
ZNF572	1.71556	RA	0.00239666
MYH10	1.71512	RA	1.78405e-07
STX2	1.71461	RA	1.48333e-08
ROBO3	1.71434	RA	0.00354679
PCDHB10	1.71426	RA	0.00163796
PCDHB12	1.71388	RA	0.00380747
PAK6	1.71368	RA	6.35948e-05
KIAA1467	1.71347	RA	0.000573969
PGAP1	1.71307	RA	3.92742e-05
GPR133	1.7128	RA	8.14215e-06
LNP1	1.71255	RA	9.99129e-05
KLRAP1	1.71237	RA	0.00238133
LRP11	1.71221	RA	3.3372e-08
FAM120C	1.7102	RA	3.19085e-06
RAB27A	1.71019	RA	5.59792e-05
ABCC8	1.70993	RA	0.0119076
LOC253039	1.70709	RA	2.2882e-06
TGIF2	1.70674	RA	2.88645e-05
PTGIR	1.70669	RA	0.00246606
USP27X	1.70412	RA	0.000214807
IFT20	1.70222	RA	0.000110315
DSG2	1.70192	RA	1.87227e-07
C7orf29	1.70119	RA	0.00134144
TGFB3	1.70115	RA	3.80817e-06
MEGF6	1.70074	RA	0.00301976
MMP28	1.69946	RA	0.00133632
AVPI1	1.69859	RA	6.74866e-05
C1orf204	1.69745	RA	0.0129725
42984	1.69707	RA	4.42748e-08
LRRC37A3	1.69595	RA	4.60443e-05
BEND5	1.69475	RA	0.00411512
CTSF	1.69456	RA	1.29077e-08
FAAH	1.69377	RA	0.00230063
NIN	1.69349	RA	1.79662e-06
PLEKHB1	1.69262	RA	0.000691343
TIGD1	1.69189	RA	0.00106421
CFI	1.69168	RA	7.504e-07
CNTN4	1.69167	RA	0.00245162
EFS	1.69167	RA	3.34571e-05
FCGR1A	1.69033	RA	0.0295358
SULT1A1	1.69003	RA	0.000157526
KLF4	1.68978	RA	0.00948618
ARID5B	1.68939	RA	0.000689566
GATM	1.68685	RA	6.90482e-06
GULP1	1.68591	RA	7.19717e-05
SNED1	1.68575	RA	0.000375598
LGALSL	1.68562	RA	2.07886e-06
ARRDC3	1.6856	RA	1.84256e-07
EML5	1.68548	RA	0.00885426
CDR2	1.68511	RA	1.73381e-05
TGIF1	1.68423	RA	0.00481711
ZSCAN30	1.68418	RA	1.33709e-09
IDUA	1.68353	RA	0.00405386
ITPRIP	1.68336	RA	3.57576e-05
PROCR	1.68299	RA	0.0014821
ANKRD44	1.68189	RA	1.92742e-06
SNX10	1.68178	RA	0.0180819
ITGB3	1.68156	RA	0.00270506
MCAM	1.68082	RA	3.93951e-09
DMKN	1.68045	RA	0.0193809
RGPD4	1.68034	RA	0.0334208
PTPRS	1.68032	RA	2.49283e-05
AKAP3	1.67997	RA	0.0100681
TWIST2	1.67756	RA	0.0103763
CYP2U1	1.67593	RA	3.36772e-08
AKT3	1.67532	RA	7.03173e-09
PDLIM3	1.67516	RA	4.38592e-06
NFE2L2	1.67489	RA	2.37795e-08
ADAMTS1	1.67443	RA	0.0248573
ADAMTS7	1.67394	RA	2.73007e-05
SPRY4	1.6727	RA	1.09883e-05
SYNDIG1	1.67255	RA	5.1881e-06
IGFBP5	1.67183	RA	0.000938402
PHGDH	1.67076	RA	9.8524e-06
APOB	1.67063	RA	0.00235284
CNRIP1	1.67061	RA	1.89695e-06
SLC35G2	1.66967	RA	6.77296e-05
PIP4K2A	1.66965	RA	6.12284e-07
ZNF521	1.66907	RA	8.60707e-07
RNF180	1.66838	RA	6.05301e-06
ARL4D	1.66716	RA	0.00358784
C4orf33	1.66705	RA	4.41211e-05
KCNN3	1.66652	RA	0.000126238
PER2	1.66581	RA	0.00441164
SLC9A1	1.66531	RA	5.93009e-08
RDH10	1.66357	RA	9.94912e-05
INTU	1.66316	RA	5.84592e-06
PLXNC1	1.66236	RA	0.00904544
MN1	1.66184	RA	1.15312e-05
B4GALT1	1.66161	RA	5.03613e-07
ZNF273	1.66135	RA	0.00109599
LAPTM5	1.66119	RA	0.016186
RASSF2	1.6611	RA	0.00844584
DESI1	1.65952	RA	1.45421e-08
PFKFB4	1.65896	RA	0.0186063
FAM57A	1.65801	RA	0.000867395
TGM2	1.65689	RA	0.000125398
SLC40A1	1.65654	RA	5.39238e-08
FBLN2	1.65634	RA	0.00766235
SIRPA	1.6562	RA	2.75482e-06
PARM1	1.65567	RA	3.73945e-09
GDAP1	1.65551	RA	0.000124147
CASC4	1.65535	RA	5.78443e-10
TCTN1	1.6543	RA	2.20959e-06
OLFML3	1.6536	RA	1.3957e-05
MSMO1	1.65336	RA	0.00861092
PLA2G5	1.65323	RA	1.08458e-08
FLVCR2	1.65303	RA	0.000973827
CMIP	1.65219	RA	2.30679e-05
SCRN1	1.65097	RA	5.00315e-06
HENMT1	1.65051	RA	0.00883833
C2orf40	1.64969	RA	0.0259059
PAAF1	1.64868	RA	2.28443e-06
ALPK1	1.64861	RA	8.60102e-05
ANGEL1	1.6485	RA	1.21242e-07
TCEAL3	1.64827	RA	8.12738e-08
USP47	1.64797	RA	5.90935e-08
RAI2	1.64705	RA	3.33256e-07
AOAH	1.64701	RA	0.0291611
ALOX5	1.64698	RA	0.0253858
ZNF821	1.64661	RA	0.00183282
EVC2	1.64634	RA	0.00108149
SELM	1.646	RA	0.00234679
GRB2	1.64469	RA	8.57793e-08
TMEM136	1.64466	RA	6.0583e-07
UNC5B	1.6446	RA	2.23671e-06
TRIM45	1.64426	RA	2.56393e-05
LOC100134868	1.64425	RA	0.00660923
PON3	1.64374	RA	0.0251803
ATP8B2	1.64344	RA	9.61457e-10
FERMT1	1.64296	RA	0.0310287
GTDC1	1.64262	RA	4.1185e-08
LOC100272228	1.64221	RA	0.000431635
PTGFRN	1.64147	RA	3.87166e-07
TMEM194B	1.63973	RA	0.0027606
LYN	1.63948	RA	0.00134712
NFKBIZ	1.63924	RA	9.05603e-05
DYRK3	1.63864	RA	3.39929e-05
RWDD2A	1.63824	RA	0.000209099
C1QTNF6	1.63799	RA	0.0154658
SLC6A1	1.63782	RA	0.0137344
MSL3P1	1.63405	RA	0.0476543
LOC284023	1.63361	RA	0.0118282
SLAMF8	1.63298	RA	0.00484803
C3orf58	1.63245	RA	3.94876e-05
TSPAN18	1.63149	RA	5.90889e-09
KLHL4	1.63116	RA	0.0198288
LOC100129794	1.6307	RA	0.00372206
ZNF124	1.63061	RA	0.00361197
CDO1	1.63031	RA	9.95569e-05
EVI5	1.62877	RA	6.45162e-06
SAP30	1.62849	RA	6.04441e-05
HCLS1	1.62777	RA	0.00203638
STEAP1	1.62756	RA	0.0337012
BEST1	1.62724	RA	0.00856767
IFFO2	1.62709	RA	4.31949e-05
RAPGEF5	1.62674	RA	1.35029e-05
ZNF547	1.6266	RA	0.0017242
CXCL14	1.62638	RA	0.039019
CASP6	1.62615	RA	0.000136374
PRCD	1.62452	RA	0.0391023
PIM1	1.62256	RA	0.00868489
PIK3R5	1.62203	RA	0.0109963
FLJ43663	1.62194	RA	3.73568e-07
KIAA1755	1.62147	RA	0.00142754
CLU	1.62075	RA	0.00115591
SERPINA3	1.62038	RA	0.00098535
SIMC1	1.61812	RA	0.000987563
GABBR1	1.61729	RA	1.44414e-08
FAM114A1	1.61648	RA	4.23786e-07
TTC3P1	1.61576	RA	0.000346556
CRYGS	1.61518	RA	0.0118021
DYNC2LI1	1.61441	RA	8.6923e-06
TGFB1	1.61361	RA	0.000354896
COL4A6	1.61293	RA	1.44614e-05
KIAA1598	1.61292	RA	0.000309697
UGDH	1.61267	RA	0.00210185
LOC100130992	1.61252	RA	0.00317727
GLS	1.61235	RA	1.39794e-08
WBP5	1.61114	RA	1.81274e-05
PNMA1	1.61077	RA	1.1898e-05
BDH2	1.60967	RA	1.29077e-08
CAAP1	1.60918	RA	6.22507e-05
CCNL1	1.60866	RA	0.000304406
LRRC34	1.60798	RA	0.00739891
ZDHHC14	1.60739	RA	0.00062095
UNC5CL	1.60655	RA	0.0234585
PNCK	1.60562	RA	0.0234217
CCDC113	1.60544	RA	0.00229225
MYO16	1.60536	RA	0.0206881
PNMT	1.60534	RA	0.0273315
SBDSP1	1.60517	RA	0.0001732
ZNF578	1.60507	RA	0.00554518
NCKAP5	1.60495	RA	6.2459e-05
AMZ2P1	1.60469	RA	9.37785e-06
TMEM106C	1.60421	RA	1.94793e-07
LPAR1	1.60339	RA	8.64526e-06
LEPREL4	1.60326	RA	0.000314195
ASNS	1.60324	RA	0.000459745
LHFPL2	1.60308	RA	0.000576829
LPPR2	1.60287	RA	4.57706e-05
LOC339524	1.60231	RA	0.0022523
ADC	1.60108	RA	0.0197056
PPP1R3C	1.60051	RA	6.48808e-05
MGAT5	1.60023	RA	1.88018e-06
L3HYPDH	1.59908	RA	0.000314802
SLC25A25	1.5989	RA	0.0291339
APOBEC3G	1.59889	RA	0.00657848
LOC728537	1.59833	RA	0.021948
SMO	1.59789	RA	0.000151549
MSANTD2	1.59734	RA	0.000434747
ECE1	1.5967	RA	3.47418e-06
LITAF	1.59657	RA	0.0012486
KCNMB2	1.59653	RA	0.00670962
STIM2	1.59588	RA	4.10184e-06
FMO4	1.59469	RA	0.000280909
SLC6A13	1.59424	RA	0.0172418
TRIM16L	1.59421	RA	0.000366252
LOC257396	1.59411	RA	0.00276089
LDLRAD4	1.59295	RA	2.24413e-06
CDKL3	1.59287	RA	0.0055843
EXT1	1.59281	RA	2.06487e-05
SKIDA1	1.59276	RA	0.0146384
TMEM9	1.59275	RA	3.78473e-07
TBPL1	1.59243	RA	2.02521e-05
EFR3B	1.59232	RA	0.00113157
FLG	1.59226	RA	0.00774392
ADAM11	1.59149	RA	0.0162149
SRRM3	1.59115	RA	0.00342343
ZNF204P	1.59115	RA	1.75597e-05
GFRA2	1.5903	RA	0.0308813
AUTS2	1.58969	RA	0.000157941
KRT8	1.58962	RA	1.04523e-05
ACTRT3	1.58929	RA	0.0100681
SNRPN	1.58726	RA	0.0141961
MAP3K8	1.58652	RA	0.00158729
ESR1	1.58632	RA	0.0233813
AMY2B	1.58617	RA	1.62347e-07
ARRDC4	1.58601	RA	0.000842982
NECAB1	1.58547	RA	1.5892e-06
GCA	1.58545	RA	0.00106005
PODXL2	1.58538	RA	0.0250582
PEG10	1.58485	RA	0.0272752
GLIPR1L2	1.58467	RA	0.00654189
AKR1C2	1.58404	RA	0.00224809
DYRK2	1.58353	RA	6.9215e-06
FEZ2	1.58293	RA	1.73994e-06
PPIEL	1.58281	RA	0.00257355
KLF10	1.58275	RA	0.000143914
HNRNPA1L2	1.58201	RA	0.000603786
NPFF	1.58164	RA	0.0243744
KBTBD8	1.58052	RA	0.00323922
KDSR	1.58045	RA	3.13339e-07
SLC30A5	1.58038	RA	2.10249e-06
MDM1	1.5797	RA	1.66844e-05
SNX25	1.57913	RA	1.64224e-06
SMAD3	1.57899	RA	2.07053e-07
CAMKK1	1.57859	RA	0.000748773
KIAA1407	1.57791	RA	0.00301511
KLF8	1.57708	RA	0.000315313
DLG3	1.57661	RA	5.3747e-07
FCER1G	1.57602	RA	0.0386922
EAF2	1.57524	RA	0.0115999
TRIM6	1.57468	RA	0.0446691
EFCAB7	1.5735	RA	0.000167692
VSIG10L	1.57343	RA	0.0250582
CYB561	1.57334	RA	1.46392e-06
AGT	1.57303	RA	2.42305e-05
TRIP6	1.57273	RA	0.00430269
ANKRD42	1.57187	RA	0.00199526
USP32P1	1.57166	RA	8.2808e-05
RBMS3	1.57117	RA	2.96458e-06
CTPS1	1.5705	RA	4.35807e-05
STARD3NL	1.56997	RA	3.83167e-05
LMTK2	1.5698	RA	1.47895e-07
FLVCR1	1.56923	RA	0.00137088
DLG4	1.56817	RA	2.71987e-05
RIC3	1.56786	RA	9.21053e-06
SYP	1.56748	RA	0.0184529
DGKA	1.56695	RA	0.000186648
SPEF2	1.56652	RA	0.00185417
SRGAP2C	1.56625	RA	0.000358885
POLQ	1.56604	RA	0.00631698
MTHFR	1.56589	RA	4.25305e-06
SPAG8	1.56586	RA	0.00474142
KCNMB4	1.56555	RA	0.000484692
OVGP1	1.56537	RA	0.008925
TMEM218	1.56508	RA	0.000229344
LOC92249	1.56483	RA	7.35984e-05
DPT	1.56437	RA	0.000570631
KIAA1524	1.56419	RA	0.00420268
RILPL2	1.56217	RA	0.000919359
CNN3	1.56204	RA	7.3941e-06
ARL5A	1.56142	RA	1.89488e-05
WEE1	1.56109	RA	0.00328803
PBX3	1.56051	RA	6.52019e-07
C10orf25	1.56015	RA	0.018212
DZANK1	1.55983	RA	0.0106534
FZD6	1.55981	RA	6.43947e-06
ERVK13-1	1.55957	RA	5.03756e-05
FSTL1	1.55926	RA	5.09503e-05
PILRA	1.559	RA	0.0368967
RGAG4	1.55884	RA	0.00100959
FZD2	1.55852	RA	0.0129983
DSE	1.55814	RA	2.76213e-06
APH1B	1.55732	RA	2.60139e-05
INSIG1	1.55674	RA	0.0419034
LOC100287846	1.55652	RA	0.023519
TXNDC16	1.55582	RA	0.000112014
ARMCX4	1.5556	RA	2.6887e-06
TIMP2	1.55554	RA	3.0738e-07
MAGIX	1.55537	RA	0.0443714
MAGEH1	1.55534	RA	3.76085e-06
SH3D21	1.55469	RA	0.0107673
NEDD4L	1.55371	RA	2.63762e-05
APBB1IP	1.55324	RA	0.0397312
NCOA7	1.55219	RA	0.0053617
SPAG1	1.55026	RA	0.00292655
LOC730101	1.54977	RA	0.000878732
MUSK	1.5497	RA	0.0374033
TULP4	1.54943	RA	1.52624e-05
SMARCD3	1.5492	RA	4.23786e-07
RNASEL	1.54898	RA	0.000318697
LOC155060	1.54844	RA	0.00167567
ANXA4	1.54802	RA	1.41492e-06
SUZ12P1	1.54801	RA	0.0309396
WASF1	1.54771	RA	0.00585406
ZNF271	1.54751	RA	3.02526e-06
PLEKHG3	1.5472	RA	0.00211078
ZNF596	1.54698	RA	0.0049125
CHST15	1.54663	RA	0.0138739
KIAA1456	1.54652	RA	2.51034e-05
C7orf41	1.54645	RA	4.95292e-05
ARAP2	1.54603	RA	0.00342934
MLF1	1.54553	RA	2.18857e-06
OSMR	1.54524	RA	0.000207315
GLT25D2	1.5448	RA	0.00153808
LGI2	1.54444	RA	0.00217665
ARL13B	1.5443	RA	0.000727443
ZNF503	1.5443	RA	0.00207438
KLHL6	1.54428	RA	0.00765276
NAAA	1.54355	RA	3.22062e-05
HEYL	1.54327	RA	0.000421983
PTPLB	1.54301	RA	0.00257157
IRAK4	1.54253	RA	6.1612e-05
CELF6	1.54194	RA	0.00715069
SRGN	1.5418	RA	0.00927731
KIAA1671	1.54171	RA	3.22435e-05
BCL9	1.54136	RA	7.36359e-06
NEK11	1.54111	RA	0.0132243
ZNF423	1.54092	RA	0.000679556
GOLGA8S	1.54072	RA	5.86277e-06
PPP1R12A	1.5406	RA	1.22499e-06
NNMT	1.54038	RA	0.03311
LMO2	1.54019	RA	0.00407134
SPSB1	1.53942	RA	0.0262005
NOTCH2	1.53933	RA	2.37391e-05
MIPEP	1.53922	RA	5.89107e-05
NOTCH2NL	1.53908	RA	9.1257e-05
TXNRD1	1.539	RA	0.00126013
KIAA1644	1.5387	RA	0.0465437
KDELC2	1.53833	RA	3.83349e-07
HSPH1	1.53762	RA	0.0103882
SLC16A2	1.53751	RA	8.58052e-05
ZMAT1	1.5367	RA	1.34069e-05
TCEAL4	1.53667	RA	8.41492e-07
SATB2	1.53658	RA	0.0256835
SKI	1.53647	RA	5.00094e-07
SLC17A5	1.53646	RA	0.000239457
KDM3A	1.53628	RA	2.52457e-07
ENTPD4	1.53602	RA	9.87293e-07
CEBPD	1.53594	RA	0.000264286
VCAM1	1.53433	RA	0.0231225
TRNP1	1.53428	RA	0.000532869
TGFB1I1	1.53398	RA	0.000557059
ITSN1	1.53315	RA	1.80612e-05
MCM6	1.53274	RA	0.000557059
MDH1B	1.5327	RA	0.021911
PITPNB	1.5321	RA	8.96493e-05
PM20D1	1.53202	RA	0.0203428
TMEM39A	1.53139	RA	9.10118e-06
TAF1B	1.53138	RA	0.00299894
APOBEC3F	1.53118	RA	0.0262593
ARHGAP19	1.53051	RA	0.000949149
CRYM	1.53005	RA	0.0209218
CYP4X1	1.52934	RA	0.00853144
ENC1	1.52894	RA	0.00044514
PCOLCE2	1.52809	RA	3.67222e-05
MST4	1.52794	RA	0.0288964
DOK4	1.52775	RA	0.000264741
C2orf76	1.52767	RA	0.00748344
PRTFDC1	1.52657	RA	0.0048164
CCNE1	1.52515	RA	0.00823795
DYNC2H1	1.52486	RA	0.000493323
BICC1	1.52467	RA	0.00308242
CCDC176	1.52345	RA	0.00202932
ARMCX2	1.52308	RA	3.78323e-05
PAPPA	1.52289	RA	0.000851621
TACR2	1.52229	RA	0.0177945
PXDNL	1.52204	RA	7.4259e-06
C20orf166-AS1	1.52197	RA	0.000147056
BTN2A2	1.52181	RA	0.00205218
SEMA3D	1.52142	RA	0.0457049
TAF4B	1.52087	RA	0.00800292
LOC100289495	1.52058	RA	0.0333485
LOC100507577	1.52054	RA	0.00158072
PELI2	1.51969	RA	0.00196929
STK38L	1.51967	RA	0.00810687
C20orf96	1.51832	RA	0.00203745
MAP1B	1.51809	RA	0.000394074
NME5	1.51762	RA	0.0171664
FAM117A	1.51757	RA	0.00341731
FAM227A	1.51735	RA	0.0472605
SVIP	1.51658	RA	3.52709e-05
ANKRD34A	1.51615	RA	0.024002
CCDC120	1.51605	RA	0.0296955
VWA5A	1.51552	RA	0.000816654
KGFLP1	1.51472	RA	0.00971422
TSPAN2	1.51401	RA	0.000415644
CERS5	1.51318	RA	0.000162387
DYNLL1	1.51281	RA	1.24029e-05
LRRC1	1.51276	RA	0.00974028
SLC22A18	1.51236	RA	0.0449465
NT5DC2	1.51226	RA	2.81585e-05
LOC728024	1.51055	RA	0.0136679
NAALADL2	1.51022	RA	0.041931
RBBP9	1.50936	RA	0.000504426
KBTBD6	1.5089	RA	0.00105532
PRDM11	1.50864	RA	2.82734e-05
ARHGAP15	1.50807	RA	0.01088
LPHN1	1.50798	RA	0.00274403
VGLL3	1.50793	RA	0.000311412
CCDC80	1.50788	RA	0.0244162
IGFBP6	1.50785	RA	0.0292418
SETBP1	1.50735	RA	0.000175052
RNF149	1.50721	RA	0.00174694
TBX18	1.50682	RA	0.00476802
QPRT	1.50649	RA	0.00619501
NFKBIA	1.50602	RA	0.00059834
KGFLP2	1.50511	RA	0.00070402
ZNF536	1.50483	RA	0.0131518
CC2D2A	1.50476	RA	0.000147358
TRIM55	1.50447	RA	0.0199183
NBPF16	1.50382	RA	0.000965282
MLKL	1.50361	RA	0.0203356
C12orf23	1.50321	RA	0.000124962
WWTR1	1.50284	RA	0.000148431
TDP2	1.50211	RA	0.000152049
UBXN8	1.50202	RA	0.00669856
LOC100506190	1.50113	RA	0.000332914
ZNF483	1.50037	RA	0.0366319
FTL	1.50036	RA	0.00501089
PCYOX1L	1.4999	RA	0.00295166
GOLM1	1.49985	RA	0.000272755
PSIP1	1.49984	RA	2.17391e-06
CES1	1.49972	RA	0.000818956
OLFML1	1.49933	RA	0.000724104
CYP51A1	1.49918	RA	0.00596659
SLC25A27	1.49872	RA	9.36758e-05
SOD3	1.49808	RA	0.00301319
YAP1	1.49664	RA	4.42949e-06
CNTLN	1.49576	RA	0.000894024
MLEC	1.49559	RA	5.54457e-05
CDK20	1.49519	RA	0.0222306
LRRC48	1.49506	RA	0.0142821
GLA	1.49498	RA	0.00418659
MYL2	215.632	RV	3.40552e-113
DLK1	208.812	RV	2.22588e-76
IRX4	172.135	RV	2.29834e-35
IRX6	115.645	RV	2.971e-66
MYL3	78.5653	RV	8.54732e-120
GABRA4	40.2662	RV	2.29645e-28
ADRA1A	37.8274	RV	8.74531e-94
C20orf26	37.0964	RV	7.06402e-72
SCUBE3	26.7562	RV	8.41489e-97
FIGF	19.8744	RV	6.80728e-31
WBSCR17	18.8193	RV	1.94067e-32
SNAP91	18.8023	RV	6.38914e-26
C15orf41	18.1572	RV	1.12266e-186
MYH7	17.9591	RV	1.67068e-86
AGAP2	15.6762	RV	4.50784e-49
THBS4	15.4889	RV	4.26358e-33
C1orf168	15.104	RV	7.91475e-51
TPO	14.7358	RV	3.04446e-32
GRM1	14.4919	RV	5.97738e-24
ANKRD2	14.35	RV	3.08342e-32
ADIPOQ	14.0096	RV	2.2365e-06
BDNF	13.5256	RV	2.41146e-30
SVOP	13.3893	RV	4.09337e-31
VTN	13.154	RV	8.15257e-34
CIDEC	13.0118	RV	3.35302e-05
KIF26B	12.9767	RV	1.08191e-31
KCNT1	12.7432	RV	2.42682e-16
SMYD2	11.9968	RV	4.76046e-52
RPL3L	11.9406	RV	5.46419e-100
LEP	11.8417	RV	2.26829e-05
LPL	11.7802	RV	3.01092e-47
THRSP	11.5248	RV	4.67186e-05
IRX5	11.3151	RV	8.51386e-17
PLIN1	11.3036	RV	2.26029e-06
TUBA3D	9.96961	RV	3.38708e-56
HEY2	9.75356	RV	2.42662e-43
CPNE4	9.72922	RV	5.19003e-26
AZGP1	9.3182	RV	4.41422e-46
TUSC5	9.01019	RV	7.30188e-05
GRM8	8.78186	RV	9.17492e-24
CYP4B1	8.61555	RV	2.55168e-68
PDE11A	8.41268	RV	4.20877e-23
SEC14L5	8.38964	RV	6.6606e-17
SLC30A2	8.2589	RV	5.91841e-19
KY	8.06691	RV	1.35569e-44
ACTA1	7.96969	RV	3.72832e-08
HAND1	7.86974	RV	3.1943e-29
APOD	7.86949	RV	5.45806e-30
FHL5	7.85292	RV	2.9724e-29
PRDM16	7.79921	RV	1.22632e-33
HMGCS2	7.77835	RV	8.28937e-39
PCK1	7.77366	RV	0.000936189
CHRDL2	7.62073	RV	2.93007e-15
XIRP2	7.575	RV	2.37767e-36
LRRC2	7.50661	RV	1.31214e-89
C1QTNF9	7.36586	RV	2.80181e-29
GRAMD1B	7.26839	RV	1.73115e-34
MZT2A	7.09278	RV	7.23562e-11
NLGN1	7.03721	RV	4.45191e-22
SBK1	6.95577	RV	5.50047e-18
SAA1	6.77465	RV	0.000103643
CHST9	6.75742	RV	4.53824e-23
CPVL	6.66275	RV	6.93589e-33
N4BP3	6.64711	RV	1.05645e-25
OR51E1	6.55623	RV	1.76746e-25
PCDH7	6.48729	RV	1.86592e-25
LGALS12	6.46551	RV	0.000583668
FBN2	6.40913	RV	1.06323e-18
PHLDB2	6.21189	RV	2.01254e-60
FLJ42875	6.20401	RV	1.9562e-24
MYADML2	6.15907	RV	1.95711e-15
EDARADD	6.08684	RV	1.12367e-14
LIPE	6.07241	RV	1.39421e-08
HIGD1B	6.05476	RV	1.15499e-14
ASB14	5.91173	RV	1.32703e-23
DPYSL4	5.75931	RV	2.21208e-16
TUBA3E	5.71163	RV	5.76632e-29
GUCY1A2	5.70513	RV	2.53007e-23
IDH2	5.66254	RV	2.98249e-48
FHL2	5.59928	RV	5.37357e-25
ADRA2B	5.57992	RV	2.09907e-26
GPT	5.47381	RV	6.64664e-12
LBH	5.47369	RV	4.7021e-35
LTF	5.45335	RV	1.6018e-25
KBTBD12	5.40178	RV	1.50814e-43
GLTPD1	5.39351	RV	5.08221e-20
EGFLAM	5.33727	RV	3.71176e-34
HOOK2	5.32196	RV	9.19929e-29
NDRG4	5.31284	RV	6.17884e-43
EHF	5.25609	RV	4.182e-12
HPR	5.01838	RV	1.09085e-59
LOC646168	4.94935	RV	4.22541e-15
GPD1	4.94696	RV	1.03599e-07
CPAMD8	4.93094	RV	3.36961e-27
AVPR1A	4.89959	RV	2.70148e-25
SLC25A34	4.82843	RV	2.77367e-35
LPAR5	4.81609	RV	4.68645e-12
APOA1	4.80033	RV	7.65129e-12
DNAAF3	4.74163	RV	2.66729e-12
GCNT2	4.74092	RV	2.24009e-42
CCL21	4.70032	RV	0.00167998
CLDN5	4.6807	RV	4.94176e-17
IRX3	4.67857	RV	1.05102e-19
PTPN5	4.67175	RV	1.72508e-12
FASN	4.61132	RV	0.000341905
CABP1	4.60488	RV	1.43942e-11
GPIHBP1	4.51121	RV	2.02952e-28
HSPB6	4.44137	RV	4.82261e-29
CD79B	4.39968	RV	7.04954e-12
NRK	4.36407	RV	3.70844e-09
MAP3K5	4.35712	RV	3.71359e-32
TF	4.31384	RV	0.00176919
PTPN3	4.29819	RV	5.4666e-15
NAV1	4.26091	RV	2.04647e-32
RASD2	4.23695	RV	1.51305e-25
TPRN	4.20927	RV	1.89197e-10
PHACTR1	4.20658	RV	3.48565e-36
FGF18	4.20653	RV	1.30891e-05
KCNJ2	4.18133	RV	1.412e-29
C3orf45	4.16066	RV	6.6646e-18
FLNC	4.1495	RV	6.89433e-11
C1orf170	4.13339	RV	3.3052e-15
FABP4	4.12031	RV	1.54681e-08
SLC19A3	4.1122	RV	0.00113157
ASB10	4.11107	RV	1.34451e-10
MPPED2	4.04523	RV	2.11744e-20
EMILIN2	4.03978	RV	2.89245e-09
LOC286297	3.95344	RV	2.46694e-11
RBP4	3.93735	RV	0.008925
WDR62	3.93714	RV	1.94207e-14
GPT2	3.9027	RV	1.86616e-19
LRRC14B	3.88927	RV	7.34187e-08
B3GNT8	3.88797	RV	1.44562e-08
RET	3.88766	RV	4.70287e-06
GRIN3A	3.88398	RV	9.68854e-14
C1QL1	3.86698	RV	8.70148e-08
BMP5	3.86111	RV	5.91285e-08
CDCA2	3.83024	RV	8.43085e-07
TMEM38A	3.81507	RV	3.00261e-22
ADH1C	3.80213	RV	7.68071e-14
NDNF	3.78693	RV	2.74642e-15
PLA2G4F	3.77698	RV	1.73794e-06
IMPA2	3.77076	RV	4.88434e-26
SLC1A2	3.73523	RV	9.13139e-15
ISLR2	3.73346	RV	1.13266e-08
LOC100128593	3.72188	RV	1.51998e-07
PITPNM1	3.68388	RV	1.02087e-12
PRODH	3.68253	RV	4.83771e-15
SLC35F1	3.67675	RV	1.4554e-15
C2CD4C	3.6762	RV	8.60254e-09
METTL21EP	3.63406	RV	1.12324e-09
DPP4	3.60424	RV	5.8954e-06
CRIP3	3.59874	RV	1.34285e-07
KCNA4	3.59686	RV	2.45159e-13
HYAL1	3.5778	RV	3.34569e-32
DGAT2	3.57311	RV	0.000558817
MACROD1	3.56576	RV	6.62762e-20
TCF15	3.56214	RV	5.31633e-20
ACADS	3.55962	RV	5.29804e-19
NDUFS7	3.55836	RV	3.83739e-05
RORC	3.5377	RV	2.14301e-19
ADCYAP1R1	3.52628	RV	1.03327e-14
RGMA	3.5009	RV	3.27675e-11
INPP4B	3.48881	RV	5.37019e-16
TOX	3.48307	RV	1.96143e-07
FAM207A	3.43217	RV	6.6606e-17
ENOX1	3.43117	RV	9.07683e-16
GRIP2	3.42305	RV	3.74624e-19
C3orf52	3.42226	RV	8.68942e-06
TNNI3	3.40999	RV	7.13621e-20
TWF2	3.40573	RV	6.5863e-11
GALNT16	3.40231	RV	1.37709e-27
CREB3L1	3.39963	RV	8.53087e-24
GPAT2	3.38403	RV	4.0428e-09
SCN3A	3.37963	RV	2.09871e-16
CHN2	3.36675	RV	1.30749e-13
KCNB1	3.36455	RV	1.58228e-07
SYPL2	3.36258	RV	9.6698e-44
CA4	3.36053	RV	5.91979e-15
PPFIBP1	3.35353	RV	1.46906e-33
ALDH1L1	3.35221	RV	4.94913e-25
CTNNA3	3.34121	RV	3.06532e-36
GCAT	3.33871	RV	1.7552e-17
COX6A2	3.33073	RV	5.03176e-06
ACE2	3.32724	RV	2.25391e-13
ZNF703	3.31112	RV	2.58249e-07
NRAP	3.24677	RV	1.62289e-19
PYGM	3.22402	RV	5.52816e-14
HK2	3.22099	RV	1.35705e-12
ADD2	3.21879	RV	5.62711e-05
WDR34	3.20091	RV	1.35472e-16
DOPEY2	3.17239	RV	9.85998e-26
PKD1L1	3.16238	RV	7.52966e-15
CRHR2	3.15247	RV	4.155e-07
FAM65C	3.14617	RV	1.21284e-17
NDUFA4L2	3.13711	RV	9.68175e-07
LDHD	3.13393	RV	1.15582e-18
RGS9BP	3.13154	RV	9.4195e-09
P2RY2	3.11568	RV	4.14295e-24
MZT2B	3.11281	RV	1.03912e-06
COMTD1	3.11274	RV	2.72908e-12
DIO2	3.1106	RV	1.52272e-10
GNMT	3.10527	RV	7.31219e-08
COL23A1	3.09968	RV	6.35458e-10
MME	3.09872	RV	0.000783942
DGCR6	3.09725	RV	1.67794e-07
RASSF9	3.08724	RV	4.83075e-09
FAM69C	3.0808	RV	3.15342e-10
ZNF710	3.05038	RV	1.00704e-20
TLL2	3.05035	RV	5.07906e-09
TNNT1	3.04951	RV	1.36302e-22
TNNC1	3.04426	RV	2.1697e-28
C11orf21	3.04205	RV	6.41395e-12
BCL11A	2.9953	RV	7.45296e-08
ACSL1	2.99211	RV	4.54738e-19
TMEM116	2.98882	RV	3.60505e-17
GPC1	2.9788	RV	1.15389e-14
ACAA2	2.96432	RV	1.93788e-29
FAM195A	2.94725	RV	2.43381e-06
SMYD1	2.94698	RV	1.15887e-30
FAM109A	2.94599	RV	1.0624e-14
PREX2	2.94365	RV	3.693e-11
IL17RD	2.93124	RV	1.56367e-12
PDE10A	2.9296	RV	7.9092e-18
LZTS1	2.91814	RV	4.07714e-09
TMEM65	2.9115	RV	1.42202e-32
ALAD	2.90395	RV	2.58119e-27
SLC2A1	2.89922	RV	3.35537e-19
DUSP13	2.89781	RV	1.45437e-09
ADAMTS5	2.88082	RV	2.51444e-07
SLC12A7	2.88056	RV	1.13594e-13
SGK223	2.86206	RV	8.79611e-10
ACOT11	2.85776	RV	3.92027e-17
SLC47A1	2.85536	RV	2.50652e-05
CES2	2.8483	RV	1.58605e-18
GPAM	2.84318	RV	4.52558e-05
TUBA4A	2.84139	RV	8.64989e-19
ATP6V1C2	2.8386	RV	9.75857e-06
SLC1A3	2.8385	RV	1.48493e-28
APOBEC2	2.83012	RV	5.7674e-37
SNAI3	2.82776	RV	1.19879e-07
PLEC	2.82585	RV	1.73103e-07
ACSS1	2.82293	RV	5.0896e-16
DBNDD1	2.8211	RV	1.08039e-09
AQP7P1	2.80752	RV	9.25943e-29
PWWP2B	2.78995	RV	2.05237e-10
SHISA4	2.78703	RV	1.0578e-22
AVPR2	2.77635	RV	8.25664e-05
MLXIPL	2.75574	RV	0.0254378
P2RY14	2.74706	RV	3.5172e-11
TRAPPC5	2.74114	RV	0.000188221
ABCB1	2.73531	RV	1.05154e-07
PROB1	2.72788	RV	2.0916e-08
NOTCH3	2.69911	RV	1.03833e-11
FHL1	2.69773	RV	5.22336e-07
ITIH5	2.69133	RV	1.66017e-16
ECH1	2.69041	RV	6.52493e-19
MAMDC4	2.69032	RV	2.82549e-06
ART5	2.68628	RV	3.13339e-07
C3orf55	2.68443	RV	4.12054e-05
FLT4	2.67794	RV	2.76986e-10
MIB2	2.67509	RV	3.77164e-05
NPTX2	2.66444	RV	7.29111e-13
CCDC85A	2.64387	RV	4.93626e-14
BDH1	2.64329	RV	1.13881e-25
NT5M	2.64114	RV	2.80805e-08
HIST1H1C	2.64056	RV	1.73227e-19
OGDH	2.63437	RV	4.94398e-25
MAPT	2.63176	RV	3.14146e-13
PAIP2B	2.63112	RV	3.92684e-15
FAM167B	2.62445	RV	1.77667e-06
PDE1C	2.62	RV	9.23108e-24
CSRP2	2.61723	RV	1.85628e-12
PNPLA2	2.60747	RV	7.69281e-13
MYL12A	2.60669	RV	8.93401e-11
ENO3	2.59358	RV	3.86837e-20
HAGHL	2.59329	RV	4.24618e-07
KLHL34	2.59245	RV	1.14e-05
GPR157	2.59244	RV	3.32447e-05
DVL1	2.59159	RV	3.51023e-07
RHOQ	2.58794	RV	2.14301e-19
ITGA9	2.58203	RV	1.02873e-10
CILP	2.56105	RV	4.97946e-11
EXTL1	2.55466	RV	4.65691e-08
EFHD1	2.54982	RV	2.05123e-18
HSPA12B	2.54495	RV	3.27675e-11
C3orf43	2.53859	RV	8.32673e-10
DIRAS3	2.53273	RV	0.000351832
XPO4	2.5311	RV	2.25346e-17
PDGFRL	2.52325	RV	2.25481e-06
ZNF385D	2.52019	RV	9.04476e-05
CXorf36	2.51905	RV	5.42849e-18
CEBPA	2.51816	RV	0.031248
SLC9A3R2	2.51243	RV	1.11272e-05
PDE4A	2.51092	RV	5.98954e-12
ZBED6	2.50855	RV	9.13164e-07
FRK	2.50815	RV	1.33086e-08
RAMP1	2.49654	RV	3.12174e-09
SCD	2.4965	RV	0.0336925
DARC	2.49083	RV	7.68134e-05
REP15	2.49063	RV	1.11845e-08
FAM81A	2.47394	RV	2.45516e-05
FMO5	2.47334	RV	0.00242384
PPP1R16A	2.46186	RV	2.43853e-06
HOMER2	2.45597	RV	1.4245e-18
TST	2.44822	RV	5.32145e-09
SLC52A3	2.44474	RV	1.61678e-05
SLC26A10	2.44456	RV	3.52914e-07
TRIM54	2.44122	RV	9.37078e-19
LRRC3	2.4411	RV	0.000104476
FAM162B	2.44002	RV	5.42814e-07
C10orf54	2.43905	RV	7.52451e-09
TPD52L1	2.4358	RV	1.09338e-09
ACAT1	2.43091	RV	2.70844e-19
NDUFB7	2.43043	RV	0.000151446
BRICD5	2.42969	RV	0.000296483
MASP1	2.42737	RV	1.25748e-14
SH3RF2	2.42503	RV	2.71623e-15
HSPB7	2.42502	RV	3.5855e-16
SMTNL2	2.40855	RV	1.97034e-08
NFU1	2.40314	RV	1.09796e-22
ARHGDIG	2.40308	RV	0.00168576
APLN	2.40032	RV	3.28726e-08
BTNL9	2.39802	RV	4.89603e-17
USHBP1	2.39741	RV	2.6183e-07
SCN4B	2.39433	RV	1.72983e-10
ADCK3	2.39292	RV	3.21399e-14
CDKN1C	2.38891	RV	1.78831e-11
FHOD3	2.38832	RV	6.55681e-23
ACADVL	2.38629	RV	2.24024e-17
AIF1L	2.38384	RV	6.82324e-15
ARVCF	2.37812	RV	3.58675e-05
DES	2.3718	RV	1.12481e-11
MRPL41	2.36879	RV	7.06676e-07
SSNA1	2.36798	RV	1.27861e-06
HIST1H2BD	2.36758	RV	5.25744e-15
PFKM	2.36229	RV	1.95983e-16
NETO2	2.36216	RV	1.36857e-06
TESC	2.36089	RV	1.96045e-09
ECI1	2.35873	RV	1.87448e-09
CD36	2.35819	RV	1.77374e-18
PCYT2	2.35735	RV	6.6626e-17
LINC00116	2.35624	RV	9.5501e-10
PHPT1	2.35154	RV	1.72742e-09
PACSIN3	2.35071	RV	1.45256e-12
CD82	2.34961	RV	1.15663e-09
RNF150	2.34858	RV	5.36365e-20
LRSAM1	2.34798	RV	5.0896e-16
CEP85L	2.34663	RV	6.99929e-11
OSR2	2.33761	RV	7.02292e-07
TPSB2	2.33427	RV	0.00348761
RNPEPL1	2.33381	RV	9.40422e-09
GYG2	2.33234	RV	0.0150175
PCDHGA3	2.32979	RV	1.18226e-08
YIF1B	2.32706	RV	1.07815e-10
C1orf95	2.32694	RV	2.20971e-06
42805	2.32593	RV	0.00149954
GABRE	2.32545	RV	2.34654e-10
BCKDK	2.32227	RV	7.06572e-15
LAMA4	2.3208	RV	1.93111e-23
LPCAT3	2.31549	RV	6.83222e-22
TSPO	2.31314	RV	2.83678e-05
GPR146	2.31105	RV	4.60154e-09
SYNPO2	2.30253	RV	3.62775e-16
PARP1	2.30228	RV	4.26451e-21
MYH7B	2.30058	RV	1.53073e-11
KIAA1161	2.30034	RV	2.65997e-09
ITPKB	2.29886	RV	1.56464e-16
NRG2	2.29814	RV	5.36699e-05
DNLZ	2.2964	RV	2.87565e-06
PLXDC1	2.29607	RV	1.11332e-12
OBSCN	2.29032	RV	1.95494e-08
RNF125	2.2857	RV	1.33467e-10
MFI2	2.28399	RV	1.32212e-06
AZI1	2.2822	RV	3.54119e-05
RGS5	2.28169	RV	3.02795e-14
NTHL1	2.28165	RV	2.04933e-05
PPM1L	2.27966	RV	5.6433e-12
HRH2	2.279	RV	1.34625e-09
BAALC	2.27571	RV	1.68433e-05
SLC22A3	2.27544	RV	0.000378482
PPP1R1C	2.27146	RV	7.91174e-16
CKMT2	2.26483	RV	3.95527e-12
ST6GALNAC1	2.26441	RV	0.000160971
EEF1A2	2.25479	RV	2.55892e-10
NCEH1	2.25475	RV	8.96391e-18
FAIM3	2.25392	RV	1.88875e-05
PXMP2	2.2532	RV	2.89239e-16
ALKBH7	2.2531	RV	2.03655e-06
BAIAP3	2.25286	RV	3.67222e-05
PPARGC1B	2.24721	RV	1.19675e-07
ECSIT	2.24444	RV	6.33516e-12
PKIA	2.24117	RV	5.99122e-19
SMCR7	2.23952	RV	3.66281e-12
[truncated: 1,048 more rows]

## Sheet: RV vs LV
Right Ventricle vs Left Ventricle
Gene	Fold Difference	Region Enriched	FDR
CACNA1E	4.5659	RV	4.23125e-08
SMOC1	4.16759	RV	0.000760485
THRSP	4.07673	RV	0.0326329
PLIN1	3.76436	RV	0.0327956
LGALS12	3.5983	RV	0.00945886
TF	3.4723	RV	0.0139051
SCD	3.38375	RV	0.0339126
KIF26B	3.09426	RV	1.09893e-05
FGFBP2	3.0224	RV	5.83342e-12
LGR6	2.88697	RV	6.52614e-09
CNTFR	2.8151	RV	0.000229524
SLC19A3	2.76581	RV	0.0134855
FASN	2.73381	RV	0.00233264
INHBA	2.63035	RV	3.32216e-05
IGLL5	2.59328	RV	9.86726e-05
PLA2G2A	2.58546	RV	1.23291e-08
DGAT2	2.55041	RV	0.00658113
CP	2.54712	RV	0.000146842
CHI3L2	2.51593	RV	0.0328079
BMPER	2.50814	RV	0.00193943
FAM83B	2.37656	RV	0.00197439
CHRDL2	2.36102	RV	2.02979e-05
PRELID2	2.34219	RV	0.00515344
SNAP91	2.31901	RV	0.00875299
GYG2	2.31277	RV	0.0106102
CEBPA	2.31053	RV	0.0110855
SCUBE3	2.29176	RV	6.78631e-06
FGFR4	2.2762	RV	0.000145004
IGJ	2.25658	RV	0.00228755
FNDC4	2.20417	RV	0.0018131
LRRN3	2.17841	RV	0.0135111
C1orf105	2.14763	RV	0.00021083
COL28A1	2.14747	RV	0.00010692
SLC29A4	2.11789	RV	0.00217781
CFD	2.10526	RV	2.53264e-07
MGST1	2.09097	RV	2.94946e-05
PTPRF	2.05361	RV	0.0205734
ANGPTL4	2.02269	RV	4.30487e-05
GPD1	2.01395	RV	0.0111785
ELOVL6	2.01146	RV	0.0242949
AKR1C2	1.973	RV	5.34497e-07
FAIM2	1.95925	RV	3.94405e-08
BMX	1.9325	RV	0.0106102
FIGF	1.92603	RV	0.00299345
ECT2L	1.91522	RV	0.00168033
TMEM132C	1.91335	RV	0.0186813
BMP7	1.91306	RV	0.00168033
FCGBP	1.89247	RV	0.000309719
SCN4A	1.87784	RV	0.0262714
GPR64	1.87543	RV	0.00858756
MARCO	1.86263	RV	0.00792107
RARRES1	1.85445	RV	0.011614
CDO1	1.8468	RV	2.96915e-06
OTOGL	1.84667	RV	0.0219677
HMGCS2	1.84154	RV	0.00382644
TPSB2	1.83788	RV	0.0102283
PLCH1	1.83568	RV	0.0468341
AKR1C1	1.83208	RV	3.02685e-11
CD248	1.82912	RV	4.501e-06
TOP2A	1.82315	RV	0.0432337
GDPD5	1.82259	RV	0.00113552
VCAN	1.81217	RV	1.12823e-09
ITGB6	1.80907	RV	0.00599568
GPAM	1.80257	RV	0.00185768
ST14	1.79927	RV	0.0137292
SLC2A5	1.79846	RV	0.000248907
ADAMTSL2	1.79118	RV	7.90733e-05
SERPINA5	1.7844	RV	0.00084475
SSTR5	1.77674	RV	0.0192281
OSR2	1.75152	RV	0.00105763
ZNF703	1.74318	RV	0.00340628
GPC3	1.74134	RV	0.000769287
COLEC11	1.7322	RV	0.0114689
PLVAP	1.73163	RV	0.000166013
MYRIP	1.72236	RV	0.00338659
RRM2	1.72072	RV	0.0077411
SERPINA3	1.7207	RV	0.000747758
HAS2	1.71468	RV	0.012138
C3orf55	1.70331	RV	0.00175297
SCARA5	1.69084	RV	7.12407e-07
CCBE1	1.67975	RV	0.0436231
ANKRD35	1.67886	RV	0.0126965
KCNK3	1.67379	RV	0.0439664
MAPK10	1.66559	RV	0.002273
AOC3	1.65872	RV	0.000773872
KCNK1	1.65227	RV	4.64239e-09
ABI3BP	1.65101	RV	1.59599e-07
MARCKSL1	1.65044	RV	0.00047231
TMEM45A	1.64549	RV	0.00060715
CPA3	1.6361	RV	0.000467912
TIAM1	1.63531	RV	0.000531555
ARHGEF4	1.63467	RV	0.0269827
TMEM255B	1.63261	RV	0.0121073
VIT	1.62107	RV	9.83772e-06
BOK	1.62057	RV	0.0101458
HK3	1.62054	RV	0.00652395
PCK2	1.60573	RV	0.00154654
GSTM5	1.6046	RV	0.0070067
KIAA1755	1.60071	RV	0.000467912
RARRES2	1.59612	RV	0.00751346
GNAO1	1.58556	RV	2.18561e-07
FAM184A	1.58298	RV	0.0382896
ADH1C	1.57979	RV	0.0161182
FBLN2	1.57818	RV	1.23291e-08
TRPV3	1.57802	RV	0.00592737
CHL1	1.5776	RV	0.0363171
C1QC	1.57728	RV	0.000107082
NOVA1	1.57536	RV	0.00280785
CYP1B1	1.57417	RV	0.0479922
APBB1IP	1.57047	RV	0.0195769
LRP1	1.56917	RV	0.000208997
NINJ2	1.56686	RV	0.00111351
C1QTNF9	1.56461	RV	0.00816697
NFXL1	1.56459	RV	0.0269827
ISLR	1.5621	RV	5.40333e-05
PLAC9	1.55742	RV	0.00213821
IGF1	1.55051	RV	0.0401207
C1QB	1.54807	RV	2.77362e-05
SYBU	1.5473	RV	0.0173306
GGTA1P	1.54724	RV	7.39665e-05
FABP4	1.54613	RV	0.0134004
ALDH1A1	1.54565	RV	1.00842e-05
ANGPT1	1.5449	RV	2.77792e-06
EFEMP1	1.54383	RV	0.00014447
CCRL1	1.54377	RV	0.0150554
IGSF10	1.53853	RV	0.0424653
DCLK1	1.53578	RV	4.46197e-06
SCD5	1.53515	RV	0.0103058
GLYCTK	1.53362	RV	0.00390392
PLTP	1.53218	RV	0.00217781
SLC9A9	1.5298	RV	0.00647407
FBLN1	1.52668	RV	2.41927e-06
LOX	1.52045	RV	0.00335295
ZDHHC12	1.51964	RV	0.00841561
PDE11A	1.51913	RV	0.044324
AKR1C3	1.51815	RV	3.54851e-06
HPN	1.51424	RV	0.0441141
SNX10	1.51056	RV	0.0288939
GLIS3	1.50994	RV	0.00613903
MRC2	1.50904	RV	3.42655e-05
CLEC2D	1.50882	RV	0.000457651
PTPRS	1.50791	RV	2.13426e-05
HTRA3	1.50725	RV	1.28324e-05
CD209	1.50664	RV	0.0267194
G6PD	1.50381	RV	0.00149361
ADH1B	1.4993	RV	0.0135881
IGSF11	1.49926	RV	0.0292551
KIF11	1.49914	RV	0.0493023
SUSD4	1.49611	RV	0.0103058
APCDD1	1.49485	RV	8.82609e-06
SH3GL2	3.20606	LV	7.39665e-05
HCN2	2.80583	LV	0.00295302
GUCA1C	2.58938	LV	2.39324e-05
CRIP3	2.55735	LV	8.17117e-06
CTNND2	2.47599	LV	0.00858756
OGDHL	2.44931	LV	0.000544915
TNNT3	2.42346	LV	5.91781e-08
KCNJ4	2.41248	LV	2.94946e-05
EDIL3	2.29701	LV	0.000110573
CLIC6	2.29552	LV	1.95767e-09
ST8SIA5	2.28456	LV	0.000207222
ANKRD2	2.19397	LV	5.4036e-07
PCDH7	2.12266	LV	2.92397e-07
SFRP1	1.93734	LV	0.000248907
ST8SIA2	1.92737	LV	0.00246853
HSPA4L	1.88069	LV	8.65027e-08
DPP4	1.87321	LV	2.74256e-05
IRF6	1.8096	LV	5.83342e-12
ESRRB	1.80397	LV	0.000312654
DIO2	1.79854	LV	0.00171937
PTPN3	1.78387	LV	3.8984e-09
NPR3	1.77999	LV	0.00185768
FAM180A	1.77113	LV	0.000119637
RAPGEF4	1.76491	LV	0.00103108
BDNF	1.75665	LV	0.000255491
SLC47A1	1.75128	LV	0.00274951
RUNX2	1.74925	LV	0.0281705
GEM	1.71351	LV	0.0333163
JAK2	1.71154	LV	0.000396316
EDNRA	1.71152	LV	0.000304448
E2F8	1.70621	LV	0.00841561
CPVL	1.70328	LV	1.05186e-07
PROS1	1.6964	LV	2.18561e-07
INPP4B	1.68486	LV	0.00349978
KBTBD8	1.67779	LV	5.34497e-07
KLHL34	1.66935	LV	0.00319269
SLC30A2	1.65276	LV	0.00107458
ANKRD33B	1.64835	LV	0.00816697
CHN2	1.64325	LV	4.71053e-06
GPR63	1.6426	LV	0.0122751
ABCC8	1.64073	LV	0.0139313
CDCA2	1.63361	LV	0.000103553
FAM155B	1.63125	LV	0.00029925
LPHN3	1.6272	LV	1.00842e-05
P2RX3	1.6059	LV	0.0150943
GNB3	1.5863	LV	0.00090087
C8orf47	1.58584	LV	0.0164023
IGF2	1.57945	LV	0.0259063
DNAAF3	1.57765	LV	0.0102283
PFKFB2	1.57465	LV	1.24178e-06
CYP2J2	1.56644	LV	0.0114547
NOV	1.55831	LV	0.00709466
RABGAP1L	1.54811	LV	0.00217781
EEF1DP3	1.54527	LV	0.0188955
ABCB1	1.51653	LV	0.00231124
CRYM	1.51525	LV	0.00402433
PAQR5	1.49728	LV	0.032702
