# Supplementary material for: Regional Differences in mRNA and lncRNA Expression Profiles in Non-Failing Human Atria and Ventricles
Source: Sci Rep. 2018 Sep 17;8:13919. doi: 10.1038/s41598-018-32154-2 (PMC6141608; doi:10.1038/s41598-018-32154-2)
Supplement: Supplementary file 4 — Supplementary Dataset 3 [file 41598_2018_32154_MOESM4_ESM.xlsx]

## Sheet: LV vs IVS
Left Ventricle vs Interventricular Septum
lncRNA	Fold Difference	Region Enriched	FDR	Chr	Start	End
NONHSAG049243.2	7.98845	LV	0.0305093	7	155238273	155254077
NONHSAG052634.2	3.19849	LV	0.0106413	9	79391303	79391759
NONHSAG053803.2	2.10613	LV	0.0106413	9	136668555	136672675
NONHSAG006512.2	1.92084	LV	0.0350605	10	90981876	90990694
NONHSAG010542.2	1.75948	LV	0.0305093	12	12915191	12917931
NONHSAG065236.1	1.56133	LV	0.0087923	12	132550728	132554947
NONHSAG027391.2	1.49709	IVS	0.0128085	2	30343235	30404135
NONHSAG013374.2	1.71474	IVS	0.0305093	13	44075320	44137344
NONHSAG096400.1	1.91406	IVS	0.0305093	7	64483823	64489772
NONHSAG030689.2	2.00355	IVS	0.0131914	2	226970601	226982274
NONHSAG077610.1	2.02461	IVS	0.0087923	2	105516560	105541268
NONHSAG032106.2	2.54745	IVS	0.0087923	20	57156017	57162374
NONHSAG047431.2	2.54831	IVS	0.00785657	7	41685114	41687045
NONHSAG004884.2	2.7013	IVS	0.00785657	1	245707151	245709431

## Sheet: RV vs IVS
Right Ventricle vs Interventricular Septum
lncRNA	Fold Difference	Region Enriched	FDR	Chr	Start	End
NONHSAG049243.2	19.3676	RV	6.42687e-30	7	155238273	155254077
NONHSAG039167.2	6.82555	RV	0.000160706	4	155442805	155448614
NONHSAG036322.2	4.45065	RV	5.69233e-07	3	147688942	147732447
NONHSAG038627.2	4.21345	RV	0.000499521	4	110045845	110047322
NONHSAG000557.2	3.73762	RV	0.00139157	1	19975435	19979601
NONHSAG083112.1	3.58317	RV	0.000841016	21	28103899	28109668
NONHSAG052634.2	3.3249	RV	0.000499521	9	79391303	79391759
NONHSAG036955.2	3.32296	RV	0.000120661	3	189132253	189153000
NONHSAG002507.2	2.96293	RV	2.32479e-05	1	115283033	115368263
NONHSAG011179.2	2.93303	RV	0.0422262	12	52058458	52059503
NONHSAG069062.1	2.86859	RV	0.00167601	14	105668123	105741795
NONHSAG035969.2	2.65426	RV	0.0113072	3	126265985	126275198
NONHSAG016096.1	2.62543	RV	0.0190417	14	105854958	105859672
NONHSAG010542.2	2.49585	RV	0.0338873	12	12915191	12917931
NONHSAG038978.2	2.45701	RV	0.00226859	4	141303087	141332619
SSTR5	2.36299	RV	8.92413e-13	16	1072755	1081454
NONHSAG016150.2	2.30645	RV	1.54678e-06	14	105769102	106422169
NONHSAG016109.2	2.23121	RV	0.0321717	14	105582801	106511416
NONHSAG035262.2	2.21659	RV	0.000428382	3	57756274	57858155
NONHSAG019602.2	2.201	RV	0.00468161	16	58421292	58462470
NONHSAG091293.1	2.15868	RV	6.25532e-08	5	145929664	145935747
NONHSAG067469.1	2.14031	RV	8.91944e-05	13	40079105	40273509
NONHSAG037887.2	2.13935	RV	0.0247563	4	47830999	47907522
NONHSAG045503.2	2.13925	RV	0.000682245	6	170147105	170151139
NONHSAG053803.2	2.1389	RV	0.00226859	9	136668555	136672675
NONHSAG038469.1	2.09667	RV	0.0182594	4	99313101	99317812
NONHSAG020315.2	2.0348	RV	0.0243158	16	88881037	88887136
NONHSAG019603.2	2.03254	RV	0.0494922	16	58446790	58447019
NONHSAG017903.2	2.03242	RV	0.000632959	15	90902859	90903734
NONHSAG015952.2	2.03163	RV	0.0422262	14	101552220	101560431
NONHSAG032555.1	1.99132	RV	8.66962e-05	21	26825506	26839042
NONHSAG037887.1	1.9788	RV	0.00487474	4	47833016	47909539
NONHSAG006735.2	1.92347	RV	0.0117975	10	101819040	101829564
NONHSAG084068.1	1.81328	RV	0.0355447	22	49929561	49935538
NONHSAG049062.2	1.7873	RV	0.0441521	7	145675880	145681370
NONHSAG087617.1	1.77667	RV	0.0470146	4	74097865	74099196
NONHSAG005082.2	1.77389	RV	0.0451403	10	4980065	4983280
NONHSAG020389.1	1.7679	RV	0.0120407	16	90167613	90172724
NONHSAG018440.1	1.74161	RV	0.000636505	16	4385870	4387819
NONHSAG021970.2	1.73405	RV	0.0329678	17	45190930	45222222
NONHSAG015732.2	1.70045	RV	0.0254039	14	91752855	91760207
NONHSAG001601.2	1.69788	RV	0.0237151	1	56994778	56996848
NONHSAG027468.2	1.65371	RV	0.0378125	2	36764293	36765873
NONHSAG006512.2	1.62767	RV	0.00709826	10	90981876	90990694
NONHSAG073821.1	1.60167	RV	0.00945895	17	68995267	69008122
NONHSAG055620.1	1.50869	RV	0.0159118	X	154354849	154357244
BANCR	6.16361	IVS	9.82968e-05	9	69296680	69307056
NONHSAG016518.2	2.6733	IVS	31.6014	15	36106977	36182964
NONHSAG027042.2	2.58779	IVS	14.274	2	13300685	13331595
NONHSAG023787.2	2.39421	IVS	16.716	18	46667821	46676866
NONHSAG039367.2	2.30129	IVS	14.3118	4	173878221	173929526
NONHSAG027040.2	2.16922	IVS	13.3023	2	13000889	13290742
NONHSAG091193.1	2.1182	IVS	20.6145	5	122786926	122788324
NONHSAG025699.2	2.05109	IVS	15.5466	19	37545469	37551069
NONHSAG003335.2	2.03385	IVS	12.0508	1	165476840	165582155
NONHSAG038058.2	2.00563	IVS	27.9191	4	63462506	63494279
NONHSAG011597.2	1.98142	IVS	18.5482	12	67929234	67971120
NONHSAG005061.2	1.97891	IVS	12.3378	10	4191097	4240953
NONHSAG026965.2	1.91569	IVS	14.7298	2	9564605	9575622
NONHSAG037878.2	1.91274	IVS	15.9288	4	47431959	47438959
NONHSAG026117.2	1.89213	IVS	24.5613	19	47289988	47297019
NONHSAG023789.2	1.88373	IVS	17.2324	18	46756194	46800935
NONHSAG040887.2	1.8597	IVS	12.3309	5	82278421	82279461
NONHSAG035497.2	1.8538	IVS	17.2736	3	83953643	84128579
NONHSAG005060.2	1.85011	IVS	0.0146862	10	4200636	4243912
NONHSAG009910.2	1.79821	IVS	0.00610332	11	123454397	123460410
NONHSAG039063.2	1.79562	IVS	0.0329678	4	147487970	147496062
NONHSAG005499.2	1.75891	IVS	0.00293011	10	29409401	29487856
NONHSAG003920.2	1.68617	IVS	0.0301572	1	201355414	201356778
NONHSAG053168.2	1.66442	IVS	0.00801393	9	109130292	109135938
NONHSAG026539.1	1.65887	IVS	0.000281912	19	55155339	55161049
NONHSAG039364.2	1.6557	IVS	0.0049014	4	173694286	173698981
ALDH1L1-AS2	1.65225	IVS	8.19545e-05	3	126180064	126210168
NONHSAG034769.2	1.63555	IVS	0.0301572	3	37241788	37244195
NONHSAG096399.1	1.62285	IVS	0.0049014	7	64479947	64509383
NONHSAG015016.2	1.61484	IVS	0.0394287	14	54684687	54687935
NONHSAG053119.2	1.61291	IVS	0.0437519	9	106278391	106604870
NONHSAG026538.1	1.60427	IVS	0.0171107	19	55144576	55148979
NONHSAG038845.2	1.58383	IVS	0.0324979	4	127837766	127840730
NONHSAG071734.1	1.55723	IVS	0.0049014	16	58522969	58523842
NONHSAG002834.2	1.54783	IVS	0.00410468	1	150045313	150046666
NONHSAG032440.2	1.52213	IVS	0.034114	21	17500476	17512529
NONHSAG070384.1	1.50924	IVS	0.000324066	15	63584173	63603092
NONHSAG004104.1	1.49571	IVS	0.00901437	1	207078058	207095300
NONHSAG027393.2	1.49499	IVS	0.000636505	2	30689067	30697523

## Sheet: LA vs IVS
Left Atrium vs Interventricular Septum
lncRNA	Fold Difference	Region Enriched	FDR	Chr	Start	End
NONHSAG038636.2	394.925	LA	2.68873e-110	4	110595514	110615459
NONHSAG038634.2	180.307	LA	1.36725e-34	4	110512487	110519506
NONHSAG012803.2	139.288	LA	1.32494e-27	12	132329750	132337085
NONHSAG088337.1	129.94	LA	6.45439e-43	4	66862538	66870967
NONHSAG087741.1	112.195	LA	5.62545e-24	4	110611355	110612636
NONHSAG066697.1	104.238	LA	4.71638e-90	12	114445628	114446811
NONHSAG002314.1	103.19	LA	1.52623e-53	1	109289295	109299627
NONHSAG005854.1	99.3912	LA	3.43959e-64	10	50042956	50044714
NONHSAG038616.1	91.4074	LA	4.89142e-23	4	110605595	110608872
NONHSAG005838.2	89.8878	LA	4.05896e-20	10	47908063	47997742
NONHSAG041417.2	81.7497	LA	1.21476e-32	5	124847248	124876134
NONHSAG030103.2	74.2627	LA	6.11575e-99	2	190676943	190844681
NONHSAG003687.2	70.1347	LA	8.55341e-30	1	183439307	183443670
NONHSAG038198.2	60.8124	LA	1.34294e-35	4	74315799	74319336
NONHSAG080694.1	58.6501	LA	2.527e-64	2	163125091	163131647
NONHSAG044648.2	57.7344	LA	2.62148e-68	6	113616697	113632848
NONHSAG023565.2	54.4049	LA	1.15333e-79	18	24398450	24402714
NONHSAG061269.1	50.8827	LA	7.95291e-38	10	50042019	50044973
NONHSAG038073.2	48.2571	LA	1.1141e-36	4	65702107	65706811
NONHSAG011898.2	44.7153	LA	4.43489e-81	12	92421530	92492091
NONHSAG005895.2	39.3793	LA	5.21056e-31	10	50043704	50044771
NONHSAG064837.1	35.0666	LA	6.03684e-22	12	67889619	67928553
NONHSAG029960.1	33.0111	LA	3.73149e-31	2	179443516	179445633
NONHSAG029956.1	30.5054	LA	4.49791e-30	2	179385909	179639402
NONHSAG049243.2	28.0419	LA	5.1479e-41	7	155238273	155254077
NONHSAG029755.2	26.6926	LA	3.69325e-16	2	169100742	169101211
NONHSAG035938.2	25.9333	LA	1.39557e-16	3	125069795	125079534
NONHSAG022841.1	25.8332	LA	1.1683e-32	17	74845647	74857918
NONHSAG027185.2	24.6038	LA	2.21407e-20	2	21221174	21970960
NONHSAG051057.2	24.1865	LA	6.43732e-42	8	110609240	110632394
NONHSAG097912.1	22.028	LA	1.91784e-28	7	49616914	49618466
NONHSAG066364.1	21.9986	LA	6.75541e-29	12	67883905	67889491
NONHSAG042165.2	21.5652	LA	1.26468e-24	5	167937716	167953470
NONHSAG029584.2	21.505	LA	4.40697e-34	2	154688956	154698580
NONHSAG037044.2	21.3216	LA	4.58445e-13	3	194844308	194846905
NONHSAG038196.2	19.7888	LA	5.42004e-16	4	74278296	74330539
NONHSAG048904.2	19.7883	LA	1.34575e-48	7	137381040	137384178
NONHSAG000382.1	18.6404	LA	1.80513e-31	1	11845227	11849642
NONHSAG066918.1	17.5365	LA	2.98499e-11	13	30870494	30876849
NONHSAG023577.2	17.0203	LA	6.7814e-34	18	24933486	24987682
NONHSAG017437.2	16.6073	LA	1.91753e-43	15	74816288	74817849
NONHSAG035310.2	16.5658	LA	4.24281e-34	3	62925497	63148797
NONHSAG042312.2	15.5789	LA	6.53587e-09	5	176124156	176126055
NONHSAG049539.2	15.508	LA	1.81464e-31	8	11345747	11347502
NONHSAG034283.2	14.3889	LA	1.01966e-28	3	857124	870146
NONHSAG044892.2	14.3501	LA	1.76644e-12	6	134428239	134524495
LINC00842	13.933	LA	6.79015e-42	10	46398361	46453306
NONHSAG008739.2	13.8779	LA	6.70127e-44	11	66409157	66417138
NONHSAG034875.1	13.8085	LA	1.01634e-48	3	42716783	42724788
NONHSAG060679.1	13.6646	LA	1.23175e-18	10	90096032	90141158
NONHSAG037082.2	13.2179	LA	1.48477e-12	3	195908075	195911258
NONHSAG001950.1	13.1616	LA	1.23837e-15	1	84971973	85032789
NONHSAG044749.1	12.4952	LA	3.73728e-10	6	123390818	123394062
NONHSAG043529.1	12.3803	LA	4.38064e-12	6	31948167	31949223
NONHSAG013149.1	12.333	LA	4.73856e-27	13	30890496	30963377
NONHSAG003254.1	12.2635	LA	3.72441e-06	1	161192081	161193421
NONHSAG011179.2	11.8729	LA	0.00117825	12	52058458	52059503
NONHSAG070625.1	11.1415	LA	3.50032e-18	15	23385725	23401576
NONHSAG010542.2	10.8977	LA	1.38591e-41	12	12915191	12917931
NONHSAG010203.1	10.8721	LA	1.90247e-12	12	2952962	2956626
NONHSAG076408.1	10.1144	LA	3.2429e-28	19	16077788	16103005
NONHSAG023609.1	10.1018	LA	1.81197e-19	18	24923215	24926074
NONHSAG086240.1	10.0513	LA	2.02527e-16	3	43070697	43075405
NONHSAG006474.2	9.89764	LA	3.71156e-17	10	88932389	88940820
NONHSAG021944.2	9.6243	LA	4.00698e-25	17	44793198	44794474
NONHSAG060684.1	9.51537	LA	2.64679e-12	10	90984599	90996370
NONHSAG021945.2	9.46745	LA	1.35072e-27	17	44794746	44797783
NONHSAG016047.2	9.42276	LA	5.73499e-23	14	104113734	104115571
NONHSAG016326.2	9.18818	LA	2.46891e-33	15	26395065	26489751
NONHSAG050405.1	9.08699	LA	2.22694e-17	8	67024901	67027420
NONHSAG044894.2	9.02094	LA	6.1796e-11	6	134525313	134659837
NONHSAG023576.2	8.50394	LA	9.83657e-11	18	24725226	24929282
NONHSAG023632.2	8.45489	LA	7.02892e-12	18	31273345	31287640
NONHSAG006512.2	8.38556	LA	6.68194e-16	10	90981876	90990694
NONHSAG060683.1	8.23511	LA	1.03414e-13	10	90971857	90980673
NONHSAG003293.2	8.22497	LA	2.10689e-08	1	162607762	162628421
NONHSAG061444.1	7.95551	LA	2.12166e-17	10	90975277	90977002
NONHSAG071169.1	7.93194	LA	7.6767e-10	15	63887122	63891569
NONHSAG016921.2	7.92268	LA	2.77244e-15	15	52115076	52116958
NONHSAG006514.2	7.74158	LA	2.45208e-13	10	90994619	91006390
NONHSAG037816.1	7.57548	LA	7.3202e-13	4	40751980	40810560
NONHSAG076347.1	7.53325	LA	4.40418e-14	19	6716385	6717742
NONHSAG061443.1	7.51872	LA	2.63351e-21	10	90951055	90987728
NONHSAG058733.1	7.49547	LA	0.000153289	1	11859691	11860852
NONHSAG072313.1	7.4838	LA	1.72437e-09	16	84889208	84907725
NONHSAG006596.1	7.27428	LA	7.07696e-14	10	97846432	97850240
NONHSAG036322.2	7.24771	LA	1.51616e-08	3	147688942	147732447
NONHSAG012372.1	7.23308	LA	2.27888e-14	12	114370373	114375060
NONHSAG069085.1	7.16099	LA	2.98834e-12	14	23381985	23389627
NONHSAG035937.2	7.12364	LA	5.03533e-12	3	125062077	125064060
NONHSAG036734.2	7.06155	LA	5.39988e-21	3	178202049	178385418
NONHSAG060203.1	6.99447	LA	3.91499e-13	10	668459	669581
NONHSAG054396.1	6.97597	LA	1.13762e-16	X	47566589	47612855
NONHSAG073880.1	6.95488	LA	2.2064e-10	17	77797713	77798842
NONHSAG041156.2	6.88951	LA	8.6325e-12	5	102694105	102879709
NONHSAG029605.2	6.80258	LA	7.19039e-07	2	156787790	156865730
NONHSAG070633.1	6.78192	LA	2.82183e-09	15	26557597	26557937
NONHSAG087267.1	6.72189	LA	5.27005e-11	3	194834769	194838945
NONHSAG070632.1	6.68556	LA	3.59998e-13	15	26403432	26411176
NONHSAG037943.2	6.66155	LA	1.9403e-21	4	52945648	52958088
NONHSAG014472.1	6.65416	LA	2.52155e-17	14	23395689	23398603
NONHSAG038627.2	6.62363	LA	2.27368e-11	4	110045845	110047322
NONHSAG000557.2	6.58985	LA	4.38064e-12	1	19975435	19979601
NONHSAG014471.1	6.51133	LA	1.70298e-17	14	23391340	23392119
NONHSAG014470.1	6.40997	LA	2.00697e-19	14	23388664	23396105
NONHSAG029606.2	6.34621	LA	5.84786e-05	2	157033849	157050201
NONHSAG051037.1	6.24139	LA	2.41291e-06	8	109486079	109499145
NONHSAG037272.2	5.91325	LA	6.35625e-11	4	1571708	1580522
NONHSAG016924.2	5.88476	LA	3.25911e-09	15	52124560	52140246
NONHSAG052290.2	5.7811	LA	1.34802e-11	9	64464033	64469258
NONHSAG005217.2	5.74608	LA	3.88387e-11	10	10958406	10970817
NONHSAG022295.2	5.72112	LA	6.26389e-09	17	57045076	57051196
NONHSAG014469.1	5.68213	LA	4.50213e-14	14	23374542	23388358
NONHSAG088001.1	5.64682	LA	9.74905e-13	4	173935731	174166089
NONHSAG044922.2	5.60997	LA	1.4913e-23	6	135854035	136225751
NONHSAG043982.2	5.53613	LA	1.32012e-09	6	54839688	54846577
NONHSAG014436.2	5.41489	LA	4.27082e-10	14	21768827	22547626
NONHSAG030120.2	5.39875	LA	1.56648e-07	2	191692068	191741081
NONHSAG036362.1	5.37291	LA	4.53225e-14	3	149374838	149375593
NONHSAG006641.2	5.34369	LA	1.21208e-14	10	97822470	97841301
NONHSAG080660.1	5.34275	LA	3.35095e-07	2	157055171	157056472
NONHSAG078193.1	5.27144	LA	9.22482e-15	2	221572505	221574454
NONHSAG004042.1	5.08686	LA	9.92035e-20	1	204988783	204991257
NONHSAG018097.1	5.08145	LA	3.05809e-09	15	101087956	101099488
NONHSAG043677.1	4.99197	LA	1.35461e-07	6	36819836	36822439
NONHSAG017613.2	4.98392	LA	6.58809e-16	15	80195483	80404338
NONHSAG015530.2	4.98254	LA	3.30708e-23	14	76959556	76970171
NONHSAG022037.2	4.95634	LA	2.47115e-06	17	47303473	47325745
NONHSAG034674.2	4.87567	LA	3.71876e-14	3	30518867	30527186
NONHSAG098234.1	4.83774	LA	1.3581e-11	7	113465408	113466592
NONHSAG071369.1	4.76988	LA	1.86911e-11	15	98545998	98548877
NONHSAG011313.2	4.70625	LA	2.66839e-23	12	55685229	55688043
NONHSAG062285.1	4.70111	LA	1.24743e-06	10	86747633	86748598
NONHSAG062050.1	4.6941	LA	5.93103e-07	10	50135967	50137357
NONHSAG069062.1	4.57279	LA	1.61791e-11	14	105668123	105741795
NONHSAG004041.2	4.56885	LA	3.6748e-08	1	204946607	204947169
NONHSAG062183.1	4.54045	LA	4.42838e-16	10	69967643	69972365
NONHSAG041170.1	4.52774	LA	8.22263e-06	5	102865376	102877686
NONHSAG041002.2	4.23078	LA	3.71829e-11	5	91301320	91314529
NONHSAG090667.1	4.21342	LA	0.000268471	5	168891372	168892078
NONHSAG043676.1	4.19581	LA	0.000117963	6	36807549	36816400
NONHSAG002742.2	4.18762	LA	0.00021079	1	147809800	147811355
NONHSAG041457.2	4.10114	LA	2.82633e-07	5	127219033	127229813
NONHSAG026590.2	4.02673	LA	3.36444e-14	19	55538016	55539406
NONHSAG070691.1	4.02198	LA	2.82026e-08	15	39588356	39588882
NONHSAG018108.2	4.00435	LA	2.25576e-08	15	100893739	100919283
NONHSAG037041.1	3.95189	LA	6.73938e-08	3	194429077	194502897
NONHSAG037031.2	3.94905	LA	2.82463e-06	3	194487097	194518280
NONHSAG020795.2	3.94737	LA	2.1261e-09	17	9237593	9241855
NONHSAG028704.2	3.94094	LA	2.26032e-06	2	100104918	100107504
NONHSAG049977.2	3.90364	LA	0.00025391	8	37325417	37331989
NONHSAG036991.2	3.89912	LA	1.61791e-11	3	192566923	192571888
NONHSAG044849.2	3.87212	LA	5.98015e-06	6	132085082	132100395
NONHSAG031117.2	3.8407	LA	7.05646e-13	20	1888088	1894374
NONHSAG093174.1	3.8363	LA	3.78426e-09	6	36838670	36841162
NONHSAG015296.1	3.80744	LA	2.17571e-05	14	68888414	68888913
NONHSAG053168.2	3.7862	LA	1.05052e-27	9	109130292	109135938
NONHSAG048584.2	3.77792	LA	5.5101e-14	7	113469733	113484069
NONHSAG042042.2	3.72527	LA	3.2679e-05	5	157362614	157460079
NONHSAG015529.2	3.7211	LA	1.20152e-06	14	76938036	76973199
NONHSAG036255.2	3.69244	LA	0.00911396	3	141918251	141919021
NONHSAG048504.1	3.68955	LA	5.1028e-07	7	106264517	106269142
NONHSAG004142.2	3.64018	LA	4.95821e-13	1	207959363	207961806
NONHSAG052448.1	3.63588	LA	9.98998e-07	9	68397877	68409893
NONHSAG003124.2	3.60729	LA	1.05689e-11	1	156511694	156513316
NONHSAG028964.2	3.60166	LA	0.0090276	2	112188363	112190635
NONHSAG005616.1	3.59495	LA	0.00258498	10	35894426	35897081
NONHSAG010892.2	3.58627	LA	1.1218e-06	12	38906295	38912694
NONHSAG007767.2	3.57304	LA	7.39496e-14	11	17379754	17383531
NONHSAG097245.1	3.5687	LA	7.68267e-06	7	106270571	106270852
NONHSAG026310.2	3.54344	LA	6.42492e-13	19	50486487	50488066
NONHSAG037432.2	3.53618	LA	6.3407e-19	4	8355089	8358338
NONHSAG016267.1	3.53471	LA	6.92048e-06	15	23390721	23393943
NONHSAG032555.1	3.53454	LA	3.40611e-05	21	26825506	26839042
NONHSAG025554.2	3.53257	LA	3.19133e-05	19	35036333	35037060
NONHSAG041892.1	3.51139	LA	7.87162e-06	5	148442879	148489350
NONHSAG011894.2	3.46959	LA	4.03534e-12	12	92145572	92225361
NONHSAG030618.2	3.46349	LA	6.21814e-09	2	220805818	220853662
NONHSAG003252.1	3.45468	LA	0.000242992	1	161185023	161189038
NONHSAG061945.1	3.4313	LA	6.38091e-07	10	30641666	30644981
NONHSAG028469.2	3.3908	LA	0.000188215	2	88885898	88886172
NONHSAG038559.2	3.38262	LA	1.13275e-09	4	105133393	105147343
NONHSAG030889.1	3.36919	LA	1.98156e-08	2	237511714	237512780
NONHSAG044455.2	3.36811	LA	8.01976e-17	6	100881470	100882987
NONHSAG085555.1	3.35284	LA	1.53027e-05	3	64593767	64596932
NONHSAG005284.2	3.34777	LA	1.23889e-07	10	14524482	14527860
EMX2OS	3.34012	LA	5.11579e-07
NONHSAG034877.2	3.32889	LA	8.47945e-07	3	42702652	42706662
NONHSAG034672.2	3.32259	LA	7.92922e-11	3	30350721	30392145
NONHSAG043676.2	3.31333	LA	3.32716e-09	6	36839773	36848624
NONHSAG001935.2	3.30917	LA	5.70541e-19	1	83865722	83868153
NONHSAG026308.2	3.26076	LA	8.08117e-21	19	50480586	50509897
NONHSAG050980.2	3.24274	LA	8.21794e-13	8	103156989	103298782
NONHSAG048498.1	3.22902	LA	3.06654e-06	7	106012696	106410653
NONHSAG011893.2	3.22712	LA	8.1059e-05	12	91974185	92141129
NONHSAG036227.2	3.21111	LA	8.98339e-15	3	140571705	140577397
NONHSAG025521.1	3.21067	LA	1.51075e-10	19	35033366	35036300
NONHSAG022825.2	3.19201	LA	1.14461e-06	17	76557763	76565581
NONHSAG020184.2	3.16736	LA	7.67489e-13	16	85165046	85554167
NONHSAG026311.2	3.16638	LA	2.88795e-14	19	50490326	50500301
NONHSAG048875.1	3.16551	LA	1.11746e-07	7	134944532	134954782
NONHSAG074682.1	3.12965	LA	1.04286e-11	18	31191068	31205761
NONHSAG037214.2	3.11433	LA	3.6503e-05	4	656388	664210
NONHSAG054345.2	3.10563	LA	0.00089761	X	45745210	45852110
NONHSAG009666.1	3.10485	LA	8.65749e-06	11	114310216	114311748
NONHSAG101076.1	3.08069	LA	8.83924e-08	8	143204266	143209498
NONHSAG029002.2	3.07898	LA	5.75882e-06	2	113205925	113209396
NONHSAG003123.2	3.06553	LA	1.52453e-07	1	156509480	156511694
NONHSAG016150.2	3.05925	LA	6.08028e-07	14	105769102	106422169
NONHSAG101664.1	3.05019	LA	1.1305e-05	9	121309673	121310182
NONHSAG085720.1	3.05	LA	0.000546298	3	124974249	124975526
NONHSAG030101.2	3.04573	LA	4.98249e-13	2	190624533	190648685
NONHSAG069476.1	3.04163	LA	2.58655e-07	14	105742375	106627669
NONHSAG052978.1	3.02774	LA	2.06013e-05	9	99837952	99894181
NONHSAG086166.1	3.02535	LA	7.28224e-07	3	30414194	30416353
NONHSAG048864.2	3.02345	LA	3.38308e-07	7	134817251	134826498
NONHSAG047149.2	3.01233	LA	2.41538e-08	7	25593350	25750994
NONHSAG036259.1	3.00375	LA	0.00624938	3	141905007	141944258
NONHSAG014666.2	2.97183	LA	0.000557914	14	33985152	34014196
NONHSAG083741.1	2.95872	LA	0.000268471	22	38742624	38743115
NONHSAG062284.1	2.94316	LA	1.67125e-06	10	86740399	86741188
NONHSAG049184.1	2.94134	LA	9.74905e-13	7	151562746	151566014
NONHSAG079649.1	2.9166	LA	2.53664e-11	2	10901154	10901806
NONHSAG005248.2	2.90926	LA	6.22947e-11	10	12244750	12247845
NONHSAG011599.2	2.90313	LA	0.0206146	12	67989381	68234687
NONHSAG037096.1	2.88523	LA	2.47411e-06	3	195869506	195887761
NONHSAG000835.2	2.87808	LA	1.49817e-06	1	28505942	28510892
NONHSAG023443.1	2.87054	LA	8.03323e-07	18	13612027	13616158
NONHSAG016096.1	2.84049	LA	0.000268471	14	105854958	105859672
NONHSAG037433.1	2.83757	LA	7.52748e-11	4	8358048	8360149
NONHSAG055388.2	2.83267	LA	1.09823e-08	X	135422617	135428022
NONHSAG018080.2	2.83122	LA	2.66786e-12	15	99807022	99974010
NONHSAG037891.2	2.82328	LA	0.000262284	4	47913805	47990737
NONHSAG030619.2	2.8165	LA	2.60155e-13	2	220880165	220938337
NONHSAG037434.2	2.80907	LA	4.38484e-09	4	8364132	8365758
NONHSAG067779.1	2.80173	LA	9.8414e-10	13	110174709	110307109
NONHSAG065209.1	2.79053	LA	2.23138e-05	12	130962174	130963028
NONHSAG044880.1	2.78663	LA	8.48228e-06	6	134142284	134175130
NONHSAG020183.2	2.76373	LA	3.23591e-06	16	85142681	85168972
NONHSAG062903.1	2.76017	LA	1.65971e-05	11	67368005	67368861
NONHSAG034525.1	2.7572	LA	0.000704384	3	15452842	15457367
NONHSAG002507.2	2.74835	LA	0.000141944	1	115283033	115368263
NONHSAG052772.2	2.7461	LA	0.00238734	9	89088604	89109935
NONHSAG037887.2	2.74575	LA	0.00321714	4	47830999	47907522
NONHSAG007669.1	2.73951	LA	1.01441e-06	11	11969570	11974324
NONHSAG054487.2	2.73365	LA	1.58483e-05	X	51395833	51465661
NONHSAG011665.2	2.73363	LA	0.0258835	12	70468079	70571442
NONHSAG032239.2	2.72178	LA	0.0020261	20	62575589	62577507
NONHSAG008611.1	2.71983	LA	8.64022e-05	11	64120892	64125003
NONHSAG026230.2	2.71438	LA	1.95345e-06	19	49331616	49340303
NONHSAG050080.2	2.70542	LA	1.64202e-11	8	41660990	41665658
NONHSAG073162.1	2.70205	LA	6.99015e-07	17	44777950	44780579
NONHSAG061568.1	2.69484	LA	0.000856648	10	116890203	116890540
NONHSAG082560.1	2.6943	LA	6.94002e-06	20	50450846	50457745
NONHSAG019423.2	2.69424	LA	0.00154391	16	50645808	50649249
NONHSAG036955.2	2.68163	LA	0.000332053	3	189132253	189153000
NONHSAG078132.1	2.68085	LA	1.82069e-06	2	210028416	210029156
NONHSAG088104.1	2.6741	LA	3.0983e-05	4	189809119	189810758
NONHSAG021743.1	2.65941	LA	0.000880921	17	38498650	38506070
NONHSAG022117.1	2.65424	LA	1.31914e-09	17	47308233	47316621
NONHSAG020486.2	2.62778	LA	1.62304e-05	17	2043474	2044968
NONHSAG043059.2	2.62534	LA	1.62847e-08	6	14229869	14608323
NONHSAG037887.1	2.62391	LA	0.00353375	4	47833016	47909539
NONHSAG002857.2	2.6206	LA	6.20584e-05	1	150544761	150548321
NONHSAG015311.2	2.61384	LA	6.22201e-05	14	68887784	68888084
NONHSAG058298.1	2.60941	LA	1.91619e-06	1	180191836	180193517
NONHSAG011597.2	2.58796	LA	0.000529295	12	67929234	67971120
NONHSAG087617.1	2.58779	LA	4.01896e-06	4	74097865	74099196
NONHSAG022004.1	2.58594	LA	9.71349e-05	17	43697705	43893909
NONHSAG013569.2	2.58347	LA	2.20804e-06	13	52167708	52291557
NONHSAG018964.2	2.58304	LA	0.000765947	16	27313602	27362306
NONHSAG035332.2	2.58296	LA	0.00110795	3	64536386	64592757
NONHSAG034129.1	2.57476	LA	6.57825e-07	22	45559877	45568087
NONHSAG047109.2	2.57007	LA	3.43413e-08	7	23206012	23208045
NONHSAG009662.2	2.55806	LA	1.49163e-05	11	114306708	114309729
NONHSAG025579.2	2.55552	LA	1.49298e-05	19	35422717	35434663
NONHSAG000058.2	2.55028	LA	0.000298329	1	916864	921016
NONHSAG004261.2	2.54946	LA	5.93103e-07	1	213817226	213988508
NONHSAG006126.2	2.54795	LA	1.83307e-06	10	69936760	69966401
NONHSAG050506.2	2.54592	LA	7.1299e-05	8	73061423	73063205
NONHSAG034128.1	2.54369	LA	1.65554e-09	22	45529452	45559725
NONHSAG022764.2	2.53688	LA	1.26742e-05	17	75605866	75607130
NONHSAG030916.2	2.52995	LA	2.47411e-06	2	237538882	237551301
NONHSAG012703.2	2.52946	LA	0.000465694	12	127130073	127153413
NONHSAG003293.1	2.52167	LA	1.79097e-06	1	162577552	162598177
NONHSAG002861.2	2.5189	LA	3.69189e-06	1	150564620	150572853
NONHSAG000595.1	2.50164	LA	0.000100291	1	21602542	21604868
NONHSAG098742.1	2.49776	LA	0.00010372	8	32766124	32767959
NONHSAG010206.2	2.49169	LA	0.00472751	12	2957650	2959824
NONHSAG011863.2	2.49128	LA	0.00151775	12	89351014	89353271
NONHSAG055200.1	2.49049	LA	2.01643e-05	X	119021624	119021859
NONHSAG073144.1	2.49038	LA	0.00116365	17	42853641	42857296
NONHSAG039063.2	2.49024	LA	3.98904e-08	4	147487970	147496062
NONHSAG050259.2	2.48726	LA	5.16846e-05	8	55536871	55542054
NONHSAG053677.2	2.48463	LA	9.42629e-24	9	133019428	133021175
NONHSAG043059.1	2.47822	LA	8.46141e-05	6	14230100	14608554
NONHSAG012766.2	2.46616	LA	4.21409e-05	12	131129728	131132566
NONHSAG019540.2	2.44972	LA	0.000130271	16	56682469	56688052
NONHSAG022859.2	2.43947	LA	4.11533e-09	17	77527465	77568690
NONHSAG038290.2	2.43942	LA	3.19466e-15	4	78913229	78916363
NONHSAG009722.2	2.43344	LA	1.48048e-09	11	117199323	117210292
NONHSAG008499.2	2.43318	LA	2.25226e-06	11	61955935	61958838
NONHSAG015512.2	2.43166	LA	3.77283e-05	14	76200231	76202788
NONHSAG093982.1	2.43088	LA	0.000131086	6	14499209	14501267
NONHSAG058170.1	2.41243	LA	0.000209061	1	155208285	155208546
NONHSAG018518.1	2.41213	LA	2.8628e-05	16	8806824	8809490
NONHSAG086165.1	2.41105	LA	7.6778e-05	3	30409297	30411940
NONHSAG005962.2	2.39633	LA	0.0157287	10	58999502	59065859
NONHSAG019603.2	2.39216	LA	0.000149584	16	58446790	58447019
NONHSAG019537.1	2.38052	LA	0.00068861	16	56682792	56686548
BCYRN1	2.35092	LA	3.06618e-08	2	47335314	47335514
NONHSAG003621.1	2.34723	LA	3.17797e-05	1	180167143	180169859
NONHSAG026381.2	2.34711	LA	9.33951e-05	19	51694209	51712387
NONHSAG041011.2	2.34577	LA	0.000521462	5	92082596	92479426
NONHSAG036430.2	2.34219	LA	6.42823e-05	3	153383788	153390597
NONHSAG033507.1	2.32728	LA	0.0266307	22	24397663	24401779
NONHSAG045473.2	2.31532	LA	0.00533348	6	169213253	169239565
NONHSAG009714.2	2.31459	LA	2.02772e-06	11	117136430	117137867
NONHSAG011050.1	2.31194	LA	0.000415386	12	48901136	48923680
NONHSAG015357.2	2.31139	LA	5.16604e-05	14	70809879	70816870
NONHSAG063581.1	2.30879	LA	0.0102689	11	94805187	94810451
NONHSAG009782.1	2.30064	LA	0.000257132	11	118661973	118665346
NONHSAG011311.2	2.29941	LA	0.00955477	12	55434736	55659795
NONHSAG046888.2	2.2932	LA	0.0138957	7	6677454	6678378
NONHSAG025577.1	2.2902	LA	0.014117	19	35890412	35910505
NONHSAG028467.2	2.28818	LA	0.00135617	2	88810469	89320118
NONHSAG023570.1	2.28259	LA	0.000113185	18	22208144	22242162
NONHSAG082115.1	2.27955	LA	0.000109965	20	62402235	62405935
NONHSAG009828.1	2.27821	LA	0.00506827	11	119315700	119316229
NONHSAG012808.1	2.27737	LA	0.00163674	12	133136632	133146690
NONHSAG047431.2	2.27721	LA	0.0171162	7	41685114	41687045
NONHSAG082918.1	2.27459	LA	5.16604e-05	21	37559853	37577637
TBX5-AS1	2.27204	LA	2.20624e-18	12	114408194	114412832
NONHSAG025773.2	2.2627	LA	0.00620803	19	39013944	39014658
NONHSAG026591.2	2.26252	LA	0.00546343	19	55562936	55569206
NONHSAG017999.2	2.26087	LA	4.70842e-08	15	96080712	96327361
NONHSAG037434.1	2.26013	LA	0.00484177	4	8365859	8367485
NONHSAG043137.2	2.25954	LA	0.0265678	6	20331236	20334452
NONHSAG102751.1	2.25184	LA	2.23138e-05	9	40809827	40826709
NONHSAG099491.1	2.25182	LA	2.11175e-08	8	61578161	61579898
NONHSAG052453.1	2.24888	LA	0.00114891	9	68425817	68455375
NONHSAG050407.2	2.242	LA	8.98543e-10	8	66170300	66172414
NONHSAG055199.1	2.2375	LA	2.25521e-05	X	119020634	119020976
NONHSAG087738.1	2.2369	LA	0.000228819	4	109692003	109692703
NONHSAG015292.1	2.22902	LA	0.00741611	14	68375021	68964168
NONHSAG002975.2	2.22196	LA	7.80749e-05	1	153533602	153535116
NONHSAG037890.1	2.21824	LA	9.73072e-05	4	47849256	47880721
NONHSAG015514.2	2.21152	LA	1.75722e-10	14	76212987	76214343
NONHSAG103181.1	2.21039	LA	7.44301e-08	9	131278611	131281921
NONHSAG003348.1	2.20612	LA	2.11348e-08	1	165867215	166059452
ADAMTS9-AS2	2.19926	LA	2.80157e-06	3	64684869	65011471
NONHSAG050842.2	2.19307	LA	0.00609223	8	98021750	98022997
SNHG15	2.18543	LA	3.0309e-09	7	44983027	44986660
NONHSAG022328.2	2.18124	LA	0.000863849	17	58330883	58332508
NONHSAG034527.1	2.18012	LA	0.0107451	3	15477677	15485576
NONHSAG037520.2	2.17719	LA	4.26761e-06	4	13777376	13782157
NONHSAG063455.1	2.17457	LA	4.18316e-05	11	61525707	61526602
NONHSAG023863.2	2.17287	LA	0.0136454	18	50953349	50954262
NONHSAG017008.1	2.16253	LA	0.00128438	15	58283621	58790065
NONHSAG008481.2	2.16204	LA	1.00634e-05	11	61539515	61542259
NONHSAG049833.1	2.15411	LA	0.000963782	8	27449474	27455057
NONHSAG021429.2	2.15292	LA	0.000581326	17	31007342	31009315
NONHSAG040980.2	2.14623	LA	0.00215139	5	88883327	89501451
NONHSAG068682.1	2.14201	LA	0.0206146	14	32022144	32031100
NONHSAG094628.1	2.14067	LA	0.0036395	6	159646261	159647078
NONHSAG032238.2	2.13993	LA	0.00623223	20	62572670	62573384
NONHSAG017424.2	2.13885	LA	0.0107732	15	74598527	74598751
NONHSAG017566.1	2.13546	LA	8.86361e-05	15	78832768	78841546
NONHSAG037520.1	2.13385	LA	5.00095e-07	4	13779000	13783781
NONHSAG015129.2	2.13102	LA	0.00224599	14	59458829	59460590
NONHSAG006947.2	2.12962	LA	0.000777128	10	116828224	116850206
NONHSAG052497.2	2.12545	LA	6.15351e-06	9	68426842	68429370
NONHSAG030326.2	2.11859	LA	1.03337e-05	2	205777815	205779709
NONHSAG014162.2	2.11652	LA	0.00139416	13	109781307	109808252
NONHSAG049758.1	2.11434	LA	0.0484666	8	23120443	23121615
NONHSAG030915.2	2.10721	LA	0.000303133	2	237516833	237517509
NONHSAG022532.2	2.10475	LA	0.000514148	17	65100655	65119578
NONHSAG025137.1	2.1027	LA	0.00233582	19	18668584	18680185
NONHSAG048173.2	2.08798	LA	0.000601364	7	90590619	90597354
NONHSAG032001.2	2.0875	LA	0.0139056	20	50292719	50315463
NONHSAG025979.1	2.07687	LA	2.23138e-05	19	44750630	44752527
NONHSAG030589.2	2.06529	LA	0.000965277	2	219493633	219498733
NONHSAG101358.1	2.06501	LA	8.28478e-09	9	64930519	64973039
NONHSAG075531.1	2.06478	LA	0.0375537	18	31260890	31262245
NONHSAG056371.1	2.06462	LA	0.0483347	1	41423864	41426071
NONHSAG006024.2	2.06376	LA	0.0130886	10	64168958	64170850
NONHSAG010543.2	2.0627	LA	0.00342854	12	12927725	12984646
NONHSAG037521.2	2.06085	LA	0.000100725	4	13766872	13841073
NONHSAG010286.1	2.06076	LA	0.00326686	12	6387276	6391856
NONHSAG000498.2	2.06032	LA	0.0327061	1	16870944	16874092
NONHSAG044923.2	2.05935	LA	0.0191868	6	135851719	136015954
NONHSAG093675.1	2.05895	LA	0.00700562	6	141463226	141472229
NONHSAG090759.1	2.05497	LA	0.00654252	5	765242	785687
NONHSAG072389.1	2.05239	LA	0.000132685	16	4163926	4168549
NONHSAG025343.2	2.05238	LA	7.66488e-05	19	23255052	23274248
NONHSAG086022.1	2.0448	LA	0.00482994	3	194317284	194324172
NONHSAG008007.1	2.0439	LA	0.0216944	11	33675752	33718576
NONHSAG099527.1	2.04364	LA	8.00495e-12	8	69129554	69134243
NONHSAG024800.2	2.03902	LA	0.00122379	19	10686449	10686950
LINC00327	2.03391	LA	1.62253e-06
NONHSAG085825.1	2.0309	LA	8.16692e-05	3	146168911	146191662
NONHSAG006932.1	2.02825	LA	0.00166997	10	116853123	116980218
NONHSAG075065.1	2.02741	LA	0.0155172	18	26542970	26545791
NONHSAG043850.2	2.02717	LA	0.0139361	6	44236975	44240582
NONHSAG003930.1	2.02659	LA	8.48982e-07	1	201476368	201604904
NONHSAG008506.1	2.02656	LA	0.00346141	11	61965678	61974030
NONHSAG015861.2	2.02398	LA	1.5557e-11	14	98972807	98973389
NONHSAG003845.1	2.01947	LA	0.0453565	1	196646117	196716634
NONHSAG034274.2	2.01802	LA	0.000685457	3	112098	131325
NONHSAG049051.2	2.01544	LA	0.0145858	7	144238572	144356181
NONHSAG001493.2	2.01121	LA	0.0157287	1	53073109	53073389
NONHSAG002717.1	2.0084	LA	0.000223983	1	146011090	146025308
NONHSAG006735.2	2.00838	LA	0.00126932	10	101819040	101829564
NONHSAG017564.1	2.00338	LA	0.000818433	15	78775761	78781098
NONHSAG035969.2	2.00276	LA	0.0361792	3	126265985	126275198
NONHSAG030396.2	1.98818	LA	0.00161865	2	210022406	210024522
NONHSAG092170.1	1.98672	LA	6.11222e-05	5	66336265	66337123
NONHSAG079700.1	1.98279	LA	0.0110605	2	18600708	18608634
NONHSAG006588.1	1.97816	LA	0.0070798	10	97512962	97849995
NONHSAG024586.1	1.97635	LA	0.0123029	19	5920902	5978108
MIAT	1.97543	LA	0.000701058	22	26657481	26676477
NONHSAG044234.2	1.97304	LA	0.00434007	6	82368436	82370847
NONHSAG012287.2	1.97119	LA	0.0469144	12	110708398	110715139
NONHSAG050013.2	1.96943	LA	0.00404596	8	38434346	38435664
NONHSAG008759.2	1.96889	LA	0.000244019	11	66677805	66681517
NONHSAG032157.1	1.95761	LA	0.000127607	20	57392058	57425958
NONHSAG034769.2	1.9568	LA	1.5038e-06	3	37241788	37244195
NONHSAG009627.1	1.95644	LA	0.000358429	11	112139939	112233257
NONHSAG076291.1	1.95629	LA	0.000514198	19	1036384	1037106
MIR17HG	1.95491	LA	6.18259e-05	13	91347819	91354575
NONHSAG065830.1	1.95381	LA	0.0137483	12	130956383	130958031
NONHSAG011790.2	1.95363	LA	0.00211882	12	79934900	79940668
NONHSAG024244.2	1.95117	LA	0.00180309	18	79576031	79598433
NONHSAG008203.2	1.94614	LA	5.69509e-07	11	46343955	46371090
NONHSAG032115.2	1.94613	LA	1.18515e-06	20	57384159	57393066
NONHSAG044008.1	1.9457	LA	0.00764275	6	57051790	57087112
NONHSAG062644.1	1.93935	LA	0.00818508	11	8684891	8685672
NONHSAG031058.2	1.92686	LA	0.0034588	2	241844088	241846517
NONHSAG001954.2	1.92465	LA	0.00422151	1	84574549	84584891
NONHSAG031087.2	1.92021	LA	0.0142293	20	653600	658407
NONHSAG057344.1	1.92009	LA	0.0344026	1	236943992	236945933
NONHSAG000051.1	1.91664	LA	0.0138801	1	762970	794826
NONHSAG010028.2	1.9155	LA	0.000826068	11	128919310	128921163
NONHSAG021943.2	1.90931	LA	0.0148412	17	44757890	44758537
NONHSAG007623.2	1.9084	LA	0.00954925	11	9580905	9581216
NONHSAG018620.2	1.90527	LA	0.0360452	16	11797519	11798879
NONHSAG017767.2	1.90022	LA	0.00102079	15	85743855	85757105
NONHSAG097371.1	1.89992	LA	7.36341e-06	7	137849747	137852653
NONHSAG016109.2	1.89893	LA	0.0253707	14	105582801	106511416
NONHSAG009142.2	1.89669	LA	0.00824823	11	76800363	76804555
NONHSAG051022.2	1.89468	LA	0.00490578	8	106270143	106272899
NONHSAG097228.1	1.89381	LA	0.0150638	7	101232095	101233751
NONHSAG041883.2	1.89338	LA	0.0024638	5	148452836	148469020
NONHSAG057472.1	1.89297	LA	0.00184107	1	8013593	8026263
NONHSAG052678.2	1.89269	LA	0.0166189	9	83219183	83284397
NONHSAG001048.2	1.89238	LA	0.00025391	1	36323733	36329221
NONHSAG048035.1	1.89064	LA	0.0325363	7	76607933	76633625
NONHSAG009862.2	1.88989	LA	0.0033692	11	121190771	121191486
NONHSAG002940.2	1.88602	LA	0.00105307	1	151838336	151854041
NONHSAG027862.2	1.88542	LA	0.0455152	2	60734894	60735715
NONHSAG018827.1	1.88491	LA	0.00105126	16	20851174	20855984
NONHSAG023168.1	1.88024	LA	1.96377e-06	18	687672	712650
NONHSAG010455.2	1.87945	LA	6.79818e-05	12	9658566	9662086
NONHSAG097790.1	1.87864	LA	0.00212526	7	35190573	35192042
NONHSAG039358.2	1.87741	LA	1.10478e-05	4	173507475	173513348
NONHSAG008487.1	1.87518	LA	0.0171121	11	61513964	61525136
NONHSAG058179.1	1.87389	LA	0.0351663	1	156332403	156334777
NONHSAG049557.2	1.87315	LA	0.0145506	8	11846153	11846391
CECR7	1.87076	LA	0.000798787
NONHSAG017426.2	1.86737	LA	0.0465193	15	74600431	74602246
NONHSAG012761.2	1.86646	LA	0.00101062	12	130976785	130979346
NONHSAG005080.2	1.85976	LA	0.0182394	10	4973365	4975081
NONHSAG037385.1	1.85894	LA	2.02772e-06	4	5822510	5828588
NONHSAG005082.2	1.85754	LA	0.000470781	10	4980065	4983280
PGM5-AS1	1.85563	LA	0.000126514	9	68355163	68357866
NONHSAG042372.2	1.85228	LA	0.00971754	5	177712119	177718569
NONHSAG003040.1	1.85065	LA	0.000756212	1	154962688	154965587
NONHSAG007679.1	1.85013	LA	0.0299471	11	12237840	12241075
NONHSAG002859.2	1.84703	LA	0.00518823	1	150548563	150558474
NONHSAG021826.2	1.84592	LA	0.00135617	17	42509783	42511519
NONHSAG052726.2	1.84573	LA	0.026262	9	86948060	87003459
NONHSAG018663.1	1.83702	LA	0.0305379	16	14165178	14243393
NONHSAG001290.2	1.83407	LA	0.00513012	1	45206731	45218044
NONHSAG012160.2	1.83128	LA	0.0162811	12	105466174	105579480
NONHSAG031749.2	1.82984	LA	0.000172458	20	38420587	38435375
NONHSAG000279.2	1.82746	LA	0.0109995	1	8002728	8007469
NONHSAG065831.1	1.82241	LA	0.0131608	12	130980666	130981367
NONHSAG052739.2	1.82141	LA	0.0469905	9	87726084	87731467
NONHSAG036510.2	1.82138	LA	0.00487936	3	158732262	158784070
NONHSAG081493.1	1.82077	LA	3.92395e-12	20	36890396	36909647
ATP6V0E2-AS1	1.81776	LA	6.59855e-06
NONHSAG083687.1	1.81674	LA	3.59435e-07	22	32652416	32820577
NONHSAG033944.1	1.81457	LA	0.00261882	22	39317231	39320713
NONHSAG070111.1	1.81278	LA	0.0253489	14	104072585	104084251
NONHSAG017785.2	1.80954	LA	0.0111797	15	87859752	87862356
NONHSAG015511.2	1.8031	LA	0.000529295	14	76196437	76199542
NONHSAG040784.2	1.79972	LA	0.000717132	5	77086766	77184279
NONHSAG006679.1	1.79744	LA	4.89489e-06	10	102133206	102154988
NONHSAG017138.1	1.79724	LA	0.00866416	15	63916479	63922896
NONHSAG048362.1	1.79596	LA	0.0314463	7	100106986	100117666
NONHSAG049629.2	1.78973	LA	0.00383942	8	17223541	17225779
NONHSAG041336.2	1.7883	LA	0.0107285	5	118350965	118562215
NONHSAG022976.2	1.78703	LA	0.00449086	17	81110482	81112960
NONHSAG027267.2	1.78386	LA	0.0173956	2	25822468	25822950
NONHSAG034975.1	1.779	LA	0.0298497	3	47234968	47239512
NONHSAG055620.1	1.77824	LA	0.000150831	X	154354849	154357244
NONHSAG011581.1	1.7776	LA	0.000608831	12	67656108	67663060
NONHSAG034014.2	1.77322	LA	1.19387e-05	22	41551748	41560881
NONHSAG050603.2	1.77301	LA	0.0362797	8	80644938	80645173
NONHSAG021926.2	1.77217	LA	0.00325512	17	44324906	44326126
NONHSAG022757.2	1.77073	LA	0.0362551	17	75521183	75525383
NONHSAG009268.1	1.77056	LA	0.00155771	11	85956309	85989781
NONHSAG048578.2	1.76856	LA	0.000279361	7	112953312	113017214
NONHSAG026993.2	1.76723	LA	0.00192294	2	10878421	10887837
NONHSAG011006.1	1.76413	LA	0.0474091	12	47802260	47814022
NONHSAG021404.2	1.76349	LA	1.29408e-05	17	30576463	31093258
NONHSAG041884.2	1.76306	LA	0.00176128	5	148550082	148559953
NONHSAG062692.1	1.75908	LA	0.00960194	11	19310817	19311802
NONHSAG040547.2	1.75881	LA	0.000335951	5	66347761	66440488
NONHSAG084576.1	1.75662	LA	0.0412449	3	39411338	39411639
NONHSAG021942.2	1.75348	LA	0.00339972	17	44733196	44737004
NONHSAG032158.1	1.75246	LA	0.00212526	20	57405764	57414772
NONHSAG021696.1	1.75122	LA	0.0370901	17	37394027	37407115
NONHSAG061995.1	1.75034	LA	0.000627653	10	38348316	38351523
NONHSAG035911.2	1.74829	LA	1.43471e-08	3	123491556	123492833
NONHSAG012055.2	1.74519	LA	0.00342854	12	100156356	100199845
NONHSAG003526.1	1.74355	LA	0.00202406	1	174964446	174969328
NONHSAG012565.1	1.74251	LA	0.0131608	12	122501211	122506527
NONHSAG056858.1	1.74103	LA	0.0049041	1	153583633	153590429
NONHSAG007592.1	1.74088	LA	0.000669376	11	8700856	8702284
NONHSAG003180.2	1.73966	LA	0.0239252	1	159194394	159195107
NONHSAG014030.2	1.73912	LA	0.00135436	13	98401415	98407492
NONHSAG037771.1	1.73825	LA	0.0328743	4	38792297	38807154
NONHSAG028728.2	1.73776	LA	0.0154598	2	101260398	101261583
NONHSAG102136.1	1.73759	LA	0.0262567	9	91851621	91852942
NONHSAG047842.2	1.73692	LA	0.0235843	7	66493686	66495596
NONHSAG097270.1	1.73691	LA	0.0205125	7	113634903	113642868
NONHSAG001284.2	1.73597	LA	0.00165794	1	44816832	44817773
NONHSAG008359.1	1.7355	LA	0.0212711	11	57412559	57417411
NONHSAG033490.1	1.73454	LA	0.0167876	22	24176689	24181315
NONHSAG083733.1	1.73375	LA	0.00480758	22	38090126	38091559
NONHSAG022588.2	1.73179	LA	3.54703e-07	17	68205488	68207493
NONHSAG027812.1	1.73165	LA	0.0169542	2	55863504	55874517
NONHSAG010550.1	1.73035	LA	0.00107927	12	13219762	13221308
NONHSAG030222.2	1.72951	LA	0.0018266	2	200824672	200827338
NONHSAG035742.2	1.72767	LA	0.00449086	3	112596562	112603440
NONHSAG023957.2	1.72677	LA	0.0155245	18	58535414	58538552
NONHSAG062693.1	1.72493	LA	0.0338534	11	19314000	19341987
NONHSAG073678.1	1.72271	LA	0.00101455	17	42519148	42522866
NONHSAG020959.1	1.72054	LA	0.00175928	17	16344890	16351608
NONHSAG034405.1	1.71856	LA	0.0379997	3	9965705	9974642
NONHSAG014473.1	1.718	LA	0.00698247	14	23398817	23424771
NONHSAG041268.2	1.71639	LA	9.73478e-05	5	114055986	114105762
NONHSAG049339.2	1.7151	LA	0.00231349	8	451916	453183
FLVCR1-AS1	1.71349	LA	0.00945169	1	212856603	212858138
NONHSAG007013.2	1.712	LA	0.00647316	10	119597030	119600002
NONHSAG070454.1	1.71103	LA	0.00357308	15	75678547	75680752
NONHSAG070959.1	1.70918	LA	0.00244495	15	96239388	96245987
NONHSAG044119.2	1.70828	LA	0.000607427	6	73263214	73301401
NONHSAG047920.2	1.70788	LA	0.043827	7	73298965	73302803
NONHSAG028625.2	1.70748	LA	3.14519e-07	2	96827327	96834311
NONHSAG021430.2	1.70737	LA	0.0263628	17	31034495	31059121
NONHSAG024355.1	1.70447	LA	0.0458435	19	1354977	1360630
NONHSAG011732.2	1.70087	LA	0.00768713	12	76057537	76058115
NONHSAG070957.1	1.70085	LA	0.0440706	15	96139471	96143238
NONHSAG038834.2	1.69997	LA	0.0441577	4	126217911	126243012
NONHSAG019602.2	1.69984	LA	0.0160771	16	58421292	58462470
NONHSAG039643.1	1.69866	LA	0.00124823	5	710474	732786
NONHSAG011594.2	1.69567	LA	0.000362417	12	67678393	67692581
NONHSAG026507.2	1.69483	LA	0.00116263	19	54249430	54250043
NONHSAG018173.1	1.69384	LA	0.023627	16	501403	503461
NONHSAG083689.1	1.69299	LA	2.41361e-05	22	32836705	32865634
NONHSAG020422.2	1.68774	LA	0.0015871	17	714857	720028
NONHSAG039497.1	1.68595	LA	0.000121102	4	185505246	185546915
NONHSAG076055.1	1.68571	LA	0.0282952	19	24078480	24080669
NONHSAG034123.1	1.68033	LA	0.00537667	22	45312200	45405493
NONHSAG003123.1	1.67802	LA	0.00786436	1	156479645	156481486
NONHSAG058151.1	1.67727	LA	0.0143574	1	153605163	153606299
NONHSAG002759.1	1.67535	LA	0.0109995	1	147751388	147763966
NONHSAG052344.2	1.67519	LA	0.00900783	9	41479955	41480553
NONHSAG046757.1	1.67386	LA	0.0147435	7	1154933	1158011
NONHSAG096076.1	1.67373	LA	0.0253038	7	1127017	1132484
NONHSAG031706.2	1.67242	LA	0.00679996	20	36550793	36551444
NONHSAG003056.2	1.67187	LA	0.011113	1	155211150	155213819
NONHSAG011864.2	1.66984	LA	0.000398335	12	89353342	89373043
NONHSAG030163.2	1.66775	LA	0.00396515	2	196987929	196990319
NONHSAG036913.2	1.66741	LA	0.00315421	3	186579475	186772986
NONHSAG042716.2	1.66727	LA	0.03432	6	2940063	2956475
NONHSAG054606.2	1.6657	LA	0.0451537	X	56290036	56299548
NONHSAG011582.1	1.66468	LA	0.000353689	12	67663169	67686969
NONHSAG050423.2	1.66026	LA	4.87087e-06	8	66921683	66926398
NONHSAG035376.2	1.65863	LA	0.0342502	3	69333900	69386167
NONHSAG021415.2	1.65771	LA	0.0428161	17	30792371	30792833
NONHSAG022975.1	1.6564	LA	0.00361683	17	79078885	79083172
NONHSAG071947.1	1.65459	LA	0.0261971	16	964986	972082
NONHSAG007679.2	1.65325	LA	0.0376497	11	12216293	12219528
NONHSAG050876.1	1.65238	LA	0.0461032	8	100708184	100710245
NONHSAG030059.2	1.65161	LA	0.0230447	2	187003219	187554663
NONHSAG053813.2	1.6513	LA	0.000521462	9	136800308	136808849
NONHSAG024697.1	1.65086	LA	0.0463771	19	8483418	8503964
NONHSAG003951.2	1.64968	LA	0.0463572	1	202137646	202139101
NONHSAG041723.2	1.6495	LA	0.0157287	5	140157319	140174023
NONHSAG006282.2	1.64909	LA	0.0379826	10	76558349	76560994
NONHSAG017166.2	1.64892	LA	0.024227	15	64701247	64719602
NONHSAG047479.1	1.64755	LA	0.0107037	7	44212007	44223746
BAIAP2-AS1	1.64681	LA	7.1252e-09	17	81029132	81034719
NONHSAG041579.2	1.6468	LA	0.00624938	5	134427956	134492520
NONHSAG041600.2	1.64648	LA	6.06832e-06	5	135033381	135358219
NONHSAG009993.2	1.64113	LA	0.0175641	11	126340957	126355588
NONHSAG075996.1	1.63753	LA	0.0355698	19	13926261	13927807
NONHSAG025975.1	1.63689	LA	0.0178803	19	44660661	44682394
NONHSAG104610.1	1.63577	LA	0.0236519	Y	3126334	3141345
NONHSAG018900.1	1.63562	LA	0.0336456	16	23575780	23582179
NONHSAG000642.2	1.63537	LA	0.0449924	1	23020146	23088434
NONHSAG023637.2	1.63491	LA	0.0247621	18	31684724	31687859
NONHSAG047504.2	1.63334	LA	0.0119224	7	44982589	44987990
NONHSAG016018.2	1.6317	LA	0.0439794	14	103553420	103561877
NONHSAG062652.1	1.63161	LA	0.0213135	11	10497858	10556507
NONHSAG003298.2	1.63033	LA	1.46924e-08	1	162782110	162786572
NONHSAG016852.2	1.62769	LA	1.17059e-06	15	49652138	49656232
NONHSAG043283.2	1.627	LA	0.00375116	6	27401882	27403902
NONHSAG081349.1	1.62599	LA	0.00361428	20	9498480	9504608
C1RL-AS1	1.62355	LA	0.001097	12	7108307	7121851
NONHSAG041903.2	1.61925	LA	0.00160198	5	149406688	149432836
NONHSAG060766.1	1.6174	LA	0.0110839	10	102110474	102112923
NONHSAG023003.2	1.6173	LA	0.0421132	17	81514046	81527776
NONHSAG006421.2	1.61634	LA	0.00838821	10	86750970	86756638
NONHSAG007523.2	1.61569	LA	0.000497735	11	6323894	6346550
NONHSAG033688.2	1.6148	LA	0.0197477	22	30902218	30902781
NONHSAG036057.2	1.61442	LA	0.0303964	3	129503726	129507552
NONHSAG008588.1	1.61069	LA	0.00960706	11	63944168	63946364
NONHSAG020401.1	1.61003	LA	0.00172929	17	128327	185813
NONHSAG000910.2	1.60783	LA	0.0161235	1	31642594	31660162
NONHSAG009424.2	1.60718	LA	0.03432	11	95823516	95824172
NONHSAG079324.1	1.60645	LA	0.010704	2	197488480	197490686
NONHSAG036060.1	1.60554	LA	0.0114248	3	129274056	129275877
NONHSAG022821.2	1.60278	LA	0.00620803	17	76538109	76553584
NONHSAG004393.2	1.59874	LA	0.0123029	1	222815021	222994906
NONHSAG032613.2	1.5977	LA	0.0265678	21	29058072	29060095
NONHSAG101816.1	1.59589	LA	0.0168394	9	137429366	137432415
NONHSAG040787.2	1.59017	LA	0.0286894	5	77427426	77429807
NONHSAG011353.2	1.58942	LA	0.00779827	12	56116589	56117831
NONHSAG004525.2	1.58772	LA	0.000807683	1	228141248	228148955
ZFAS1	1.58731	LA	2.43652e-05	20	49278177	49289258
NONHSAG033386.2	1.58552	LA	0.00161865	22	21938236	21943427
NONHSAG003053.2	1.5855	LA	0.00386605	1	155195008	155205650
NONHSAG027799.2	1.58406	LA	0.0108378	2	55282349	55346049
ST7-AS1	1.58115	LA	0.00491474	7	116952446	116954334
NONHSAG031617.2	1.5807	LA	9.73478e-05	20	32854573	32858751
NONHSAG055663.1	1.57605	LA	0.0257024	Y	2849724	2850547
NONHSAG011781.2	1.57304	LA	0.0399435	12	79551793	79587738
NONHSAG024937.1	1.57184	LA	0.0443196	19	14093839	14117101
NONHSAG013387.2	1.57177	LA	0.0330716	13	44370119	44373841
NONHSAG010486.1	1.5707	LA	0.00161613	12	10705974	10712295
NONHSAG031342.2	1.56943	LA	0.00625916	20	17627503	17659083
NONHSAG002554.2	1.56898	LA	7.87162e-06	1	117527338	117528869
NONHSAG059593.1	1.56887	LA	0.00877828	1	173213373	173223529
NONHSAG031885.2	1.56643	LA	0.0258062	20	46200315	46212517
NONHSAG030398.2	1.56605	LA	0.0102608	2	210096308	210153545
NONHSAG057670.1	1.55943	LA	0.0150638	1	35838090	35845083
HCG4	1.55754	LA	0.0124326	6	29791030	29793073
NONHSAG001722.2	1.55503	LA	0.0383224	1	64972224	65002476
NONHSAG023718.1	1.55496	LA	0.00794488	18	34853668	34856535
NONHSAG041679.2	1.55493	LA	0.00310493	5	138555335	138557279
NONHSAG017470.1	1.55314	LA	0.00136932	15	75660495	75661925
NONHSAG017562.1	1.55306	LA	0.0496194	15	78730763	78755286
NONHSAG016258.2	1.55006	LA	0.0138801	15	22773096	22776199
NONHSAG028730.2	1.55001	LA	3.34236e-05	2	101271231	101274158
NONHSAG040630.1	1.55	LA	0.0474091	5	69351644	69353243
NONHSAG096880.1	1.54939	LA	4.70341e-05	7	879789	886547
NONHSAG055403.2	1.54897	LA	0.017109	X	136807222	136807877
NONHSAG052123.1	1.54829	LA	0.00927811	9	35741316	35744388
NONHSAG034519.2	1.54772	LA	0.0113088	3	15254184	15264494
NONHSAG009601.1	1.54421	LA	0.0033104	11	111680342	111747568
NONHSAG062893.1	1.54305	LA	0.00576154	11	66599935	66600456
TPT1-AS1	1.54183	LA	0.000107269	13	45341344	45391483
NONHSAG008776.1	1.5415	LA	0.0413042	11	66840752	66842325
NONHSAG003421.2	1.53923	LA	0.00278296	1	169855853	169873332
NONHSAG027124.2	1.53624	LA	0.0065804	2	18986450	19348150
NONHSAG031619.1	1.53443	LA	0.00883277	20	31564504	31590443
LINC00265	1.53272	LA	0.00102997	7	39733567	39794623
NONHSAG055492.2	1.53174	LA	0.000549723	X	149527590	149541638
NONHSAG096409.1	1.52846	LA	0.000272416	7	66902856	66906297
NONHSAG035335.2	1.5259	LA	0.000623676	3	64684719	65113835
NONHSAG039515.2	1.5216	LA	0.0275779	4	185389193	185396685
NONHSAG023639.2	1.52153	LA	0.0428873	18	31724197	31726956
NONHSAG009940.2	1.5211	LA	0.0442154	11	124778743	124784547
NONHSAG033641.1	1.51995	LA	0.00967101	22	29832817	29876321
NONHSAG047265.1	1.51763	LA	0.00758515	7	30629254	30634180
NONHSAG026971.2	1.51571	LA	0.00758409	2	9929326	9939590
NONHSAG090725.1	1.51527	LA	0.00872072	5	177482862	177486251
NONHSAG005385.2	1.51382	LA	0.0296584	10	22209783	22254049
NONHSAG047257.1	1.5108	LA	0.00654251	7	30423845	30452157
NONHSAG019112.1	1.51067	LA	0.0211272	16	30662037	30667733
NONHSAG022004.2	1.50795	LA	0.00643318	17	45620339	45816543
NONHSAG015878.2	1.50747	LA	0.000358429	14	99971813	100144235
NONHSAG052817.2	1.50719	LA	0.0141175	9	91119061	91199429
NONHSAG016260.2	1.50541	LA	0.00968105	15	22715504	22734032
NONHSAG001103.2	1.50205	LA	0.0235778	1	38859999	38919397
NONHSAG031596.2	1.49719	LA	0.00893155	20	32186476	32188854
NONHSAG053915.1	1.49679	LA	0.00283157	X	1387706	1419436
NONHSAG046919.2	1.49536	LA	0.022637	7	8114024	8116562
NONHSAG039432.2	796.951	IVS	2.88348e-134	4	181257744	181265099
NONHSAG011879.2	342.635	IVS	1.91156e-58	12	90576225	90684419
NONHSAG051152.2	281.778	IVS	1.57959e-85	8	122700095	122736044
NONHSAG050227.2	183.299	IVS	7.28589e-77	8	53388700	53390872
NONHSAG027391.2	158.523	IVS	2.55238e-96	2	30343235	30404135
NONHSAG050228.2	138.531	IVS	5.50079e-141	8	53394465	53483898
NONHSAG012295.2	114.691	IVS	3.75263e-57	12	110936584	110958208
NONHSAG027390.2	67.049	IVS	6.46722e-107	2	30332549	30361080
NONHSAG017754.2	62.2712	IVS	3.13091e-37	15	85352037	85366015
NONHSAG100248.1	56.4792	IVS	4.14331e-42	8	53508491	53510777
NONHSAG027381.1	56.2362	IVS	2.68819e-25	2	30273931	30366670
NONHSAG004266.2	52.7404	IVS	3.33553e-102	1	214254084	214279294
NONHSAG085488.1	45.3392	IVS	1.0148e-67	3	46857876	46863432
NONHSAG027393.2	43.3112	IVS	2.14664e-81	2	30689067	30697523
NONHSAG027040.2	39.0492	IVS	3.03709e-34	2	13000889	13290742
NONHSAG050230.2	38.743	IVS	2.64006e-78	8	53514074	53523931
NONHSAG034965.2	37.3081	IVS	5.55551e-35	3	46828508	46828834
NONHSAG028820.2	34.2748	IVS	4.62005e-63	2	105363037	105378842
NONHSAG034962.1	33.8869	IVS	3.01008e-96	3	46795973	46854064
NONHSAG034966.2	33.7788	IVS	2.89098e-104	3	46835184	46846817
NONHSAG034963.1	32.0965	IVS	8.18324e-23	3	46839612	46839880
NONHSAG034962.2	31.7982	IVS	1.61216e-78	3	46754483	46812574
NONHSAG028805.1	31.3438	IVS	9.22959e-81	2	105363088	105374177
NONHSAG035497.2	30.4514	IVS	7.04158e-65	3	83953643	84128579
NONHSAG050229.2	30.3969	IVS	1.69363e-37	8	53493748	53495503
NONHSAG038711.2	29.4489	IVS	4.85603e-32	4	116352986	116355216
NONHSAG028806.1	27.0954	IVS	1.91411e-38	2	105413577	105470273
NONHSAG000181.2	24.1306	IVS	1.34491e-40	1	3059530	3068437
NONHSAG052535.1	23.2253	IVS	7.26347e-54	9	73477837	73480385
NONHSAG034964.2	21.6555	IVS	4.88008e-30	3	46828154	46828429
NONHSAG005935.2	21.0615	IVS	2.28637e-09	10	54864548	54869146
DISC2	19.8823	IVS	3.2434e-56	1	231814625	231818517
NONHSAG094638.1	19.8613	IVS	7.71241e-30	6	163102592	163111992
NONHSAG078934.1	17.0711	IVS	4.44683e-91	2	105359287	105388845
NONHSAG042220.2	16.0327	IVS	4.08268e-33	5	171723030	171737483
NONHSAG027042.2	15.9884	IVS	5.12775e-28	2	13300685	13331595
NONHSAG004626.2	15.856	IVS	2.61098e-26	1	231809944	231847876
NONHSAG042868.2	15.8422	IVS	3.23149e-40	6	4341467	4347202
NONHSAG049819.2	15.7172	IVS	3.46573e-43	8	26865499	26867243
NONHSAG037930.2	14.7045	IVS	9.00247e-37	4	52440316	52551579
NONHSAG094478.1	14.6824	IVS	8.74526e-21	6	125759934	125790883
CRNDE	13.9758	IVS	3.25881e-38	16	54918862	54929189
NONHSAG052573.2	13.2916	IVS	8.67186e-23	9	73449389	73455047
NONHSAG039364.2	12.8166	IVS	4.15964e-43	4	173694286	173698981
NONHSAG101388.1	12.6739	IVS	2.54611e-16	9	73470982	73471991
NONHSAG014496.2	12.5078	IVS	6.32008e-44	14	23412737	23435638
NONHSAG039367.2	12.1366	IVS	1.35232e-17	4	173878221	173929526
NONHSAG035852.2	10.8987	IVS	2.74764e-35	3	119666084	119668436
NONHSAG006159.2	10.8412	IVS	6.66327e-14	10	71472877	71474142
NONHSAG044767.2	10.7945	IVS	3.68569e-23	6	125578541	125749190
NONHSAG000185.2	9.75993	IVS	1.66688e-10	1	3312859	3313679
NONHSAG005150.2	9.7276	IVS	9.42993e-20	10	6737381	6739027
NONHSAG021506.2	9.726	IVS	1.25844e-24	17	33931131	33936206
NONHSAG019499.1	9.62333	IVS	4.20328e-29	16	54923450	54927395
NONHSAG044751.2	9.59002	IVS	7.85032e-25	6	123389420	123510241
NONHSAG022639.2	9.10962	IVS	1.99532e-34	17	70184588	70227507
NONHSAG035729.2	8.90504	IVS	5.05253e-14	3	112133422	112135359
NONHSAG030006.2	8.82713	IVS	7.80299e-15	2	182052481	182056131
NONHSAG023605.2	8.30544	IVS	2.15501e-19	18	26907344	26910638
NONHSAG007221.2	8.30426	IVS	6.41879e-22	10	132511231	132518421
NONHSAG034368.2	8.17399	IVS	5.79611e-34	3	9249592	9257507
NONHSAG000189.1	8.03726	IVS	6.53644e-21	1	3406875	3412578
NONHSAG093582.1	7.87996	IVS	2.79267e-27	6	123481302	123513455
NONHSAG022651.2	7.84932	IVS	1.69028e-20	17	72021849	72237203
NONHSAG017937.2	7.60719	IVS	4.03725e-21	15	92580753	92600588
NONHSAG019500.2	7.39641	IVS	1.80085e-33	16	54917938	54929641
NONHSAG039365.2	7.2551	IVS	3.38915e-16	4	173699149	173735544
NONHSAG052293.1	7.24128	IVS	6.95774e-17	9	43102669	43113526
NONHSAG004884.2	7.24054	IVS	5.59055e-07	1	245707151	245709431
NONHSAG057595.1	7.07859	IVS	6.28204e-18	1	25692540	25696193
NONHSAG041196.2	7.06168	IVS	3.32681e-08	5	107769571	107782584
NONHSAG054358.1	6.94295	IVS	1.6736e-10	X	46319732	46321944
NONHSAG012321.2	6.7946	IVS	7.37858e-36	12	111927017	111929017
NONHSAG038058.2	6.40083	IVS	3.81119e-35	4	63462506	63494279
NONHSAG015767.2	6.34477	IVS	3.25633e-18	14	93983095	93989206
NONHSAG035250.1	6.10748	IVS	4.75301e-16	3	57261832	57276951
NONHSAG003998.2	6.01123	IVS	7.65819e-32	1	203538134	203556062
NONHSAG014474.1	6.00484	IVS	1.44271e-24	14	23416517	23426300
NONHSAG071513.1	5.97235	IVS	1.10221e-18	16	14487076	14488680
NONHSAG055241.2	5.92412	IVS	3.67672e-38	X	122422001	122478288
NONHSAG053119.2	5.91455	IVS	4.25128e-23	9	106278391	106604870
NONHSAG012320.2	5.53125	IVS	3.32129e-29	12	111924348	111926029
NONHSAG104464.1	5.52418	IVS	3.74342e-35	X	122478651	122479181
NONHSAG071890.1	5.50547	IVS	5.84328e-10	16	84637443	84644112
NONHSAG063902.1	5.3951	IVS	2.27596e-13	11	30363201	30367329
NONHSAG054355.2	5.37291	IVS	2.72634e-08	X	46314057	46327669
NONHSAG032821.2	5.25875	IVS	9.22373e-11	21	37751577	37759630
NONHSAG071955.1	5.24913	IVS	3.24047e-09	16	1947839	1948112
NONHSAG018799.2	5.23541	IVS	1.28897e-10	16	19760765	19766099
NONHSAG034954.1	5.10023	IVS	3.7909e-14	3	46501146	46526713
NONHSAG000069.1	4.97893	IVS	2.04431e-15	1	990412	991496
NONHSAG051171.1	4.88686	IVS	1.12754e-14	8	124260689	124286727
NONHSAG017938.2	4.84085	IVS	8.75783e-11	15	92592571	92596703
NONHSAG046974.2	4.83224	IVS	3.91499e-13	7	13719396	13751050
NONHSAG042396.2	4.82787	IVS	7.73155e-08	5	178234602	178235080
NONHSAG062570.1	4.65261	IVS	2.21896e-17	10	132474969	132480040
NONHSAG036936.2	4.64576	IVS	3.15526e-09	3	187291222	187297920
NONHSAG026539.1	4.63211	IVS	5.84302e-16	19	55155339	55161049
NONHSAG100828.1	4.61243	IVS	8.30947e-13	8	124290950	124292982
NONHSAG046912.2	4.56605	IVS	2.00697e-19	7	7640710	8004059
NONHSAG026564.2	4.56144	IVS	1.14849e-13	19	55158938	55184002
NONHSAG034776.2	4.51077	IVS	4.93798e-26	3	37745431	37861780
NONHSAG001587.1	4.42995	IVS	5.94441e-14	1	56701943	56724243
NONHSAG036682.2	4.42741	IVS	2.36754e-10	3	172709996	172726163
NONHSAG020909.2	4.40701	IVS	1.0387e-11	17	15275876	15279515
NONHSAG047574.2	4.40544	IVS	0.000174661	7	50641636	50643708
ALDH1L1-AS2	4.36606	IVS	3.93298e-19	3	126180064	126210168
NONHSAG032291.2	4.33628	IVS	5.53334e-11	20	63484381	63487402
NONHSAG004465.1	4.33596	IVS	1.90779e-10	1	226234115	226249581
NONHSAG055531.1	4.26105	IVS	3.63233e-16	X	151969700	151985616
NONHSAG032440.2	4.14052	IVS	1.30752e-21	21	17500476	17512529
NONHSAG056557.1	4.11424	IVS	6.93074e-09	1	74350017	74398685
NONHSAG029965.2	4.01589	IVS	9.10248e-11	2	178723456	178727046
NONHSAG093975.1	3.99248	IVS	1.0109e-38	6	13290017	13290490
NONHSAG032107.2	3.9869	IVS	1.5761e-05	20	57161821	57163775
NONHSAG055530.1	3.94762	IVS	1.07675e-08	X	151959192	151963170
NONHSAG016603.2	3.94561	IVS	2.12066e-06	15	40488040	40557984
NONHSAG032106.2	3.92493	IVS	2.23138e-05	20	57156017	57162374
NONHSAG001838.2	3.8006	IVS	2.02593e-07	1	74467758	74483516
NONHSAG042204.2	3.76982	IVS	1.42369e-06	5	170744864	170788650
NONHSAG017319.2	3.71842	IVS	4.67869e-08	15	71050313	71071597
NONHSAG057578.1	3.62846	IVS	3.06375e-07	1	22413690	22416768
NONHSAG018980.2	3.62432	IVS	1.3298e-13	16	28284884	28292064
NONHSAG076393.1	3.57122	IVS	1.18296e-07	19	14548736	14560352
NONHSAG022638.2	3.40159	IVS	1.14604e-19	17	70164142	70169402
NONHSAG034778.2	3.37671	IVS	9.58957e-17	3	37822707	37826282
NONHSAG020229.2	3.36056	IVS	0.000174108	16	86716872	86741909
NONHSAG038589.2	3.3056	IVS	9.55274e-14	4	107863478	107989679
NONHSAG045502.2	3.30378	IVS	5.53501e-10	6	170138135	170141271
NONHSAG002048.2	3.27851	IVS	2.79227e-14	1	90782537	90851760
NONHSAG018541.2	3.26862	IVS	0.000257512	16	9355587	9408119
NONHSAG006151.2	3.25854	IVS	0.000658409	10	71003078	71005738
NONHSAG026934.1	3.24056	IVS	4.88684e-12	2	8699962	8723922
NONHSAG072197.1	3.22719	IVS	3.23477e-15	16	58501248	58513618
NONHSAG065347.1	3.20899	IVS	4.22479e-13	12	21917070	21941400
NONHSAG017526.2	3.19268	IVS	1.07039e-07	15	77525539	77534110
NONHSAG051415.2	3.1795	IVS	1.46522e-18	8	141124687	141129961
NONHSAG010125.2	3.16516	IVS	2.30295e-12	12	164663	166322
NONHSAG019606.2	3.1549	IVS	7.74405e-09	16	58513992	58515478
NONHSAG016893.2	3.14754	IVS	8.83924e-08	15	51377284	51385397
NONHSAG048777.1	3.144	IVS	3.40378e-05	7	128849615	128853386
NONHSAG050752.2	3.12646	IVS	9.8414e-10	8	92984594	92984896
NONHSAG034662.2	3.11975	IVS	5.53625e-07	3	29526250	29642809
NONHSAG040840.1	3.10185	IVS	2.07033e-07	5	79369094	79372702
NONHSAG010755.2	3.08657	IVS	2.45239e-06	12	27696387	27710771
NONHSAG043988.2	3.04987	IVS	1.30045e-07	6	56056592	56078102
NONHSAG032189.2	3.04122	IVS	3.76231e-06	20	60332338	60334933
NONHSAG029273.1	2.99423	IVS	4.45312e-25	2	131437622	131476404
NONHSAG024889.1	2.99207	IVS	0.000720193	19	12767472	12769824
NONHSAG030691.1	2.99141	IVS	8.22179e-07	2	228085767	228189917
NONHSAG012506.1	2.98825	IVS	2.10691e-07	12	120655866	120657920
NONHSAG007401.1	2.97715	IVS	1.28684e-09	11	1923876	1929145
NONHSAG007653.2	2.96673	IVS	1.60653e-07	11	10884158	10899323
NONHSAG029275.1	2.95879	IVS	8.15001e-07	2	131477497	131485050
NONHSAG010640.2	2.95836	IVS	3.7468e-10	12	20104402	20109892
NONHSAG004481.2	2.9519	IVS	2.64166e-06	1	226535594	226542768
NONHSAG001982.2	2.93292	IVS	1.01361e-08	1	86500292	86503672
NONHSAG036423.2	2.92393	IVS	5.19879e-20	3	152839389	152841439
NONHSAG010126.2	2.92162	IVS	8.00964e-10	12	166855	182400
NONHSAG030920.2	2.92125	IVS	0.000504994	2	237591019	237595981
NONHSAG070530.1	2.91747	IVS	3.84969e-21	15	90074515	90078409
NONHSAG010295.1	2.88763	IVS	6.73768e-19	12	6472666	6479967
NONHSAG012505.1	2.886	IVS	3.27529e-07	12	120639126	120650941
NONHSAG078438.1	2.88087	IVS	4.89698e-28	2	8721133	8722686
NONHSAG013374.2	2.87909	IVS	6.25664e-05	13	44075320	44137344
NONHSAG096690.1	2.87459	IVS	5.96022e-06	7	135165789	135169547
NONHSAG060567.1	2.87303	IVS	6.71995e-08	10	73007607	73016289
NONHSAG030693.1	2.869	IVS	4.61603e-11	2	228161014	228169044
NONHSAG047282.2	2.84309	IVS	3.05947e-24	7	31783526	31788485
NONHSAG044738.2	2.83666	IVS	0.00321615	6	121905153	121962388
NONHSAG030485.1	2.82554	IVS	5.07747e-05	2	217559186	217861287
NONHSAG081484.1	2.82047	IVS	2.7413e-06	20	34977006	34980971
KCNJ2-AS1	2.8155	IVS	2.07165e-10
NONHSAG025048.1	2.78788	IVS	2.21407e-20	19	16688452	16770968
NONHSAG018121.2	2.77887	IVS	1.50528e-14	15	101489919	101492209
NONHSAG085242.1	2.74298	IVS	5.5672e-05	3	186136266	186140137
NONHSAG019602.1	2.73614	IVS	9.00487e-13	16	58455229	58496374
NONHSAG010659.2	2.72697	IVS	6.6864e-19	12	21941403	21944288
NONHSAG032190.2	2.71238	IVS	5.34126e-07	20	60376691	60382837
NONHSAG064600.1	2.70051	IVS	8.15001e-07	12	19038593	19068977
NONHSAG093362.1	2.68233	IVS	2.88795e-14	6	80355423	80356859
NONHSAG090715.1	2.67388	IVS	3.04201e-20	5	175709602	175710756
NONHSAG027465.1	2.67232	IVS	1.91675e-07	2	36779400	36788641
WDFY3-AS2	2.62134	IVS	1.85834e-06	4	84966817	85007015
NONHSAG035851.2	2.61827	IVS	1.2586e-09	3	119663985	119668091
NONHSAG003819.1	2.60973	IVS	3.83751e-06	1	193091599	193107303
NONHSAG085742.1	2.60805	IVS	0.000694473	3	127554877	127563487
NONHSAG088700.1	2.59997	IVS	5.47065e-06	4	183760141	183765808
NONHSAG002892.2	2.58967	IVS	5.75547e-14	1	151130059	151131610
NONHSAG041873.2	2.58315	IVS	0.00764502	5	147887111	147887704
NONHSAG006888.1	2.58307	IVS	2.12309e-06	10	114431570	114437578
NONHSAG078179.1	2.57749	IVS	8.59996e-06	2	219427476	219429319
NONHSAG036595.2	2.55866	IVS	2.02593e-07	3	167858724	167883383
NONHSAG039528.2	2.55606	IVS	1.48085e-15	4	185665884	185675417
NONHSAG032186.2	2.54346	IVS	0.000188454	20	60083503	60653918
NONHSAG026538.1	2.5404	IVS	1.90533e-10	19	55144576	55148979
NONHSAG035854.2	2.53814	IVS	5.06136e-06	3	119670763	119672338
NONHSAG050673.2	2.53729	IVS	1.99373e-05	8	86333273	86343314
NONHSAG085486.1	2.53045	IVS	0.000131086	3	46645423	46649333
NONHSAG041787.1	2.52811	IVS	1.54127e-10	5	141522542	141533760
NONHSAG084471.1	2.52434	IVS	2.09836e-06	3	16339307	16339871
NONHSAG049744.1	2.51787	IVS	3.62897e-07	8	22842108	22876848
NONHSAG014658.2	2.5142	IVS	0.0181504	14	32373336	32417974
NONHSAG041085.2	2.514	IVS	2.90682e-07	5	96741078	96742698
NONHSAG048679.2	2.50845	IVS	0.00622787	7	123641652	123679676
NONHSAG095293.1	2.4961	IVS	1.35013e-05	6	79174965	79191096
NONHSAG075496.1	2.49594	IVS	0.000825928	18	28179135	28180219
NONHSAG026117.2	2.45746	IVS	3.19133e-05	19	47289988	47297019
NONHSAG039616.2	2.45495	IVS	0.000164594	5	195777	196341
NONHSAG039102.1	2.45427	IVS	0.00731087	4	152326595	152330019
NONHSAG004322.2	2.45169	IVS	0.0107285	1	219409274	219459445
NONHSAG007942.1	2.44881	IVS	3.39548e-05	11	30001659	30003939
NONHSAG010856.1	2.44385	IVS	8.03889e-09	12	32890910	32896517
NONHSAG101708.1	2.43769	IVS	1.00126e-05	9	127366769	127367397
NONHSAG012173.2	2.43677	IVS	2.47996e-05	12	106303492	106311232
NONHSAG042485.2	2.42307	IVS	2.16565e-15	5	181045734	181046362
NONHSAG097766.1	2.41571	IVS	1.63857e-06	7	31745029	31747918
NONHSAG003630.1	2.41169	IVS	7.32656e-07	1	180875786	180879637
NONHSAG084876.1	2.40569	IVS	1.67125e-06	3	112996950	113001508
NONHSAG099100.1	2.39777	IVS	1.60896e-08	8	123540893	123653613
NONHSAG027777.1	2.36191	IVS	2.12166e-17	2	54662631	54673837
NONHSAG024897.2	2.35013	IVS	9.67996e-05	19	12763700	12765364
NONHSAG070974.1	2.34741	IVS	3.80971e-10	15	101299655	101301648
NONHSAG043868.1	2.34601	IVS	8.37947e-06	6	45866189	45905334
NONHSAG004508.1	2.3411	IVS	4.722e-05	1	227916239	227922055
NONHSAG025047.1	2.33715	IVS	7.72245e-10	19	16683434	16686151
NONHSAG054378.1	2.336	IVS	4.77566e-05	X	47087602	47088215
NONHSAG096631.1	2.33164	IVS	5.01286e-05	7	123662879	123664285
NONHSAG048088.2	2.32916	IVS	1.9493e-10	7	80670359	80672626
NONHSAG013345.1	2.32509	IVS	0.0241844	13	42968368	43061002
NONHSAG017676.2	2.31946	IVS	5.28205e-05	15	82842493	82845640
NONHSAG002629.2	2.31234	IVS	2.88721e-05	4_GL000008v2_random	85210	194537
NONHSAG010749.1	2.29889	IVS	0.0100045	12	27627828	27655080
NONHSAG009285.2	2.29471	IVS	7.0743e-05	11	86955618	87004049
LINC00639	2.29344	IVS	5.60426e-06	14	38749338	38916882
NONHSAG054137.2	2.28955	IVS	8.37558e-08	X	21733241	21737699
NONHSAG002797.1	2.28766	IVS	0.00609223	1	149186302	149187373
NONHSAG026537.1	2.28237	IVS	1.16899e-07	19	55142712	55143506
NONHSAG039526.2	2.27297	IVS	2.03966e-07	4	185646065	185651801
NONHSAG027552.2	2.27168	IVS	2.2933e-05	2	40512007	40545775
NONHSAG096464.1	2.2643	IVS	2.26708e-11	7	80662003	80664839
NONHSAG052428.2	2.26137	IVS	1.21854e-05	9	63283856	63385417
NONHSAG018669.2	2.25447	IVS	0.000465694	16	14301363	14326893
NONHSAG099726.1	2.25414	IVS	1.74041e-19	8	124306188	124308376
NONHSAG047105.2	2.25324	IVS	1.74833e-09	7	23129177	23129841
NONHSAG050571.2	2.2515	IVS	7.99284e-11	8	78605951	78609705
NONHSAG096659.1	2.24291	IVS	0.0029374	7	128861680	128865430
NONHSAG073735.1	2.23097	IVS	0.000109591	17	50362966	50365232
NONHSAG030007.2	2.22528	IVS	6.3746e-05	2	182126936	182128690
NONHSAG013713.2	2.22156	IVS	4.85202e-12	13	68025864	68054018
NONHSAG018117.2	2.21724	IVS	4.206e-10	15	101295417	101305737
NONHSAG036241.2	2.21688	IVS	0.00467058	3	141306067	141311692
NONHSAG038466.1	2.21625	IVS	0.000131086	4	99064929	99090451
NONHSAG005126.2	2.21254	IVS	6.25664e-05	10	5977413	5979718
NONHSAG078686.1	2.21122	IVS	0.000297044	2	54119083	54126616
NONHSAG041928.1	2.21017	IVS	2.47996e-05	5	149734389	149737067
NONHSAG017796.2	2.19847	IVS	9.05117e-05	15	88493415	88497718
NONHSAG061681.1	2.19434	IVS	0.00784912	10	132453448	132462983
NONHSAG079075.1	2.19005	IVS	0.00282135	2	131088982	131093417
NONHSAG013176.2	2.18648	IVS	1.05749e-05	13	31960324	31961951
NONHSAG004104.1	2.18534	IVS	8.39474e-06	1	207078058	207095300
NONHSAG011018.1	2.1835	IVS	9.98998e-07	12	48140639	48142695
NONHSAG054377.1	2.18086	IVS	6.76754e-05	X	47085890	47087542
NONHSAG053784.2	2.16988	IVS	0.00124823	9	136107484	136109424
NONHSAG030445.1	2.16922	IVS	0.000171028	2	216213707	216214479
NONHSAG025529.1	2.15867	IVS	5.6723e-05	19	35136284	35137743
NONHSAG041785.1	2.15594	IVS	4.9723e-05	5	141488352	141513633
NONHSAG052505.2	2.15119	IVS	5.00095e-07	9	68953087	68975879
NONHSAG050390.1	2.1505	IVS	0.000278082	8	65735165	65735490
NONHSAG035451.2	2.14904	IVS	4.16987e-07	3	75624685	75672090
NONHSAG033214.2	2.14637	IVS	2.73903e-14	22	17732194	17735214
NONHSAG006301.1	2.14587	IVS	1.92168e-05	10	79685981	79689583
NONHSAG016307.2	2.1405	IVS	0.00010985	15	25041917	25042428
NONHSAG025122.1	2.1364	IVS	0.000972876	19	18360759	18366229
NONHSAG026852.2	2.13477	IVS	0.000825928	2	3481241	3482410
NONHSAG048479.1	2.13124	IVS	0.00038687	7	105110732	105112635
NONHSAG096192.1	2.13107	IVS	1.20105e-06	7	23257034	23261782
NONHSAG048570.2	2.12994	IVS	0.00182742	7	112450482	112462054
NONHSAG001637.2	2.12868	IVS	0.000894388	1	59294869	59296421
NONHSAG004707.1	2.12363	IVS	0.00353375	1	235491887	235493299
NONHSAG006889.1	2.12093	IVS	2.06013e-05	10	114447363	114511234
NONHSAG050746.2	2.11945	IVS	5.18701e-14	8	92668835	92683447
LOXL1-AS1	2.11898	IVS	4.819e-05	15	73917467	73928248
NONHSAG010836.2	2.11756	IVS	0.00332305	12	31958520	31959299
NONHSAG011666.2	2.11628	IVS	8.93373e-07	12	70539773	70548190
NONHSAG010751.1	2.11542	IVS	0.00937752	12	27677106	27737351
NONHSAG076326.1	2.11174	IVS	0.0058586	19	3936053	3936254
NONHSAG012899.2	2.10206	IVS	0.0265012	13	19601913	19631935
NONHSAG057110.1	2.09395	IVS	0.000171384	1	202922894	202967255
NONHSAG025340.1	2.09207	IVS	5.20778e-09	19	23305989	23306890
NONHSAG031084.2	2.09177	IVS	2.20532e-08	20	472496	478641
NONHSAG042288.1	2.08873	IVS	5.41535e-07	5	173763297	173959460
NONHSAG012079.2	2.07718	IVS	2.47996e-05	12	101696001	101697384
NONHSAG023315.1	2.07627	IVS	2.47996e-05	18	8829920	8832776
NONHSAG028548.1	2.07143	IVS	6.56808e-05	2	95533230	95613087
NONHSAG039486.2	2.06803	IVS	0.00321615	4	184337712	184354053
NONHSAG038417.2	2.0679	IVS	5.04064e-11	4	89241269	89243485
NONHSAG049380.1	2.06742	IVS	0.000294434	8	2147222	2148357
NONHSAG002686.2	2.06394	IVS	0.00521186	1	148968181	148992234
NONHSAG039452.1	2.06114	IVS	0.00146435	4	184018169	184020352
NONHSAG000739.2	2.05567	IVS	0.00234988	1	25766751	25771121
NONHSAG053195.2	2.05519	IVS	0.000215682	9	111591591	111631289
NONHSAG018385.1	2.04777	IVS	0.000965277	16	3082481	3089134
NONHSAG037168.1	2.0472	IVS	0.000183902	3	197515433	197517115
NONHSAG023020.2	2.04643	IVS	2.33027e-05	17	81707541	81712306
NONHSAG066997.1	2.04424	IVS	1.90922e-05	13	45402121	45409272
NONHSAG023914.2	2.03874	IVS	2.96983e-05	18	55773316	55781722
NONHSAG056500.1	2.03737	IVS	0.00212325	1	62138325	62158545
NONHSAG018672.1	2.03275	IVS	0.00131614	16	14405613	14410987
NONHSAG008223.1	2.02719	IVS	1.93031e-08	11	47181655	47183796
NONHSAG090403.1	2.02076	IVS	0.0102689	5	106482861	106530924
NONHSAG090142.1	2.01698	IVS	5.48261e-08	5	36667716	36669958
NONHSAG025709.1	2.01338	IVS	9.76348e-05	19	38307998	38318884
NONHSAG013175.2	2.00933	IVS	4.19238e-05	13	31846729	31963462
NONHSAG019027.1	1.99984	IVS	0.00361794	16	29273593	29275800
NONHSAG009658.2	1.99406	IVS	0.00116365	11	114060304	114061539
NONHSAG002793.1	1.99249	IVS	0.0004702	1	148928283	148953054
NONHSAG071734.1	1.99057	IVS	2.58039e-06	16	58522969	58523842
NONHSAG002620.2	1.98642	IVS	0.00991007	1	121502343	121503891
NONHSAG035599.1	1.98224	IVS	0.00133228	3	100354383	100356419
NONHSAG038230.2	1.97893	IVS	0.00866739	4	75721678	75724644
NONHSAG011015.1	1.97736	IVS	5.17193e-10	12	48099867	48136077
NONHSAG029966.2	1.97448	IVS	3.61241e-11	2	178742593	178744412
NONHSAG002653.2	1.97379	IVS	0.000657485	14_GL000009v2_random	43300	61599
NONHSAG020965.1	1.9732	IVS	6.79818e-05	17	16470675	16472518
NONHSAG021611.2	1.97163	IVS	0.000954829	17	36631460	36634698
NONHSAG000791.2	1.96039	IVS	0.00317458	1	27038013	27064706
NONHSAG097030.1	1.96012	IVS	0.00208072	7	31750051	31775690
NONHSAG027362.2	1.95337	IVS	3.07611e-08	2	28708867	28751327
NONHSAG001219.1	1.95242	IVS	0.00309671	1	43300351	43312093
NONHSAG003131.2	1.95144	IVS	0.00646428	1	156641665	156644887
NONHSAG015016.2	1.95007	IVS	0.0287875	14	54684687	54687935
NONHSAG060852.1	1.94972	IVS	0.000117963	10	114455830	114465835
NONHSAG056668.1	1.94565	IVS	0.00646428	1	95247324	95251944
NONHSAG044628.2	1.94019	IVS	0.000130905	6	112225913	112306684
NONHSAG076511.1	1.93978	IVS	0.00512207	19	39812971	39813555
NONHSAG029888.1	1.93977	IVS	0.0397403	2	175944990	175957982
NONHSAG101692.1	1.93768	IVS	0.0329172	9	124874969	124877642
NONHSAG015215.2	1.93725	IVS	0.000154918	14	64422934	64448557
NONHSAG018294.1	1.93605	IVS	0.000268471	16	2034877	2040358
NONHSAG101269.1	1.93264	IVS	3.04451e-06	9	33401539	33410551
NONHSAG056114.1	1.93124	IVS	6.49753e-06	1	9100306	9101312
NONHSAG017708.2	1.92471	IVS	0.00416961	15	84389633	84395903
NONHSAG011443.2	1.92103	IVS	0.0103445	12	57623413	57624873
NONHSAG013375.2	1.91942	IVS	0.00857666	13	44110450	44240517
NONHSAG044072.2	1.91927	IVS	5.07855e-07	6	68629902	68635160
NONHSAG008600.1	1.91865	IVS	0.0162521	11	64008412	64011606
NONHSAG014277.2	1.91825	IVS	2.90985e-07	13	113527259	113530621
NONHSAG011439.2	1.91784	IVS	0.000268471	12	57612117	57621903
NONHSAG044852.1	1.91599	IVS	0.000856648	6	132452887	132454497
NONHSAG001347.1	1.91554	IVS	0.0150881	1	47039405	47069942
NONHSAG048764.2	1.90826	IVS	0.00970518	7	128850161	128862627
NONHSAG093557.1	1.90665	IVS	2.06526e-12	6	118558841	118560599
NONHSAG026552.2	1.90472	IVS	0.000352813	19	55040447	55042014
NONHSAG000306.1	1.90408	IVS	2.42442e-06	1	9101900	9117604
NONHSAG044223.2	1.90266	IVS	0.0181368	6	81657378	81693005
NONHSAG038359.2	1.90177	IVS	3.62347e-06	4	84965681	85011278
NONHSAG030525.1	1.90143	IVS	0.015948	2	219231328	219232558
NONHSAG039523.2	1.89768	IVS	1.87837e-06	4	185587908	185594004
NONHSAG021149.2	1.89727	IVS	0.00178579	17	20111823	20112990
NONHSAG027541.1	1.89365	IVS	0.00172731	2	39485663	39494566
NONHSAG052955.2	1.89192	IVS	0.0038047	9	96246461	96256996
NONHSAG018379.2	1.89172	IVS	0.000363005	16	3004682	3009121
NONHSAG047290.1	1.89003	IVS	2.91123e-05	7	32620552	32801399
NONHSAG000458.2	1.88898	IVS	9.25638e-07	1	16016946	16021832
NONHSAG052813.2	1.88604	IVS	0.048101	9	90973824	90988374
NONHSAG091250.1	1.8846	IVS	0.028485	5	139493870	139496289
NONHSAG025730.2	1.88433	IVS	0.0322757	19	38331633	38332076
NONHSAG000100.1	1.88334	IVS	0.000608831	1	1321874	1333746
NONHSAG016487.2	1.88171	IVS	0.0236899	15	34336407	34340368
NONHSAG077539.1	1.88133	IVS	3.71119e-05	2	91748389	91749262
NONHSAG001535.1	1.88081	IVS	3.67664e-06	1	54604045	54608653
NONHSAG033219.2	1.88015	IVS	0.000460981	22	17876115	17877674
NONHSAG099882.1	1.8761	IVS	0.000822196	8	2175406	2176695
NONHSAG047291.2	1.87397	IVS	7.86282e-07	7	32728760	32754773
NONHSAG027317.2	1.87307	IVS	1.44152e-10	2	27282432	27303548
NONHSAG053240.2	1.87277	IVS	3.59256e-07	9	113313222	113315613
NONHSAG023709.2	1.86823	IVS	1.28405e-07	18	36777622	36781975
NONHSAG083732.1	1.86578	IVS	0.0293095	22	37943049	37944898
NONHSAG018594.2	1.86509	IVS	0.00696239	16	10940718	10943021
NONHSAG015969.1	1.86368	IVS	0.000255101	14	102502651	102532565
NONHSAG031229.1	1.86206	IVS	0.0144289	20	7126792	7238925
NONHSAG011371.2	1.86148	IVS	8.11725e-05	12	56267792	56270104
NONHSAG038049.2	1.85828	IVS	3.82834e-07	4	62133742	62221381
NONHSAG048471.2	1.85814	IVS	0.000826583	7	105108086	105108573
NONHSAG051488.1	1.85504	IVS	0.000147975	8	144448792	144450805
NONHSAG025805.2	1.85501	IVS	0.00025391	19	39821525	39823254
NONHSAG038215.1	1.85285	IVS	0.0250904	4	76103903	76105665
NONHSAG012357.2	1.84817	IVS	2.35636e-06	12	113292153	113296114
NONHSAG038780.2	1.84709	IVS	6.24429e-08	4	121033331	121035228
NONHSAG034776.1	1.84612	IVS	0.0449571	3	37786922	37903271
NONHSAG015970.1	1.84585	IVS	1.19416e-07	14	102504716	102505433
NONHSAG073786.1	1.84518	IVS	1.33612e-05	17	61399896	61409140
NONHSAG037824.1	1.84299	IVS	0.00250331	4	41688964	41695350
NONHSAG017388.2	1.8424	IVS	0.0357235	15	73898710	73928248
NONHSAG038684.2	1.84066	IVS	0.0257095	4	113500465	113513358
NONHSAG027488.2	1.83595	IVS	0.00068861	2	37599156	37646699
NONHSAG019027.2	1.83502	IVS	0.0103101	16	29262272	29264479
NONHSAG076041.1	1.8329	IVS	0.0245737	19	21397931	21400247
NONHSAG001541.2	1.8286	IVS	0.0157986	1	54224507	54225484
NONHSAG056045.1	1.82526	IVS	0.00353375	1	1001417	1007744
NONHSAG026935.1	1.82486	IVS	0.00147865	2	8737518	8737951
NONHSAG043975.1	1.82212	IVS	0.0062627	6	53893974	53944524
NONHSAG093151.1	1.82135	IVS	0.00128026	6	33724210	33724416
NONHSAG053359.2	1.82079	IVS	4.87087e-06	9	121815673	121819452
NONHSAG029024.2	1.82057	IVS	0.00915508	2	113610501	113627138
NONHSAG035674.2	1.81935	IVS	0.00655182	3	107240691	107326965
NONHSAG049643.2	1.81686	IVS	0.000325708	8	17801344	17861069
NONHSAG026902.2	1.8163	IVS	0.000191534	2	6820068	6840464
NONHSAG040687.1	1.81603	IVS	0.00404815	5	72354247	72373267
NONHSAG033791.1	1.81541	IVS	0.000199318	22	35615006	35615446
NONHSAG058205.1	1.81531	IVS	0.00968782	1	160138357	160151505
NONHSAG025699.2	1.81432	IVS	0.00169448	19	37545469	37551069
NONHSAG074548.1	1.81391	IVS	0.00238734	18	3248028	3248609
NONHSAG036478.1	1.81262	IVS	0.00162471	3	156465139	156527672
NONHSAG042438.2	1.81257	IVS	0.00339851	5	179788127	179793535
NONHSAG053908.2	1.81211	IVS	0.0101636	X	327256	328207
NONHSAG078555.1	1.81129	IVS	1.1859e-07	2	27705785	27715732
NONHSAG036487.2	1.80614	IVS	0.000110415	3	157089762	157101137
NONHSAG050596.2	1.80024	IVS	0.0379997	8	80535005	80539135
NONHSAG027298.1	1.79805	IVS	0.00818508	2	27262228	27264555
NONHSAG016298.1	1.79805	IVS	0.0126697	15	24992109	24997809
NONHSAG019471.2	1.79707	IVS	0.0109995	16	53039386	53046762
NONHSAG057402.1	1.79699	IVS	0.00948272	1	829425	845710
NONHSAG041887.2	1.79212	IVS	0.0168394	5	148857321	148885116
NONHSAG005870.2	1.79165	IVS	0.0233314	10	49518944	49521554
NONHSAG050747.2	1.791	IVS	0.00199728	8	92675067	92879503
NONHSAG010988.2	1.78962	IVS	0.00388639	12	46383331	46876795
NONHSAG004481.1	1.78741	IVS	0.0162696	1	226723295	226730469
NONHSAG048677.2	1.78281	IVS	0.0070515	7	123584858	123624958
NONHSAG034552.2	1.78159	IVS	0.0159455	3	16308291	16309521
SSTR5-AS1	1.78071	IVS	0.00196211	16	1064080	1078731
NONHSAG010340.2	1.78025	IVS	0.0434708	12	6840211	6841633
NONHSAG041761.2	1.77916	IVS	4.26014e-07	5	141326209	141329357
NONHSAG022982.2	1.77752	IVS	0.00574527	17	81197392	81201081
NONHSAG048749.1	1.77494	IVS	7.43112e-06	7	128273068	128301052
NONHSAG049521.2	1.77457	IVS	0.0209967	8	10729313	10771392
NONHSAG026032.1	1.77157	IVS	0.00334077	19	45836691	45853645
NONHSAG030228.2	1.76639	IVS	0.0197477	2	200963702	200967461
NONHSAG043884.1	1.76594	IVS	8.12384e-05	6	46871207	46877778
NONHSAG018671.2	1.76585	IVS	0.000916171	16	14305576	14403159
NONHSAG079506.1	1.76568	IVS	0.00207819	2	239878103	239883678
NONHSAG078812.1	1.76534	IVS	0.000131086	2	75666927	75669011
NONHSAG025688.1	1.76401	IVS	0.012475	19	37828137	37828645
NONHSAG095822.1	1.76344	IVS	0.0217719	6	141435366	141437304
NONHSAG040887.2	1.76281	IVS	0.00399105	5	82278421	82279461
NONHSAG048520.2	1.76166	IVS	0.0144275	7	107630012	107630720
NONHSAG022407.2	1.76054	IVS	0.00781109	17	61392880	61411555
NONHSAG020678.2	1.75999	IVS	0.0126944	17	6994641	6995189
NONHSAG016363.2	1.75886	IVS	0.00156237	15	28589491	28633274
NONHSAG027783.2	1.75663	IVS	1.36947e-08	2	54661010	54680045
NONHSAG020137.2	1.75498	IVS	2.03742e-06	16	83918258	83920587
NONHSAG020883.2	1.75395	IVS	0.00126932	17	14209569	14217922
NONHSAG063728.1	1.74801	IVS	0.0264909	11	128869285	128880143
NONHSAG048878.2	1.74749	IVS	0.00110731	7	135444460	135444925
NONHSAG033584.2	1.74723	IVS	0.000196681	22	26512559	26514611
NONHSAG000730.2	1.74666	IVS	4.79996e-09	1	25398711	25399280
NONHSAG053681.1	1.74526	IVS	0.0339462	9	135946514	135947247
NONHSAG009084.2	1.74502	IVS	0.00058133	11	75009821	75010095
NONHSAG003930.2	1.74382	IVS	1.46297e-06	1	201507240	201635776
NONHSAG003931.2	1.74325	IVS	0.00161613	1	201525651	201528462
NONHSAG028585.2	1.74312	IVS	0.000117963	2	95525092	95532487
NONHSAG001627.2	1.74285	IVS	0.0145506	1	58882803	58904079
NONHSAG078112.1	1.74272	IVS	1.48324e-05	2	206121313	206123338
NONHSAG098353.1	1.74128	IVS	0.0428161	7	128284429	128287189
NONHSAG016514.2	1.74035	IVS	0.00308445	15	35546195	35859000
NONHSAG015971.1	1.73884	IVS	0.0057559	14	102506724	102507465
NONHSAG016574.2	1.73736	IVS	7.35671e-06	15	40039269	40073804
NONHSAG021391.1	1.7363	IVS	0.00423105	17	28575222	28577301
NONHSAG038974.2	1.73537	IVS	1.4127e-10	4	140861175	140864188
NONHSAG017675.2	1.73479	IVS	3.30371e-06	15	82841085	82845219
NONHSAG026965.2	1.73264	IVS	0.0315551	2	9564605	9575622
NONHSAG048518.2	1.73244	IVS	0.0033104	7	107580287	107621840
NONHSAG008643.1	1.73164	IVS	0.0062627	11	64755417	64757986
NONHSAG025186.2	1.73141	IVS	2.79756e-05	19	19533698	19536333
NONHSAG015387.2	1.73019	IVS	1.97531e-05	14	72609033	72613095
NONHSAG053800.2	1.72721	IVS	0.0196693	9	136640137	136647162
NONHSAG063414.1	1.72701	IVS	6.06797e-06	11	44617385	44620359
NONHSAG025513.2	1.72677	IVS	0.00424189	19	34282168	34402411
NONHSAG016366.2	1.72337	IVS	0.0489381	15	28650647	28663439
NONHSAG011938.2	1.71905	IVS	0.0439794	12	93894964	93943603
NONHSAG008356.1	1.71844	IVS	0.0196505	11	57369517	57381926
NONHSAG012928.2	1.7181	IVS	0.00197497	13	20699306	20703718
NONHSAG015023.1	1.71737	IVS	0.0140616	14	55391896	55392476
NONHSAG039182.2	1.71576	IVS	0.0337445	4	155748837	155754837
NONHSAG025830.2	1.71146	IVS	2.7753e-09	19	40312551	40319531
NONHSAG002410.2	1.70888	IVS	7.49302e-07	1	111462061	111469464
NONHSAG034699.2	1.7078	IVS	0.0376475	3	32151082	32151895
NONHSAG099271.1	1.70637	IVS	0.00595572	8	2168414	2171568
NONHSAG033034.2	1.70301	IVS	0.049603	21	44475187	44480016
NONHSAG014400.2	1.70203	IVS	0.000739842	14	21024171	21029271
NONHSAG027819.2	1.70176	IVS	0.0171045	2	55952157	56386171
NONHSAG085229.1	1.70169	IVS	0.00264259	3	183825681	183827092
NONHSAG015310.1	1.70132	IVS	0.00282231	14	69349981	69351012
NONHSAG030601.2	1.69911	IVS	0.000531721	2	219631129	219631455
NONHSAG016304.2	1.69858	IVS	0.0212711	15	24991485	24991753
NONHSAG031229.2	1.69651	IVS	5.01897e-07	20	7146145	7258281
NONHSAG101293.1	1.69488	IVS	0.0103172	9	35920011	35927151
NONHSAG015535.2	1.69337	IVS	0.00154995	14	77041006	77086457
NONHSAG079358.1	1.69168	IVS	2.02804e-06	2	206121762	206127377
NONHSAG049379.1	1.69155	IVS	0.000856648	8	2104673	2142690
NONHSAG037985.2	1.68565	IVS	0.0428161	4	55902360	55952452
NONHSAG011019.1	1.68545	IVS	0.00668292	12	48146344	48151970
NONHSAG073377.1	1.68509	IVS	0.0475632	17	76307247	76311082
NONHSAG030338.2	1.68418	IVS	9.29948e-06	2	206118530	206119422
NONHSAG076327.1	1.68278	IVS	0.00219807	19	3948221	3951349
NONHSAG038398.1	1.6826	IVS	0.000265892	4	89205889	89262983
NONHSAG038779.2	1.68071	IVS	0.0174763	4	121031420	121033117
NONHSAG063898.1	1.67525	IVS	0.030237	11	29991207	30000628
NONHSAG035102.2	1.67395	IVS	0.0494312	3	50088958	50113508
NONHSAG090646.1	1.67356	IVS	0.0155761	5	159985463	159993276
NONHSAG029075.2	1.67113	IVS	0.0265678	2	118014227	118015614
NONHSAG058526.1	1.67095	IVS	0.0254393	1	228365645	228366896
NONHSAG009627.2	1.67075	IVS	0.000531721	11	112269216	112334826
NONHSAG051418.2	1.6705	IVS	0.0297876	8	141175607	141176117
NONHSAG081447.1	1.67026	IVS	0.000754284	20	25017001	25022224
NONHSAG006581.1	1.67004	IVS	0.010704	10	96985247	96990901
NONHSAG035927.2	1.66692	IVS	2.65919e-05	3	124723787	124726325
NONHSAG011217.2	1.66556	IVS	9.07921e-06	12	53142052	53142327
NONHSAG028263.2	1.66139	IVS	0.0148761	2	75669988	75670454
NONHSAG021539.2	1.65816	IVS	0.00868642	17	35313498	35325425
NONHSAG022270.2	1.6573	IVS	0.0187867	17	55822784	55852754
NONHSAG044089.1	1.65723	IVS	0.0341789	6	71221817	71225656
NONHSAG069294.1	1.65473	IVS	0.0101687	14	70906656	70907111
NONHSAG000893.1	1.65421	IVS	0.000849889	1	31581034	31581470
NONHSAG053046.2	1.65347	IVS	0.00541754	9	100352978	100393870
NONHSAG020405.2	1.65344	IVS	0.00225295	17	331164	333485
NONHSAG044816.2	1.64938	IVS	0.000112753	6	129479612	129552588
NONHSAG011581.2	1.64751	IVS	0.00251382	12	67253066	67269280
NONHSAG013542.1	1.6464	IVS	0.00151484	13	51762033	51764080
NONHSAG013486.2	1.64581	IVS	0.00498672	13	48771622	48771829
NONHSAG027363.2	1.64579	IVS	0.0344048	2	28713301	28726000
NONHSAG018818.1	1.64432	IVS	0.0170738	16	20634558	20687483
NONHSAG006341.2	1.64377	IVS	0.00236717	10	79681972	79687147
NONHSAG090167.1	1.64258	IVS	0.0107732	5	44843420	44855657
NONHSAG049788.2	1.63997	IVS	0.000115311	8	25414909	25415715
NONHSAG054811.2	1.63948	IVS	0.000107976	X	75044950	75049545
NONHSAG017433.1	1.6377	IVS	0.0195706	15	74921501	74922459
NONHSAG021723.2	1.63727	IVS	0.00100936	17	39927741	39939601
NONHSAG101210.1	1.63629	IVS	0.0245957	9	19109012	19111476
NONHSAG010568.2	1.63425	IVS	0.00253309	12	14567495	14620066
NONHSAG011448.2	1.63253	IVS	0.0371752	12	57723760	57725665
NONHSAG042318.2	1.63187	IVS	0.0156645	5	176308012	176309015
NONHSAG023058.2	1.63151	IVS	0.0489591	17	82037904	82039380
NONHSAG038407.2	1.63007	IVS	0.0379826	4	88591124	88592422
NONHSAG004315.2	1.6278	IVS	0.0144728	1	219173886	219326931
NONHSAG010222.1	1.62732	IVS	0.000500285	12	3835077	3873985
NONHSAG000199.2	1.62463	IVS	0.0091562	1	3890263	3917313
NONHSAG014021.1	1.62413	IVS	0.0143125	13	98795433	98865486
NONHSAG020381.1	1.62378	IVS	0.00592391	16	90036198	90038952
NONHSAG034797.1	1.6221	IVS	0.00818508	3	38532214	38534633
NONHSAG036536.2	1.62132	IVS	0.000314218	3	160565446	160568199
NONHSAG023936.2	1.61906	IVS	2.37763e-05	18	57588489	57595807
NONHSAG077890.1	1.61826	IVS	0.00287317	2	158968636	159089874
NONHSAG060849.1	1.61786	IVS	0.0100956	10	114057942	114069522
NONHSAG027302.1	1.61748	IVS	0.00104438	2	27307989	27309442
NONHSAG000762.2	1.61462	IVS	0.0265678	1	26263040	26263398
NONHSAG018820.1	1.61435	IVS	0.0157642	16	20713221	20742874
NONHSAG071586.1	1.6142	IVS	0.0436225	16	29272219	29272772
NONHSAG016489.2	1.61146	IVS	0.0257924	15	34364305	34365994
NONHSAG049377.1	1.60979	IVS	0.0139489	8	2075784	2113475
NONHSAG065301.1	1.60926	IVS	4.17837e-07	12	8634902	8637997
NONHSAG029277.1	1.60875	IVS	0.000756212	2	131509718	131513035
NONHSAG010141.1	1.60792	IVS	0.0275969	12	547626	551551
NONHSAG030583.2	1.60751	IVS	0.000318853	2	219418747	219426737
NONHSAG088703.1	1.6061	IVS	0.0310827	4	184357554	184361170
NONHSAG037824.2	1.60604	IVS	0.00415758	4	41671535	41693333
NONHSAG044681.1	1.60546	IVS	0.00319773	6	116222977	116248040
NONHSAG054698.2	1.60507	IVS	0.0217719	X	70434196	70435221
NONHSAG030646.2	1.60374	IVS	5.85329e-06	2	222942941	222944636
NONHSAG025069.1	1.6032	IVS	0.0104312	19	17263397	17278861
NONHSAG000669.1	1.60307	IVS	0.0258835	1	24070523	24077434
NONHSAG009664.1	1.60285	IVS	2.29804e-06	11	114246403	114251972
NONHSAG031663.2	1.60278	IVS	0.00202406	20	34988913	34991141
NONHSAG100607.1	1.60239	IVS	0.00197224	8	93822650	93826201
NONHSAG025514.2	1.60104	IVS	0.0253054	19	34389106	34390806
H19	1.59758	IVS	8.97749e-06	11	1995175	2001466
NONHSAG049773.2	1.59654	IVS	0.0265678	8	23713837	23743043
NONHSAG088439.1	1.59524	IVS	0.0297876	4	99067255	99068125
NONHSAG052531.2	1.59316	IVS	0.0361934	9	70601982	70603743
NONHSAG047290.2	1.59312	IVS	0.0241844	7	32580940	32761787
NONHSAG048717.2	1.58886	IVS	0.0491736	7	127295619	127296203
NONHSAG015217.2	1.58791	IVS	0.000486583	14	64440370	64442238
NONHSAG089935.1	1.58669	IVS	0.00423849	5	1820614	1830492
NONHSAG016635.2	1.58639	IVS	4.47555e-05	15	41163116	41164510
NONHSAG054813.2	1.58488	IVS	0.0182394	X	75324288	75326397
NONHSAG002610.1	1.58396	IVS	0.000129916	1	120924840	120933000
NONHSAG000906.2	1.58326	IVS	0.00194522	1	31571584	31577889
NONHSAG016305.2	1.58183	IVS	0.000745728	15	24993774	24994849
NONHSAG045201.2	1.5809	IVS	0.0429837	6	154510887	154522310
NONHSAG014244.1	1.58059	IVS	0.0387019	13	113534614	113536461
NONHSAG007390.2	1.57978	IVS	0.00992525	11	1760347	1762487
NONHSAG043577.1	1.57925	IVS	0.00620386	6	32860029	32871839
NONHSAG018463.1	1.57782	IVS	0.0015871	16	4780115	4803189
NONHSAG068598.1	1.57582	IVS	0.000758898	13	113412466	113416651
NONHSAG025206.1	1.57481	IVS	0.00421567	19	19945685	20008579
NONHSAG004752.1	1.57338	IVS	0.000614247	1	237070070	237091621
NONHSAG041385.2	1.57118	IVS	0.0302959	5	123022488	123022783
NONHSAG013543.1	1.57092	IVS	0.00412472	13	51764577	51766020
NONHSAG020617.1	1.57058	IVS	0.0489381	17	4929407	4931694
NONHSAG020666.2	1.56946	IVS	0.0160771	17	6756077	6760345
NONHSAG046766.2	1.5691	IVS	0.00375116	7	1460413	1467522
NONHSAG005864.2	1.56803	IVS	0.00541754	10	49294738	49299019
NONHSAG008234.1	1.56731	IVS	0.0170202	11	47349692	47350957
NONHSAG037936.2	1.5659	IVS	0.00258498	4	52712257	52720660
NONHSAG044057.2	1.5647	IVS	0.000304379	6	65836883	65837405
NONHSAG002535.2	1.5638	IVS	0.0199145	1	116493022	116499213
NONHSAG065556.1	1.56335	IVS	0.000208497	12	71787104	71793078
NONHSAG088048.1	1.56137	IVS	0.0171162	4	185126749	185140126
NONHSAG026550.2	1.56096	IVS	0.000632304	19	55006192	55048086
NONHSAG020737.2	1.56043	IVS	0.000507133	17	7867820	7873713
NONHSAG040332.1	1.56019	IVS	4.45384e-05	5	44815320	44820530
NONHSAG022205.1	1.56014	IVS	0.00366011	17	48834760	48844918
NONHSAG038747.2	1.55714	IVS	0.022068	4	119117477	119128351
NONHSAG034343.2	1.55381	IVS	0.000159051	3	6773036	6773343
NONHSAG000887.1	1.54995	IVS	0.0156804	1	31351522	31353616
NONHSAG038373.2	1.5496	IVS	0.000570112	4	86922089	86934939
NONHSAG058060.1	1.54932	IVS	0.0304537	1	116487334	116489782
NONHSAG024866.1	1.5458	IVS	0.0188376	19	12203077	12248050
NONHSAG014549.2	1.54494	IVS	0.0401704	14	24271110	24298814
NONHSAG037839.2	1.54431	IVS	0.00227408	4	42093075	42099536
NONHSAG096314.1	1.5406	IVS	0.00106342	7	42882752	42898866
NONHSAG085495.1	1.53918	IVS	0.000815074	3	48666691	48938913
NONHSAG026447.2	1.53813	IVS	0.000392222	19	53223908	53224879
NONHSAG030893.2	1.53439	IVS	0.0428873	2	237040485	237085818
NONHSAG061163.1	1.53393	IVS	0.0462377	10	24539843	24542900
NONHSAG035982.2	1.53244	IVS	0.000233871	3	126451124	126452906
NONHSAG083609.1	1.53243	IVS	0.02202	22	22264600	22273020
NONHSAG033984.2	1.53096	IVS	0.00590616	22	40365324	40368819
NONHSAG038166.1	1.53056	IVS	0.00695403	4	74124503	74184383
NONHSAG099270.1	1.53023	IVS	0.00662742	8	2130821	2134784
NONHSAG020525.2	1.52703	IVS	0.00312317	17	2711924	2713281
NONHSAG000329.1	1.52658	IVS	0.0394755	1	9986450	9987467
NONHSAG030444.1	1.52577	IVS	0.046482	2	216203592	216210310
NONHSAG016828.2	1.52545	IVS	0.0141814	15	48725137	48729844
NONHSAG009640.2	1.52513	IVS	0.0147469	11	113262732	113274076
NONHSAG009279.1	1.5241	IVS	0.0114228	11	86511585	86648860
NONHSAG061341.1	1.52036	IVS	0.00625916	10	71762185	71765698
NONHSAG004651.1	1.5188	IVS	0.0329569	1	232979121	233033391
NONHSAG083642.1	1.51795	IVS	0.000960324	22	26056134	26087851
NONHSAG043752.2	1.51783	IVS	0.0335491	6	40878734	40999231
NONHSAG033896.1	1.51656	IVS	0.00743384	22	38348613	38368305
NONHSAG001612.2	1.51539	IVS	0.0128269	1	58467926	58469005
NONHSAG035134.1	1.51475	IVS	0.02202	3	50648950	50651548
NONHSAG098563.1	1.51329	IVS	0.000371461	8	289588	302033
NONHSAG077755.1	1.51214	IVS	0.0204696	2	131514227	131514428
NONHSAG017942.2	1.5101	IVS	0.000529187	15	92699039	92734098
NONHSAG053872.2	1.50822	IVS	0.0455831	9	137488550	137489939
NONHSAG070657.1	1.50804	IVS	0.00313307	15	34358909	34361086
NONHSAG030470.2	1.50621	IVS	0.000521462	2	216211403	216213519
NONHSAG012172.2	1.50349	IVS	0.0153254	12	106248524	106252786
NONHSAG025710.2	1.50196	IVS	0.00068861	19	37829550	37832157
NONHSAG043519.1	1.50051	IVS	0.0159894	6	31765172	31774743
NONHSAG096399.1	1.50044	IVS	0.0153241	7	64479947	64509383
NONHSAG004755.1	1.4993	IVS	0.00930373	1	237081543	237083117
NONHSAG009275.2	1.49802	IVS	0.0103327	11	86434923	86437282
NONHSAG030337.2	1.49748	IVS	0.000540811	2	206115560	206117564
NONHSAG004757.2	1.49538	IVS	0.0305607	1	236998095	237004571

## Sheet: LA vs LV
Left Atrium vs Left Ventricle
lncRNA	Fold Difference	Region Enriched	FDR	Chr	Start	End
NONHSAG038636.2	1043.44	LA	9.22279e-125	4	110595514	110615459
NONHSAG066697.1	298.091	LA	1.94581e-122	12	114445628	114446811
NONHSAG003687.2	160.528	LA	5.73933e-35	1	183439307	183443670
NONHSAG087741.1	155.049	LA	1.51546e-30	4	110611355	110612636
NONHSAG061269.1	154.815	LA	1.92999e-53	10	50042019	50044973
NONHSAG038634.2	116.924	LA	1.34502e-42	4	110512487	110519506
NONHSAG088337.1	101.429	LA	1.42353e-48	4	66862538	66870967
NONHSAG002314.1	92.2064	LA	2.73608e-61	1	109289295	109299627
NONHSAG005854.1	89.3787	LA	3.93944e-76	10	50042956	50044714
NONHSAG044648.2	86.5901	LA	3.60643e-76	6	113616697	113632848
NONHSAG030103.2	68.061	LA	4.25475e-100	2	190676943	190844681
NONHSAG011898.2	62.0826	LA	2.09949e-101	12	92421530	92492091
NONHSAG005895.2	60.782	LA	2.72074e-42	10	50043704	50044771
NONHSAG060679.1	57.1029	LA	2.06286e-31	10	90096032	90141158
NONHSAG051057.2	52.6896	LA	7.97355e-54	8	110609240	110632394
NONHSAG080694.1	51.7844	LA	5.52852e-62	2	163125091	163131647
NONHSAG022841.1	45.989	LA	1.01843e-44	17	74845647	74857918
NONHSAG041417.2	44.0296	LA	7.31363e-35	5	124847248	124876134
NONHSAG012803.2	43.5552	LA	5.84931e-30	12	132329750	132337085
NONHSAG001950.1	38.4785	LA	5.35978e-22	1	84971973	85032789
NONHSAG023565.2	35.9643	LA	6.7049e-86	18	24398450	24402714
NONHSAG037816.1	23.5979	LA	4.62181e-19	4	40751980	40810560
NONHSAG035310.2	22.7327	LA	4.76519e-68	3	62925497	63148797
NONHSAG038073.2	22.4644	LA	3.26962e-29	4	65702107	65706811
NONHSAG029584.2	21.8143	LA	8.45249e-57	2	154688956	154698580
NONHSAG048904.2	19.0572	LA	1.15827e-44	7	137381040	137384178
NONHSAG000382.1	17.5202	LA	2.14082e-28	1	11845227	11849642
NONHSAG038198.2	17.4876	LA	5.89829e-09	4	74315799	74319336
NONHSAG066364.1	15.8396	LA	3.6503e-22	12	67883905	67889491
NONHSAG023609.1	15.1598	LA	4.26057e-25	18	24923215	24926074
NONHSAG097912.1	14.5845	LA	6.75024e-18	7	49616914	49618466
NONHSAG058733.1	14.4149	LA	2.38634e-06	1	11859691	11860852
NONHSAG006641.2	14.4118	LA	6.90028e-16	10	97822470	97841301
NONHSAG008739.2	13.9252	LA	1.36189e-20	11	66409157	66417138
NONHSAG049539.2	13.3336	LA	4.31393e-29	8	11345747	11347502
NONHSAG029960.1	13.1996	LA	5.56327e-09	2	179443516	179445633
NONHSAG043982.2	13.0029	LA	3.54518e-19	6	54839688	54846577
NONHSAG044892.2	12.332	LA	1.2119e-24	6	134428239	134524495
NONHSAG002742.2	11.7047	LA	7.32929e-16	1	147809800	147811355
NONHSAG034875.1	11.249	LA	2.90463e-38	3	42716783	42724788
NONHSAG070625.1	11.132	LA	6.91532e-18	15	23385725	23401576
NONHSAG035938.2	11.0814	LA	2.01181e-12	3	125069795	125079534
NONHSAG042165.2	10.9489	LA	5.40475e-18	5	167937716	167953470
NONHSAG023632.2	10.8546	LA	5.34546e-16	18	31273345	31287640
NONHSAG034283.2	10.5955	LA	2.28687e-23	3	857124	870146
NONHSAG029956.1	10.4784	LA	1.33974e-19	2	179385909	179639402
NONHSAG021944.2	10.1894	LA	9.87545e-25	17	44793198	44794474
NONHSAG023577.2	9.95415	LA	3.98898e-26	18	24933486	24987682
LINC00842	9.93388	LA	5.32885e-24	10	46398361	46453306
NONHSAG086240.1	9.81231	LA	2.14618e-08	3	43070697	43075405
NONHSAG016047.2	9.66082	LA	7.59605e-35	14	104113734	104115571
NONHSAG017437.2	9.56235	LA	7.07499e-36	15	74816288	74817849
NONHSAG006596.1	9.54923	LA	1.8862e-16	10	97846432	97850240
NONHSAG021945.2	9.33353	LA	6.47966e-22	17	44794746	44797783
NONHSAG023576.2	8.98966	LA	4.41058e-14	18	24725226	24929282
NONHSAG037943.2	8.91229	LA	5.80684e-25	4	52945648	52958088
NONHSAG015530.2	8.58868	LA	1.97397e-13	14	76959556	76970171
NONHSAG005217.2	8.33519	LA	2.67952e-23	10	10958406	10970817
NONHSAG071369.1	8.20232	LA	3.5601e-15	15	98545998	98548877
NONHSAG069085.1	8.14138	LA	1.21872e-18	14	23381985	23389627
NONHSAG042312.2	8.03378	LA	5.29952e-07	5	176124156	176126055
NONHSAG036734.2	8.02745	LA	3.90432e-18	3	178202049	178385418
NONHSAG016921.2	7.96579	LA	1.82547e-16	15	52115076	52116958
NONHSAG012372.1	7.81306	LA	3.10647e-28	12	114370373	114375060
NONHSAG014470.1	7.7775	LA	1.08468e-27	14	23388664	23396105
NONHSAG006474.2	7.73526	LA	1.85329e-09	10	88932389	88940820
NONHSAG014471.1	7.60515	LA	3.40513e-30	14	23391340	23392119
NONHSAG041156.2	7.58558	LA	1.39312e-13	5	102694105	102879709
NONHSAG076408.1	7.42366	LA	3.16689e-26	19	16077788	16103005
NONHSAG014472.1	7.33286	LA	3.66978e-22	14	23395689	23398603
NONHSAG076347.1	7.04506	LA	6.06953e-16	19	6716385	6717742
NONHSAG044922.2	6.89757	LA	6.17156e-27	6	135854035	136225751
NONHSAG013149.1	6.8685	LA	5.12459e-16	13	30890496	30963377
NONHSAG005616.1	6.65589	LA	9.16448e-09	10	35894426	35897081
NONHSAG047431.2	6.47828	LA	1.24921e-37	7	41685114	41687045
NONHSAG014469.1	6.44118	LA	3.26592e-19	14	23374542	23388358
NONHSAG087267.1	6.25599	LA	8.64786e-13	3	194834769	194838945
NONHSAG000557.2	6.1246	LA	3.18648e-12	1	19975435	19979601
NONHSAG078193.1	6.01179	LA	4.23065e-19	2	221572505	221574454
NONHSAG016326.2	5.97972	LA	3.93734e-28	15	26395065	26489751
NONHSAG037272.2	5.72114	LA	2.00968e-13	4	1571708	1580522
NONHSAG060684.1	5.54972	LA	2.50829e-13	10	90984599	90996370
NONHSAG006514.2	5.48944	LA	2.75876e-13	10	90994619	91006390
NONHSAG026590.2	5.45579	LA	7.02689e-23	19	55538016	55539406
NONHSAG036322.2	5.43178	LA	1.11357e-13	3	147688942	147732447
NONHSAG010542.2	5.42859	LA	6.7393e-23	12	12915191	12917931
NONHSAG088001.1	5.42425	LA	4.76146e-14	4	173935731	174166089
NONHSAG044894.2	5.31333	LA	2.37928e-08	6	134525313	134659837
NONHSAG062050.1	5.30617	LA	2.38464e-09	10	50135967	50137357
NONHSAG034674.2	5.27829	LA	1.81141e-14	3	30518867	30527186
NONHSAG004042.1	5.19529	LA	1.06402e-21	1	204988783	204991257
NONHSAG060683.1	5.18749	LA	4.13374e-14	10	90971857	90980673
NONHSAG061444.1	5.11412	LA	4.5787e-12	10	90975277	90977002
NONHSAG041170.1	5.01513	LA	1.41427e-09	5	102865376	102877686
NONHSAG010892.2	4.87605	LA	5.1369e-09	12	38906295	38912694
NONHSAG030618.2	4.85664	LA	4.44654e-08	2	220805818	220853662
NONHSAG093174.1	4.81427	LA	7.92355e-14	6	36838670	36841162
NONHSAG014436.2	4.73907	LA	5.86148e-12	14	21768827	22547626
NONHSAG035937.2	4.7341	LA	4.68182e-09	3	125062077	125064060
NONHSAG015529.2	4.68732	LA	1.13914e-06	14	76938036	76973199
NONHSAG011313.2	4.54441	LA	1.58427e-20	12	55685229	55688043
NONHSAG049977.2	4.52907	LA	5.57614e-08	8	37325417	37331989
NONHSAG006512.2	4.49883	LA	1.89255e-13	10	90981876	90990694
NONHSAG041002.2	4.47714	LA	7.81646e-08	5	91301320	91314529
NONHSAG062183.1	4.44781	LA	5.40065e-12	10	69967643	69972365
NONHSAG011894.2	4.43304	LA	3.6998e-17	12	92145572	92225361
NONHSAG086166.1	4.41399	LA	2.79657e-11	3	30414194	30416353
NONHSAG048584.2	4.40637	LA	1.69893e-19	7	113469733	113484069
NONHSAG050405.1	4.39955	LA	1.38997e-12	8	67024901	67027420
NONHSAG053168.2	4.34846	LA	7.04487e-26	9	109130292	109135938
NONHSAG070632.1	4.33887	LA	1.48209e-09	15	26403432	26411176
NONHSAG019423.2	4.31589	LA	5.16606e-05	16	50645808	50649249
NONHSAG086165.1	4.30486	LA	4.29444e-06	3	30409297	30411940
NONHSAG093982.1	4.26029	LA	1.54406e-07	6	14499209	14501267
NONHSAG037887.2	4.18628	LA	3.76443e-05	4	47830999	47907522
NONHSAG026311.2	4.1771	LA	3.17112e-16	19	50490326	50500301
NONHSAG017613.2	4.17567	LA	4.92751e-15	15	80195483	80404338
NONHSAG026310.2	4.12347	LA	4.96347e-17	19	50486487	50488066
NONHSAG018097.1	4.122	LA	2.68441e-08	15	101087956	101099488
NONHSAG036227.2	4.11798	LA	3.90432e-18	3	140571705	140577397
NONHSAG037887.1	4.07527	LA	6.51162e-05	4	47833016	47909539
NONHSAG037031.2	3.89584	LA	4.04497e-05	3	194487097	194518280
NONHSAG061443.1	3.82789	LA	4.91094e-09	10	90951055	90987728
NONHSAG054345.2	3.82141	LA	1.08387e-09	X	45745210	45852110
NONHSAG025925.1	3.81813	LA	7.59379e-05	19	43657430	43665014
NONHSAG047149.2	3.80436	LA	3.5601e-15	7	25593350	25750994
NONHSAG098234.1	3.78109	LA	1.58568e-08	7	113465408	113466592
NONHSAG049211.2	3.76894	LA	0.00146968	7	153389590	153396123
NONHSAG011597.2	3.75585	LA	1.49206e-18	12	67929234	67971120
NONHSAG054396.1	3.75528	LA	4.69946e-10	X	47566589	47612855
NONHSAG037432.2	3.71126	LA	1.85485e-21	4	8355089	8358338
NONHSAG043676.2	3.67168	LA	1.75875e-12	6	36839773	36848624
NONHSAG011599.2	3.66373	LA	2.21661e-08	12	67989381	68234687
NONHSAG034672.2	3.65083	LA	2.86138e-11	3	30350721	30392145
NONHSAG020795.2	3.64096	LA	5.04998e-10	17	9237593	9241855
NONHSAG003293.2	3.58735	LA	9.82567e-06	1	162607762	162628421
NONHSAG001935.2	3.55345	LA	3.897e-17	1	83865722	83868153
NONHSAG048875.1	3.55246	LA	2.61356e-13	7	134944532	134954782
NONHSAG026230.2	3.51724	LA	5.83696e-12	19	49331616	49340303
NONHSAG016267.1	3.46909	LA	1.02102e-06	15	23390721	23393943
NONHSAG102751.1	3.46163	LA	5.35851e-11	9	40809827	40826709
NONHSAG043677.1	3.45735	LA	2.50133e-05	6	36819836	36822439
NONHSAG061945.1	3.45137	LA	3.21804e-05	10	30641666	30644981
NONHSAG050980.2	3.43334	LA	3.24026e-10	8	103156989	103298782
NONHSAG067779.1	3.42994	LA	1.42789e-13	13	110174709	110307109
NONHSAG016150.2	3.42849	LA	0.000141594	14	105769102	106422169
NONHSAG012703.2	3.42239	LA	2.9559e-06	12	127130073	127153413
NONHSAG041892.1	3.40894	LA	7.83063e-09	5	148442879	148489350
NONHSAG049243.2	3.37557	LA	0.00740848	7	155238273	155254077
NONHSAG015311.2	3.36974	LA	0.000409029	14	68887784	68888084
NONHSAG000058.2	3.36121	LA	0.000149944	1	916864	921016
NONHSAG065209.1	3.35222	LA	1.77674e-05	12	130962174	130963028
NONHSAG004142.2	3.2953	LA	2.1407e-11	1	207959363	207961806
NONHSAG030619.2	3.28186	LA	3.08007e-15	2	220880165	220938337
NONHSAG028469.2	3.26308	LA	3.47243e-06	2	88885898	88886172
NONHSAG052453.1	3.26265	LA	4.2406e-10	9	68425817	68455375
NONHSAG011665.2	3.23883	LA	0.000407659	12	70468079	70571442
NONHSAG034525.1	3.2354	LA	0.00069326	3	15452842	15457367
NONHSAG038627.2	3.23007	LA	2.29965e-05	4	110045845	110047322
NONHSAG007669.1	3.22738	LA	7.79125e-09	11	11969570	11974324
NONHSAG074682.1	3.22413	LA	1.88161e-13	18	31191068	31205761
NONHSAG043059.1	3.20911	LA	2.96819e-11	6	14230100	14608554
NONHSAG069062.1	3.20275	LA	1.56244e-05	14	105668123	105741795
NONHSAG022764.2	3.19612	LA	8.93664e-10	17	75605866	75607130
NONHSAG054487.2	3.17446	LA	8.39196e-10	X	51395833	51465661
NONHSAG036362.1	3.15533	LA	4.85002e-08	3	149374838	149375593
NONHSAG025521.1	3.13653	LA	6.46631e-09	19	35033366	35036300
NONHSAG082560.1	3.12699	LA	5.20007e-10	20	50450846	50457745
NONHSAG003123.2	3.11102	LA	1.00169e-05	1	156509480	156511694
NONHSAG043059.2	3.07143	LA	2.08508e-11	6	14229869	14608323
NONHSAG062285.1	3.06836	LA	0.000358898	10	86747633	86748598
NONHSAG018080.2	3.06731	LA	4.01201e-14	15	99807022	99974010
NONHSAG002507.2	3.04856	LA	0.00179418	1	115283033	115368263
NONHSAG037433.1	3.03625	LA	9.43498e-12	4	8358048	8360149
NONHSAG018108.2	3.0325	LA	2.08228e-06	15	100893739	100919283
NONHSAG002975.2	3.01222	LA	4.58415e-08	1	153533602	153535116
NONHSAG055388.2	2.99611	LA	9.17382e-10	X	135422617	135428022
NONHSAG036991.2	2.99172	LA	8.31441e-16	3	192566923	192571888
NONHSAG003124.2	2.94316	LA	1.95869e-07	1	156511694	156513316
NONHSAG062284.1	2.91535	LA	5.38882e-08	10	86740399	86741188
NONHSAG069476.1	2.91452	LA	6.01962e-05	14	105742375	106627669
NONHSAG079649.1	2.91161	LA	1.04643e-14	2	10901154	10901806
NONHSAG018518.1	2.90127	LA	0.000291224	16	8806824	8809490
NONHSAG025554.2	2.8981	LA	8.1705e-07	19	35036333	35037060
NONHSAG030120.2	2.89694	LA	2.7932e-06	2	191692068	191741081
NONHSAG007767.2	2.88743	LA	7.46637e-13	11	17379754	17383531
NONHSAG101076.1	2.87324	LA	1.47103e-07	8	143204266	143209498
NONHSAG019603.2	2.86059	LA	1.97808e-07	16	58446790	58447019
NONHSAG014666.2	2.8571	LA	7.13471e-06	14	33985152	34014196
NONHSAG028467.2	2.85443	LA	7.83303e-08	2	88810469	89320118
NONHSAG015296.1	2.85098	LA	4.2196e-05	14	68888414	68888913
NONHSAG006126.2	2.84624	LA	6.33718e-05	10	69936760	69966401
NONHSAG034274.2	2.83922	LA	2.47552e-06	3	112098	131325
NONHSAG053677.2	2.80913	LA	2.80544e-38	9	133019428	133021175
NONHSAG041884.2	2.80691	LA	6.63815e-09	5	148550082	148559953
NONHSAG030916.2	2.80282	LA	3.24857e-08	2	237538882	237551301
NONHSAG034128.1	2.77738	LA	1.13355e-11	22	45529452	45559725
NONHSAG080660.1	2.75649	LA	0.00164731	2	157055171	157056472
NONHSAG037096.1	2.74919	LA	5.38081e-08	3	195869506	195887761
NONHSAG043676.1	2.74069	LA	0.00462296	6	36807549	36816400
NONHSAG034877.2	2.73757	LA	0.00142346	3	42702652	42706662
NONHSAG008499.2	2.7211	LA	8.10098e-09	11	61955935	61958838
NONHSAG082918.1	2.72003	LA	0.000397393	21	37559853	37577637
NONHSAG041883.2	2.71511	LA	2.10323e-06	5	148452836	148469020
NONHSAG023443.1	2.71167	LA	1.08398e-07	18	13612027	13616158
NONHSAG049184.1	2.70493	LA	1.26308e-13	7	151562746	151566014
NONHSAG015292.1	2.70152	LA	0.00248482	14	68375021	68964168
NONHSAG015514.2	2.70003	LA	1.13151e-12	14	76212987	76214343
NONHSAG022859.2	2.69497	LA	1.23636e-11	17	77527465	77568690
NONHSAG009714.2	2.69099	LA	0.000202208	11	117136430	117137867
NONHSAG062692.1	2.66502	LA	1.95699e-06	11	19310817	19311802
NONHSAG034014.2	2.6397	LA	3.02827e-11	22	41551748	41560881
NONHSAG035376.2	2.63073	LA	1.1337e-05	3	69333900	69386167
NONHSAG037890.1	2.62702	LA	0.00112522	4	47849256	47880721
NONHSAG020184.2	2.62537	LA	2.79565e-07	16	85165046	85554167
NONHSAG004041.2	2.62427	LA	0.000639037	1	204946607	204947169
NONHSAG038559.2	2.62118	LA	2.69641e-07	4	105133393	105147343
NONHSAG034527.1	2.61895	LA	0.0269248	3	15477677	15485576
NONHSAG050080.2	2.61204	LA	6.04484e-08	8	41660990	41665658
NONHSAG044455.2	2.60787	LA	6.04663e-13	6	100881470	100882987
NONHSAG032239.2	2.5998	LA	0.00172432	20	62575589	62577507
NONHSAG009666.1	2.59777	LA	9.36436e-07	11	114310216	114311748
NONHSAG070111.1	2.59689	LA	0.000159972	14	104072585	104084251
NONHSAG021485.2	2.58764	LA	0.000233848	17	32495535	32499333
NONHSAG002759.1	2.58627	LA	9.96933e-06	1	147751388	147763966
NONHSAG022004.1	2.58502	LA	0.000227023	17	43697705	43893909
NONHSAG030101.2	2.57445	LA	9.34982e-10	2	190624533	190648685
NONHSAG011050.1	2.561	LA	9.57621e-07	12	48901136	48923680
NONHSAG093675.1	2.55318	LA	9.2587e-06	6	141463226	141472229
NONHSAG072389.1	2.5429	LA	1.08564e-05	16	4163926	4168549
TBX5-AS1	2.5357	LA	1.32642e-20	12	114408194	114412832
NONHSAG039063.2	2.51422	LA	1.51084e-05	4	147487970	147496062
NONHSAG037041.1	2.47268	LA	0.00151886	3	194429077	194502897
NONHSAG022532.2	2.46858	LA	6.04976e-05	17	65100655	65119578
NONHSAG048864.2	2.463	LA	3.87821e-06	7	134817251	134826498
NONHSAG017999.2	2.45796	LA	3.46148e-07	15	96080712	96327361
NONHSAG075531.1	2.45673	LA	0.000514955	18	31260890	31262245
NONHSAG041011.2	2.44621	LA	0.00166197	5	92082596	92479426
NONHSAG003254.1	2.44458	LA	0.0137363	1	161192081	161193421
NONHSAG003348.1	2.43969	LA	1.01255e-10	1	165867215	166059452
NONHSAG023570.1	2.43641	LA	1.52877e-05	18	22208144	22242162
NONHSAG008828.1	2.43475	LA	4.59774e-06	11	67612672	67616144
NONHSAG031117.2	2.42314	LA	3.4706e-05	20	1888088	1894374
NONHSAG034129.1	2.42301	LA	1.95026e-05	22	45559877	45568087
NONHSAG058298.1	2.41761	LA	2.08387e-05	1	180191836	180193517
NONHSAG017008.1	2.41759	LA	0.0180438	15	58283621	58790065
NONHSAG048173.2	2.41453	LA	0.000559775	7	90590619	90597354
NONHSAG037434.2	2.40955	LA	8.87416e-08	4	8364132	8365758
NONHSAG040980.2	2.40447	LA	1.2874e-05	5	88883327	89501451
NONHSAG021181.2	2.40415	LA	0.000879397	17	20868432	21002276
NONHSAG024244.2	2.40189	LA	0.00115361	18	79576031	79598433
NONHSAG025579.2	2.39994	LA	0.000259111	19	35422717	35434663
NONHSAG008506.1	2.3943	LA	1.17496e-05	11	61965678	61974030
NONHSAG017566.1	2.38708	LA	5.66239e-07	15	78832768	78841546
NONHSAG029605.2	2.38552	LA	0.0050404	2	156787790	156865730
NONHSAG026308.2	2.37828	LA	7.77948e-10	19	50480586	50509897
NONHSAG083687.1	2.37479	LA	3.419e-08	22	32652416	32820577
NONHSAG044923.2	2.36899	LA	0.0120211	6	135851719	136015954
NONHSAG030889.1	2.34951	LA	8.96266e-08	2	237511714	237512780
NONHSAG037520.2	2.34923	LA	9.2587e-06	4	13777376	13782157
NONHSAG041336.2	2.33731	LA	2.48434e-07	5	118350965	118562215
NONHSAG052448.1	2.33719	LA	1.29583e-05	9	68397877	68409893
NONHSAG013569.2	2.32961	LA	2.42086e-05	13	52167708	52291557
NONHSAG009862.2	2.32527	LA	3.13206e-06	11	121190771	121191486
NONHSAG020183.2	2.32231	LA	5.79851e-05	16	85142681	85168972
NONHSAG026349.1	2.32019	LA	0.000437622	19	51656179	51774824
NONHSAG014162.2	2.3013	LA	0.000264828	13	109781307	109808252
NONHSAG003621.1	2.28964	LA	1.21802e-06	1	180167143	180169859
NONHSAG051022.2	2.28772	LA	0.000570811	8	106270143	106272899
NONHSAG060593.1	2.27771	LA	8.46457e-05	10	76558049	76574095
NONHSAG052497.2	2.27607	LA	8.04507e-05	9	68426842	68429370
NONHSAG010455.2	2.27571	LA	6.5179e-08	12	9658566	9662086
NONHSAG078570.1	2.27539	LA	0.000219416	2	29011697	29013645
NONHSAG072313.1	2.27267	LA	0.0113247	16	84889208	84907725
NONHSAG015512.2	2.26945	LA	0.000230697	14	76200231	76202788
NONHSAG035742.2	2.25777	LA	2.84344e-06	3	112596562	112603440
NONHSAG043137.2	2.25336	LA	0.000262899	6	20331236	20334452
NONHSAG032158.1	2.2514	LA	5.86315e-06	20	57405764	57414772
NONHSAG088104.1	2.25012	LA	0.000320572	4	189809119	189810758
NONHSAG065831.1	2.24934	LA	0.000250754	12	130980666	130981367
NONHSAG047109.2	2.24366	LA	6.94588e-05	7	23206012	23208045
NONHSAG094055.1	2.24183	LA	0.000202985	6	27404009	27406964
NONHSAG020486.2	2.24117	LA	8.46457e-05	17	2043474	2044968
NONHSAG016109.2	2.23985	LA	0.00448435	14	105582801	106511416
NONHSAG010206.2	2.23571	LA	0.0180889	12	2957650	2959824
NONHSAG009722.2	2.23336	LA	4.35333e-10	11	117199323	117210292
NONHSAG070691.1	2.22956	LA	0.00446577	15	39588356	39588882
NONHSAG022117.1	2.22651	LA	2.71247e-06	17	47308233	47316621
NONHSAG040992.2	2.22142	LA	3.7582e-05	5	90409999	90416494
NONHSAG049629.2	2.21935	LA	0.00197835	8	17223541	17225779
NONHSAG032115.2	2.21751	LA	1.48209e-09	20	57384159	57393066
NONHSAG056371.1	2.20944	LA	0.0112356	1	41423864	41426071
NONHSAG016111.2	2.20249	LA	0.000849762	14	105601471	106810734
NONHSAG002857.2	2.20217	LA	2.42567e-05	1	150544761	150548321
NONHSAG006282.2	2.19932	LA	0.00034973	10	76558349	76560994
NONHSAG006588.1	2.19888	LA	0.000359039	10	97512962	97849995
NONHSAG011311.2	2.19749	LA	0.00145799	12	55434736	55659795
NONHSAG048498.1	2.19668	LA	0.00636867	7	106012696	106410653
NONHSAG048504.1	2.19276	LA	0.000570811	7	106264517	106269142
NONHSAG086022.1	2.18879	LA	0.02754	3	194317284	194324172
NONHSAG030163.2	2.18053	LA	3.4399e-06	2	196987929	196990319
BCYRN1	2.1773	LA	3.37933e-06	2	47335314	47335514
NONHSAG015861.2	2.17492	LA	3.79383e-14	14	98972807	98973389
NONHSAG013242.1	2.17165	LA	0.0150308	13	37559785	37574398
NONHSAG030326.2	2.16933	LA	3.36646e-05	2	205777815	205779709
NONHSAG003293.1	2.16766	LA	2.74474e-05	1	162577552	162598177
NONHSAG029002.2	2.16161	LA	0.00112377	2	113205925	113209396
NONHSAG070957.1	2.15294	LA	0.000646272	15	96139471	96143238
NONHSAG006947.2	2.14611	LA	1.21458e-05	10	116828224	116850206
NONHSAG031749.2	2.13432	LA	9.70287e-05	20	38420587	38435375
NONHSAG005248.2	2.13115	LA	6.46725e-06	10	12244750	12247845
NONHSAG070959.1	2.13033	LA	0.000198236	15	96239388	96245987
NONHSAG037521.2	2.12584	LA	0.000296308	4	13766872	13841073
ADAMTS9-AS2	2.1228	LA	1.20848e-06	3	64684869	65011471
PGM5-AS1	2.12158	LA	2.10224e-05	9	68355163	68357866
NONHSAG034769.2	2.11964	LA	1.11801e-09	3	37241788	37244195
NONHSAG079700.1	2.10991	LA	0.00408464	2	18600708	18608634
NONHSAG012761.2	2.10872	LA	1.94102e-05	12	130976785	130979346
NONHSAG004261.2	2.10699	LA	1.68564e-05	1	213817226	213988508
NONHSAG081493.1	2.104	LA	2.16165e-11	20	36890396	36909647
NONHSAG032555.1	2.10323	LA	0.000109259	21	26825506	26839042
NONHSAG034316.2	2.10047	LA	0.024038	3	4814293	4887293
NONHSAG021926.2	2.09654	LA	2.70298e-05	17	44324906	44326126
NONHSAG054811.1	2.09318	LA	8.99217e-05	X	74264785	74269380
NONHSAG002717.1	2.0897	LA	0.000326044	1	146011090	146025308
NONHSAG002943.1	2.08806	LA	0.0224119	1	151967006	152015250
NONHSAG101358.1	2.08783	LA	1.81616e-09	9	64930519	64973039
NONHSAG016096.1	2.08623	LA	0.0345323	14	105854958	105859672
NONHSAG009662.2	2.08341	LA	0.00343397	11	114306708	114309729
NONHSAG049051.2	2.08125	LA	0.000754145	7	144238572	144356181
NONHSAG017166.2	2.06741	LA	0.00189574	15	64701247	64719602
NONHSAG030059.2	2.06341	LA	0.00853106	2	187003219	187554663
NONHSAG057472.1	2.05702	LA	0.000143452	1	8013593	8026263
ST7-AS1	2.05365	LA	1.24403e-05	7	116952446	116954334
NONHSAG006932.1	2.0497	LA	3.5849e-05	10	116853123	116980218
NONHSAG038290.2	2.04368	LA	1.25797e-10	4	78913229	78916363
NONHSAG022152.2	2.04116	LA	5.02709e-05	17	50050349	50055740
NONHSAG103181.1	2.0386	LA	5.29221e-08	9	131278611	131281921
NONHSAG031617.2	2.03612	LA	2.9927e-10	20	32854573	32858751
NONHSAG044119.2	2.03578	LA	1.18914e-05	6	73263214	73301401
NONHSAG085825.1	2.02653	LA	7.35696e-06	3	146168911	146191662
NONHSAG017659.1	2.02636	LA	0.0260278	15	83140198	83182973
NONHSAG017785.2	2.01978	LA	0.00102364	15	87859752	87862356
NONHSAG017564.1	2.01904	LA	2.7766e-06	15	78775761	78781098
NONHSAG031885.2	2.01796	LA	0.000124869	20	46200315	46212517
LINC00327	2.01661	LA	8.36239e-07
NONHSAG010028.2	2.01434	LA	2.10744e-06	11	128919310	128921163
NONHSAG011581.1	2.01412	LA	0.000468866	12	67656108	67663060
NONHSAG091006.1	2.01303	LA	0.000812448	5	64611878	64617361
NONHSAG052726.2	2.01198	LA	0.0338372	9	86948060	87003459
NONHSAG020422.2	2.00933	LA	2.19102e-05	17	714857	720028
NONHSAG072098.1	2.00857	LA	0.000551633	16	29804429	29804990
NONHSAG087359.1	2.00471	LA	6.58261e-05	4	5814008	5829036
NONHSAG052449.1	1.99278	LA	0.0178396	9	68408722	68419927
NONHSAG097790.1	1.99108	LA	6.06786e-05	7	35190573	35192042
NONHSAG052978.1	1.98383	LA	0.0263547	9	99837952	99894181
NONHSAG052495.2	1.98331	LA	0.0038351	9	68393880	68406500
NONHSAG061995.1	1.97927	LA	1.61542e-08	10	38348316	38351523
NONHSAG050407.2	1.97298	LA	0.000512655	8	66170300	66172414
NONHSAG026737.2	1.96937	LA	0.00116386	19	58499490	58512413
NONHSAG102136.1	1.9693	LA	0.00470622	9	91851621	91852942
NONHSAG026381.2	1.96807	LA	0.0015586	19	51694209	51712387
NONHSAG037434.1	1.96668	LA	0.00108639	4	8365859	8367485
NONHSAG030915.2	1.9647	LA	0.000154909	2	237516833	237517509
NONHSAG005082.2	1.96397	LA	5.80048e-05	10	4980065	4983280
NONHSAG062693.1	1.95867	LA	0.00361123	11	19314000	19341987
NONHSAG087617.1	1.95485	LA	0.000228669	4	74097865	74099196
NONHSAG017562.1	1.95375	LA	0.000906895	15	78730763	78755286
NONHSAG057344.1	1.95227	LA	0.0184042	1	236943992	236945933
NONHSAG015357.2	1.94521	LA	0.00933182	14	70809879	70816870
NONHSAG085341.1	1.94446	LA	0.00857244	3	11203457	11207379
NONHSAG012766.2	1.94167	LA	0.000275729	12	131129728	131132566
NONHSAG052678.2	1.9393	LA	0.00235731	9	83219183	83284397
NONHSAG004745.2	1.93882	LA	0.0323865	1	236536020	236537016
NONHSAG015511.2	1.93819	LA	0.000342731	14	76196437	76199542
NONHSAG002940.2	1.93637	LA	0.00262366	1	151838336	151854041
NONHSAG050506.2	1.93126	LA	0.000132918	8	73061423	73063205
NONHSAG022825.2	1.93061	LA	0.0038251	17	76557763	76565581
NONHSAG005169.2	1.92614	LA	0.0239747	10	7533206	7548375
ATP6V0E2-AS1	1.9237	LA	1.42079e-06
NONHSAG003930.1	1.92201	LA	5.08484e-09	1	201476368	201604904
NONHSAG020367.2	1.9179	LA	0.000389483	16	89816776	89827965
NONHSAG032238.2	1.91574	LA	0.0177281	20	62572670	62573384
NONHSAG099491.1	1.90206	LA	2.25855e-05	8	61578161	61579898
NONHSAG055199.1	1.90106	LA	0.00990545	X	119020634	119020976
NONHSAG017425.2	1.89761	LA	0.0184862	15	74600362	74601566
NONHSAG037771.1	1.89607	LA	0.0321849	4	38792297	38807154
NONHSAG075065.1	1.89512	LA	0.0106699	18	26542970	26545791
NONHSAG039655.2	1.89352	LA	0.00037407	5	985114	997317
NONHSAG016432.2	1.89307	LA	0.0267537	15	31387993	31435488
NONHSAG001048.2	1.89249	LA	0.000176589	1	36323733	36329221
NONHSAG040663.2	1.89189	LA	0.00342712	5	72097546	72108893
NONHSAG047920.2	1.89121	LA	0.00436498	7	73298965	73302803
NONHSAG017741.1	1.88961	LA	0.00139072	15	85504934	85507701
NONHSAG033944.1	1.88859	LA	0.00676312	22	39317231	39320713
NONHSAG100169.1	1.88755	LA	0.016892	8	42409641	42413206
NONHSAG044880.1	1.88359	LA	0.0180438	6	134142284	134175130
NONHSAG011864.2	1.88341	LA	4.74276e-06	12	89353342	89373043
NONHSAG039497.1	1.88309	LA	0.000244961	4	185505246	185546915
NONHSAG076291.1	1.88111	LA	0.00163589	19	1036384	1037106
NONHSAG033688.2	1.87818	LA	0.00136707	22	30902218	30902781
NONHSAG031087.2	1.87438	LA	0.00181626	20	653600	658407
NONHSAG097228.1	1.8735	LA	0.00898973	7	101232095	101233751
NONHSAG027799.2	1.86637	LA	0.00048392	2	55282349	55346049
NONHSAG023957.2	1.86489	LA	0.000508084	18	58535414	58538552
NONHSAG009627.1	1.86342	LA	0.000773497	11	112139939	112233257
NONHSAG065830.1	1.86265	LA	0.02059	12	130956383	130958031
NONHSAG037520.1	1.86023	LA	0.000570811	4	13779000	13783781
MIAT	1.85842	LA	0.00197768	22	26657481	26676477
NONHSAG023765.2	1.85764	LA	0.00504353	18	44676167	44680172
NONHSAG016258.2	1.85736	LA	2.43397e-05	15	22773096	22776199
NONHSAG024993.2	1.85566	LA	8.16912e-05	19	15379075	15381193
SNHG15	1.85441	LA	6.47303e-06	7	44983027	44986660
NONHSAG003040.1	1.85075	LA	0.000812448	1	154962688	154965587
NONHSAG001290.2	1.84936	LA	0.000824746	1	45206731	45218044
NONHSAG036430.2	1.84887	LA	0.0202913	3	153383788	153390597
NONHSAG032001.2	1.84846	LA	0.0239235	20	50292719	50315463
NONHSAG012055.2	1.84666	LA	0.000679735	12	100156356	100199845
NONHSAG023637.2	1.84498	LA	0.000703483	18	31684724	31687859
NONHSAG081349.1	1.84312	LA	0.000200658	20	9498480	9504608
NONHSAG049339.2	1.84243	LA	0.0100616	8	451916	453183
NONHSAG023168.1	1.83438	LA	0.000161897	18	687672	712650
NONHSAG043283.2	1.83333	LA	0.00022572	6	27401882	27403902
NONHSAG083741.1	1.83132	LA	0.00208628	22	38742624	38743115
NONHSAG055200.1	1.83068	LA	0.00389301	X	119021624	119021859
NONHSAG026993.2	1.82883	LA	0.00147114	2	10878421	10887837
NONHSAG076618.1	1.82764	LA	0.00183851	19	55612489	55613097
NONHSAG058015.1	1.82609	LA	3.40369e-06	1	109087970	109090858
NONHSAG049909.2	1.82565	LA	0.00456302	8	30733602	30739330
NONHSAG039358.2	1.82188	LA	6.64489e-05	4	173507475	173513348
NONHSAG025343.2	1.82184	LA	0.00173184	19	23255052	23274248
NONHSAG016018.2	1.82105	LA	0.0369629	14	103553420	103561877
NONHSAG048578.2	1.81904	LA	0.000423563	7	112953312	113017214
NONHSAG021454.2	1.81751	LA	0.0189549	17	31873925	31886666
NONHSAG041586.2	1.81692	LA	0.0145382	5	134647881	134648788
NONHSAG099527.1	1.81441	LA	1.5526e-05	8	69129554	69134243
NONHSAG002861.2	1.81424	LA	0.00921998	1	150564620	150572853
NONHSAG071843.1	1.81125	LA	0.0345846	16	78123242	78124332
NONHSAG052344.2	1.80759	LA	0.000153288	9	41479955	41480553
NONHSAG038581.2	1.80635	LA	0.00456357	4	106041631	106043379
NONHSAG053246.2	1.80618	LA	4.67921e-05	9	113542452	113544271
NONHSAG042638.1	1.80358	LA	0.00462121	6	2245981	2484261
NONHSAG011582.1	1.80313	LA	6.33718e-05	12	67663169	67686969
NONHSAG012998.2	1.80304	LA	0.0115939	13	23465873	23487464
NONHSAG018995.2	1.80274	LA	0.0042858	16	28802775	28817828
NONHSAG063455.1	1.8023	LA	0.00393844	11	61525707	61526602
NONHSAG021943.2	1.80199	LA	0.0194614	17	44757890	44758537
NONHSAG007823.2	1.80007	LA	0.00919107	11	19299882	19310688
NONHSAG011594.2	1.79665	LA	0.000370045	12	67678393	67692581
NONHSAG014656.2	1.79379	LA	0.0469568	14	32200497	32201947
NONHSAG032157.1	1.79342	LA	0.000456849	20	57392058	57425958
NONHSAG014473.1	1.79297	LA	0.00112289	14	23398817	23424771
NONHSAG088384.1	1.79247	LA	0.0128439	4	82344875	82345540
NONHSAG077649.1	1.79102	LA	0.00611951	2	112036797	112040980
NONHSAG019540.2	1.79064	LA	0.00131718	16	56682469	56688052
NONHSAG003298.2	1.79011	LA	5.46344e-08	1	162782110	162786572
NONHSAG007013.2	1.78912	LA	0.000400589	10	119597030	119600002
NONHSAG050259.2	1.78825	LA	0.00249921	8	55536871	55542054
NONHSAG030589.2	1.78758	LA	0.0107821	2	219493633	219498733
NONHSAG018900.1	1.78672	LA	0.0239747	16	23575780	23582179
NONHSAG030396.2	1.78614	LA	0.00602218	2	210022406	210024522
NONHSAG024937.1	1.78546	LA	0.00426272	19	14093839	14117101
NONHSAG010543.2	1.785	LA	0.0031789	12	12927725	12984646
NONHSAG101729.1	1.78208	LA	0.0165039	9	128615229	128624377
NONHSAG007623.2	1.78001	LA	0.045172	11	9580905	9581216
NONHSAG003053.2	1.77667	LA	0.0024663	1	155195008	155205650
NONHSAG007670.1	1.77483	LA	0.0307518	11	11984652	12030177
NONHSAG007751.2	1.77465	LA	0.00450149	11	16777298	16780685
NONHSAG078132.1	1.77285	LA	0.00580822	2	210028416	210029156
NONHSAG035911.2	1.77167	LA	1.08127e-06	3	123491556	123492833
NONHSAG021942.2	1.7643	LA	0.00372115	17	44733196	44737004
NONHSAG032613.2	1.76328	LA	0.0147053	21	29058072	29060095
NONHSAG065256.1	1.76275	LA	0.00539079	12	3610306	3612003
NONHSAG042934.2	1.76266	LA	0.00240101	6	6680308	6750215
NONHSAG000467.2	1.76212	LA	0.000104757	1	16241160	16243225
NONHSAG063408.1	1.76111	LA	5.88304e-05	11	43865867	43877502
NONHSAG040547.2	1.75936	LA	1.92339e-05	5	66347761	66440488
NONHSAG010550.1	1.75902	LA	0.00390591	12	13219762	13221308
NONHSAG096076.1	1.75851	LA	0.0200526	7	1127017	1132484
NONHSAG038602.2	1.75803	LA	0.00834383	4	108671254	108681829
NONHSAG042716.2	1.75625	LA	0.00513203	6	2940063	2956475
NONHSAG045008.2	1.75527	LA	1.44342e-05	6	141447009	141451018
NONHSAG030222.2	1.75241	LA	0.00131718	2	200824672	200827338
NONHSAG015119.1	1.75196	LA	0.000443778	14	59294951	59484098
NONHSAG046887.2	1.75106	LA	0.00197127	7	6663973	6711502
BAIAP2-AS1	1.75099	LA	2.03972e-07	17	81029132	81034719
NONHSAG079324.1	1.75095	LA	0.000244961	2	197488480	197490686
NONHSAG004837.2	1.74403	LA	0.0279773	1	243316266	243318512
NONHSAG085100.1	1.74149	LA	7.45953e-05	3	158588875	158594147
NONHSAG008481.2	1.73896	LA	0.000275287	11	61539515	61542259
NONHSAG020710.1	1.73699	LA	0.00657543	17	7307866	7311828
NONHSAG035332.2	1.73636	LA	0.00954788	3	64536386	64592757
NONHSAG049833.1	1.7357	LA	0.00464119	8	27449474	27455057
NONHSAG053813.2	1.73566	LA	0.00460587	9	136800308	136808849
NONHSAG007523.2	1.73409	LA	0.000753689	11	6323894	6346550
NONHSAG011781.2	1.73379	LA	0.014084	12	79551793	79587738
NONHSAG010333.2	1.7318	LA	0.00239474	12	6766177	6770950
NONHSAG092170.1	1.72659	LA	6.6014e-05	5	66336265	66337123
NONHSAG009993.2	1.72205	LA	0.00145799	11	126340957	126355588
NONHSAG008776.1	1.71915	LA	0.00611613	11	66840752	66842325
LINC00473	1.71872	LA	0.0190751	6	165924047	165988039
NONHSAG001284.2	1.7186	LA	0.000982867	1	44816832	44817773
NONHSAG001038.2	1.71297	LA	8.09831e-06	1	35925831	35929609
NONHSAG015524.2	1.71222	LA	0.0339349	14	76774283	76786457
NONHSAG003641.2	1.71141	LA	0.0372854	1	181091108	181092899
NONHSAG012251.1	1.71122	LA	0.0392087	12	110318480	110326272
NONHSAG026753.1	1.71116	LA	0.00143395	2	217729	266398
NONHSAG017767.2	1.70943	LA	0.0135688	15	85743855	85757105
NONHSAG039643.1	1.70748	LA	0.0021812	5	710474	732786
NONHSAG041268.2	1.70453	LA	0.000197185	5	114055986	114105762
NONHSAG030398.2	1.70103	LA	0.000370045	2	210096308	210153545
NONHSAG019602.2	1.70005	LA	0.00182262	16	58421292	58462470
NONHSAG045497.2	1.70002	LA	0.0106138	6	170046022	170052271
NONHSAG013555.1	1.69942	LA	0.0325836	13	52026502	52126500
NONHSAG041579.2	1.69912	LA	0.0088589	5	134427956	134492520
NONHSAG021568.2	1.69764	LA	0.00516846	17	35834264	35842372
NONHSAG037385.1	1.69754	LA	0.000229061	4	5822510	5828588
NONHSAG061952.1	1.69662	LA	0.031245	10	31928919	31932197
NONHSAG028625.2	1.69615	LA	6.09167e-05	2	96827327	96834311
NONHSAG097371.1	1.69517	LA	0.000143935	7	137849747	137852653
NONHSAG084576.1	1.69362	LA	0.0180438	3	39411338	39411639
NONHSAG005080.2	1.68993	LA	0.013362	10	4973365	4975081
NONHSAG037609.1	1.68893	LA	0.0493839	4	22394167	22415709
NONHSAG036955.2	1.68768	LA	0.0410349	3	189132253	189153000
NONHSAG039008.2	1.68748	LA	0.0264412	4	143911513	143912053
NONHSAG008589.1	1.68679	LA	0.0469774	11	63950297	63953164
NONHSAG052284.2	1.68673	LA	0.0214123	9	65288040	65291364
NONHSAG049079.2	1.68663	LA	0.00195744	7	148696101	148698664
NONHSAG064667.1	1.68338	LA	0.0264658	12	32782688	32784726
NONHSAG020934.1	1.6825	LA	0.0395352	17	15709554	15721056
NONHSAG007671.1	1.68231	LA	0.0112356	11	11987419	12001463
NONHSAG066995.1	1.68177	LA	0.0289665	13	45340038	45341183
NONHSAG017138.1	1.6817	LA	0.0284681	15	63916479	63922896
NONHSAG047504.2	1.67631	LA	0.000956631	7	44982589	44987990
NONHSAG052123.1	1.67609	LA	0.00329346	9	35741316	35744388
NONHSAG018064.2	1.673	LA	0.00161542	15	99139316	99145370
NONHSAG073678.1	1.66942	LA	0.000498805	17	42519148	42522866
NONHSAG054452.1	1.66933	LA	0.0289018	X	48916230	48927504
NONHSAG002600.2	1.66812	LA	0.0172152	1	119909254	119910613
NONHSAG002554.2	1.66791	LA	2.66495e-06	1	117527338	117528869
NONHSAG006679.1	1.66486	LA	8.74693e-05	10	102133206	102154988
NONHSAG074232.1	1.65518	LA	0.0389112	17	49851392	49864007
NONHSAG021250.2	1.65254	LA	0.000124869	17	27314642	27315926
NONHSAG012846.2	1.64989	LA	0.0224047	12	133104942	133106413
NONHSAG034302.2	1.64977	LA	0.0120794	3	3130029	3130676
CECR7	1.64936	LA	0.00842477
NONHSAG030689.2	1.64162	LA	0.0318066	2	226970601	226982274
NONHSAG037750.1	1.62982	LA	0.0184042	4	37869912	37871599
NONHSAG065150.1	1.62751	LA	0.00776197	12	125138244	125141711
NONHSAG016852.2	1.62733	LA	0.00010584	15	49652138	49656232
NONHSAG047875.1	1.62693	LA	0.0285562	7	66798435	66823124
NONHSAG061526.1	1.62426	LA	0.0219374	10	105461174	105469510
NONHSAG031059.2	1.62353	LA	0.00159224	2	241860050	241864025
NONHSAG065924.1	1.62211	LA	0.0439499	12	7962947	7974205
NONHSAG002859.2	1.61962	LA	0.00934749	1	150548563	150558474
NONHSAG056068.1	1.61956	LA	0.0389574	1	3785007	3785538
NONHSAG010904.2	1.61774	LA	0.00146968	12	39546879	39550141
NONHSAG046805.2	1.61591	LA	0.000934474	7	2717832	2732564
NONHSAG050876.1	1.61578	LA	0.0227268	8	100708184	100710245
NONHSAG011863.2	1.61514	LA	0.0497242	12	89351014	89353271
SNHG9	1.60897	LA	0.00594775	16	1964995	1965504
NONHSAG090682.1	1.60754	LA	0.00760813	5	171408933	171410294
NONHSAG090725.1	1.60664	LA	0.00674876	5	177482862	177486251
NONHSAG050013.2	1.60502	LA	0.0159848	8	38434346	38435664
NONHSAG072094.1	1.6012	LA	0.000832054	16	29686348	29698391
NONHSAG002133.2	1.60097	LA	0.000448286	1	94927297	94978624
NONHSAG070807.1	1.59714	LA	0.0108431	15	64950915	64951435
NONHSAG066890.1	1.5966	LA	0.0068852	13	27251604	27253505
LINC00622	1.59641	LA	0.0168017
NONHSAG044436.2	1.59289	LA	0.0166351	6	99520993	99585206
NONHSAG026507.2	1.59231	LA	0.0267204	19	54249430	54250043
NONHSAG033490.1	1.59124	LA	0.0124508	22	24176689	24181315
NONHSAG002891.2	1.59101	LA	0.000246773	1	151124620	151125542
NONHSAG009009.2	1.5907	LA	0.00702748	11	73155890	73162554
FLVCR1-AS1	1.59069	LA	0.0118832	1	212856603	212858138
NONHSAG003243.1	1.58902	LA	0.011996	1	161102479	161109613
NONHSAG034459.2	1.58761	LA	0.0290679	3	12408873	12410425
NONHSAG030301.2	1.58545	LA	0.0142577	2	203237460	203239971
NONHSAG036510.2	1.58485	LA	0.0354783	3	158732262	158784070
NONHSAG017628.2	1.58473	LA	0.0241694	15	81324413	81419156
NONHSAG013387.2	1.58467	LA	0.0236338	13	44370119	44373841
NONHSAG009730.1	1.5843	LA	0.00472916	11	117186973	117192431
NONHSAG027123.1	1.5831	LA	0.0210414	2	19092025	19105888
NONHSAG001206.2	1.58295	LA	0.0319894	1	42336879	42338148
NONHSAG090759.1	1.58194	LA	0.0117943	5	765242	785687
MAGI2-AS3	1.58182	LA	5.435e-10	7	79452956	79471208
NONHSAG013078.2	1.58088	LA	0.0261105	13	27253734	27256283
TPT1-AS1	1.57954	LA	3.64426e-05	13	45341344	45391483
NONHSAG033386.2	1.57896	LA	0.000700199	22	21938236	21943427
NONHSAG051605.1	1.57773	LA	0.0201871	9	121051	173366
NONHSAG000727.2	1.57626	LA	0.00753506	1	25302737	25305152
NONHSAG021404.2	1.57623	LA	0.00115361	17	30576463	31093258
NONHSAG022821.2	1.57616	LA	0.00475528	17	76538109	76553584
NONHSAG023003.2	1.57355	LA	0.0447612	17	81514046	81527776
NONHSAG017423.2	1.5722	LA	0.0103452	15	74605365	74606399
NONHSAG083733.1	1.56648	LA	0.00410524	22	38090126	38091559
NONHSAG011790.2	1.56404	LA	0.0297306	12	79934900	79940668
NONHSAG051817.1	1.56277	LA	0.0155792	9	15470987	15474199
NONHSAG050300.1	1.56246	LA	0.00955178	8	58658707	58662758
NONHSAG014961.2	1.55978	LA	0.00365037	14	52069511	52073877
NONHSAG001232.2	1.55861	LA	0.0309682	1	43375700	43389156
NONHSAG004393.2	1.55477	LA	0.00359039	1	222815021	222994906
NONHSAG056033.2	1.55379	LA	0.00236018	9	34655190	34783611
NONHSAG018827.1	1.55367	LA	0.00856803	16	20851174	20855984
NONHSAG053892.2	1.55329	LA	1.07187e-07	M	1706	15887
NONHSAG034975.2	1.55214	LA	0.0113198	3	47193478	47198022
NONHSAG008588.1	1.55155	LA	0.00549022	11	63944168	63946364
NONHSAG035614.2	1.54407	LA	0.0122874	3	101681089	101686719
NONHSAG005903.2	1.54389	LA	0.000358545	10	50623978	50642445
NONHSAG097363.1	1.53792	LA	0.0405081	7	135159882	135160161
NONHSAG101214.1	1.53586	LA	0.00394883	9	19375450	19375996
NONHSAG011732.2	1.5349	LA	0.0311555	12	76057537	76058115
LOH12CR2	1.53286	LA	0.0134759	12	12355407	12357067
NONHSAG016786.2	1.53132	LA	0.00159102	15	45479612	45481465
NONHSAG055587.2	1.53109	LA	0.00189811	X	154400040	154400401
NONHSAG033066.1	1.53004	LA	0.0152069	21	46493767	46566210
NONHSAG065774.1	1.52931	LA	0.0474958	12	123411705	123450587
NONHSAG062652.1	1.52907	LA	0.0210569	11	10497858	10556507
ZFAS1	1.52881	LA	0.000145688	20	49278177	49289258
NONHSAG062903.1	1.52849	LA	0.0318003	11	67368005	67368861
NONHSAG047265.1	1.52722	LA	0.00353607	7	30629254	30634180
NONHSAG046919.2	1.52694	LA	0.00389858	7	8114024	8116562
NONHSAG047840.2	1.52673	LA	0.0227927	7	66476302	66491093
NONHSAG035335.2	1.52542	LA	0.000506189	3	64684719	65113835
NONHSAG003421.2	1.52155	LA	0.0146148	1	169855853	169873332
NONHSAG037884.1	1.52083	LA	0.0463677	4	47580328	47593120
NONHSAG041903.2	1.51997	LA	0.00954788	5	149406688	149432836
NONHSAG041679.2	1.51924	LA	0.00432406	5	138555335	138557279
NONHSAG001941.2	1.51905	LA	0.00740848	1	84076330	84077972
NONHSAG097369.1	1.51877	LA	0.000691185	7	137018668	137019436
NONHSAG021046.2	1.51872	LA	0.00307004	17	18272909	18275040
NONHSAG006421.2	1.51735	LA	0.00828901	10	86750970	86756638
NONHSAG003192.2	1.51478	LA	0.00914986	1	159854053	159886723
NONHSAG053587.2	1.51409	LA	0.0368111	9	129500492	129508528
NONHSAG083689.1	1.51409	LA	0.00101994	22	32836705	32865634
NONHSAG053030.2	1.51265	LA	0.00551609	9	99541148	99906614
NONHSAG050423.2	1.51241	LA	0.000756115	8	66921683	66926398
NONHSAG009065.2	1.51201	LA	0.0120794	11	74493365	74498533
NONHSAG022901.2	1.51125	LA	0.0198645	17	78841179	78846128
NONHSAG034123.1	1.50812	LA	0.0180438	22	45312200	45405493
NONHSAG035370.2	1.50708	LA	0.0304414	3	69017403	69019371
NONHSAG038682.2	1.50294	LA	0.00516846	4	113373359	113381516
NONHSAG053915.1	1.50273	LA	0.0112769	X	1387706	1419436
NONHSAG063407.1	1.50144	LA	0.00319282	11	43856629	43861112
NONHSAG028713.1	1.50139	LA	0.0208336	2	101286353	101292500
NONHSAG055863.2	1.50134	LA	0.026748	Y	19691940	19694606
NONHSAG031619.1	1.50007	LA	0.00559666	20	31564504	31590443
NONHSAG004292.2	1.50007	LA	0.047487	1	217491974	217494283
NONHSAG028730.2	1.49946	LA	0.00179418	2	101271231	101274158
NONHSAG010716.2	1.49887	LA	0.00337983	12	25924171	25959766
NONHSAG005523.2	1.49731	LA	0.0224976	10	30302825	30306066
NONHSAG011825.2	259.312	LV	1.77752e-49	12	83456638	83472600
NONHSAG051152.2	257.832	LV	3.20436e-79	8	122700095	122736044
NONHSAG039432.2	246.047	LV	2.32878e-68	4	181257744	181265099
NONHSAG050227.2	149.592	LV	4.59084e-65	8	53388700	53390872
NONHSAG012295.2	113.892	LV	3.50367e-58	12	110936584	110958208
NONHSAG027391.2	106.476	LV	2.86427e-74	2	30343235	30404135
NONHSAG050228.2	103.078	LV	9.2829e-100	8	53394465	53483898
NONHSAG100245.1	65.4641	LV	1.32211e-27	8	53499859	53501392
NONHSAG017754.2	61.7318	LV	6.90742e-36	15	85352037	85366015
NONHSAG100248.1	59.9947	LV	1.40637e-42	8	53508491	53510777
NONHSAG004266.2	53.6026	LV	6.81441e-103	1	214254084	214279294
NONHSAG027390.2	51.0914	LV	7.9979e-69	2	30332549	30361080
NONHSAG085488.1	50.241	LV	3.28289e-76	3	46857876	46863432
NONHSAG034962.1	43.182	LV	5.81981e-80	3	46795973	46854064
NONHSAG034963.1	40.1664	LV	1.87921e-30	3	46839612	46839880
NONHSAG034962.2	38.6355	LV	9.63934e-66	3	46754483	46812574
NONHSAG028820.2	34.6736	LV	1.1797e-66	2	105363037	105378842
NONHSAG034966.2	33.3312	LV	1.25658e-103	3	46835184	46846817
NONHSAG027393.2	31.4112	LV	4.50564e-49	2	30689067	30697523
NONHSAG050230.2	30.9601	LV	1.40499e-68	8	53514074	53523931
NONHSAG035497.2	30.7527	LV	5.5423e-53	3	83953643	84128579
NONHSAG028805.1	29.5261	LV	3.41676e-61	2	105363088	105374177
NONHSAG027040.2	26.9019	LV	3.38864e-25	2	13000889	13290742
NONHSAG050229.2	25.5709	LV	2.50365e-33	8	53493748	53495503
NONHSAG042220.2	24.831	LV	1.77657e-49	5	171723030	171737483
NONHSAG030037.1	24.3133	LV	1.85726e-24	2	186604012	186609794
NONHSAG052535.1	23.4631	LV	2.15272e-53	9	73477837	73480385
NONHSAG094638.1	22.2991	LV	2.63672e-34	6	163102592	163111992
NONHSAG000181.2	22.0205	LV	4.42711e-32	1	3059530	3068437
NONHSAG028806.1	21.5422	LV	1.54661e-31	2	105413577	105470273
NONHSAG004328.2	21.4	LV	2.29626e-24	1	219737346	219741245
DISC2	20.0675	LV	2.06954e-49	1	231814625	231818517
NONHSAG039367.2	19.7317	LV	2.32802e-30	4	173878221	173929526
NONHSAG044767.2	19.4484	LV	1.46274e-46	6	125578541	125749190
NONHSAG094478.1	18.1242	LV	2.23083e-19	6	125759934	125790883
NONHSAG101388.1	16.9437	LV	9.34699e-21	9	73470982	73471991
NONHSAG016518.2	16.9328	LV	2.41818e-40	15	36106977	36182964
NONHSAG049819.2	16.3406	LV	2.48823e-42	8	26865499	26867243
NONHSAG042868.2	15.7876	LV	3.12404e-36	6	4341467	4347202
NONHSAG005935.2	15.6552	LV	2.02038e-11	10	54864548	54869146
NONHSAG078934.1	15.0268	LV	1.08937e-65	2	105359287	105388845
NONHSAG039364.2	14.4885	LV	1.25915e-34	4	173694286	173698981
NONHSAG004626.2	13.6618	LV	2.86506e-31	1	231809944	231847876
NONHSAG052573.2	13.5022	LV	5.3865e-22	9	73449389	73455047
NONHSAG037930.2	12.7462	LV	4.75117e-24	4	52440316	52551579
NONHSAG014496.2	12.3346	LV	9.06505e-43	14	23412737	23435638
NONHSAG039365.2	12.1024	LV	6.5897e-30	4	173699149	173735544
NONHSAG005150.2	11.1742	LV	4.28529e-27	10	6737381	6739027
NONHSAG000189.1	11.0082	LV	1.42232e-28	1	3406875	3412578
NONHSAG021506.2	10.8673	LV	8.04297e-20	17	33931131	33936206
NONHSAG023605.2	10.4439	LV	1.06121e-25	18	26907344	26910638
NONHSAG006159.2	9.90363	LV	1.51181e-21	10	71472877	71474142
NONHSAG000187.2	9.75565	LV	2.71498e-16	1	3432646	3434220
NONHSAG044751.2	9.69899	LV	1.18528e-24	6	123389420	123510241
NONHSAG022639.2	9.14492	LV	3.87047e-39	17	70184588	70227507
NONHSAG035852.2	8.66327	LV	5.24312e-23	3	119666084	119668436
CRNDE	8.19686	LV	1.11754e-25	16	54918862	54929189
NONHSAG093582.1	8.04877	LV	2.33783e-21	6	123481302	123513455
NONHSAG012321.2	7.68805	LV	6.36781e-37	12	111927017	111929017
NONHSAG007221.2	7.53293	LV	5.11291e-21	10	132511231	132518421
NONHSAG034368.2	7.43683	LV	5.84931e-30	3	9249592	9257507
NONHSAG063902.1	7.19439	LV	2.4642e-21	11	30363201	30367329
NONHSAG030006.2	7.03415	LV	1.07488e-23	2	182052481	182056131
NONHSAG058494.1	6.90417	LV	3.76591e-16	1	221164549	221215706
NONHSAG017937.2	6.63577	LV	4.89232e-12	15	92580753	92600588
NONHSAG071890.1	6.42535	LV	6.69139e-14	16	84637443	84644112
NONHSAG052293.1	6.40325	LV	2.82938e-13	9	43102669	43113526
NONHSAG003998.2	6.18181	LV	1.50564e-33	1	203538134	203556062
NONHSAG014474.1	5.89099	LV	8.99524e-15	14	23416517	23426300
NONHSAG000185.2	5.81472	LV	3.43936e-09	1	3312859	3313679
NONHSAG038058.2	5.76799	LV	2.45897e-20	4	63462506	63494279
NONHSAG019499.1	5.72796	LV	1.91481e-09	16	54923450	54927395
NONHSAG000069.1	5.72125	LV	8.60935e-17	1	990412	991496
NONHSAG012320.2	5.71646	LV	6.42518e-22	12	111924348	111926029
NONHSAG054355.2	5.69454	LV	1.18544e-11	X	46314057	46327669
NONHSAG026564.2	5.53566	LV	3.6998e-17	19	55158938	55184002
NONHSAG035250.1	5.49773	LV	2.04985e-13	3	57261832	57276951
NONHSAG055241.2	5.48198	LV	6.09086e-29	X	122422001	122478288
NONHSAG001587.1	5.44946	LV	1.53119e-21	1	56701943	56724243
NONHSAG000068.1	5.36693	LV	2.76634e-08	1	982854	983218
NONHSAG071513.1	5.20271	LV	4.50172e-10	16	14487076	14488680
NONHSAG104464.1	5.10057	LV	1.53064e-33	X	122478651	122479181
NONHSAG046912.2	5.02248	LV	2.16336e-17	7	7640710	8004059
NONHSAG019500.2	4.91654	LV	1.93946e-23	16	54917938	54929641
NONHSAG034954.1	4.86325	LV	6.01556e-14	3	46501146	46526713
NONHSAG070699.1	4.74711	LV	1.98939e-07	15	40509708	40511595
NONHSAG057595.1	4.69703	LV	6.94719e-11	1	25692540	25696193
NONHSAG032291.2	4.6449	LV	2.38608e-07	20	63484381	63487402
NONHSAG053119.2	4.63517	LV	6.7717e-11	9	106278391	106604870
NONHSAG056557.1	4.55779	LV	8.93051e-12	1	74350017	74398685
NONHSAG071955.1	4.54837	LV	8.12027e-06	16	1947839	1948112
NONHSAG051171.1	4.53592	LV	1.31074e-12	8	124260689	124286727
NONHSAG026539.1	4.49389	LV	1.40127e-16	19	55155339	55161049
NONHSAG015767.2	4.48757	LV	1.13632e-12	14	93983095	93989206
ALDH1L1-AS2	4.45078	LV	6.39749e-24	3	126180064	126210168
NONHSAG038473.2	4.40909	LV	3.55905e-11	4	98658766	98678597
NONHSAG017938.2	4.37053	LV	2.68605e-07	15	92592571	92596703
NONHSAG076393.1	4.27098	LV	9.98203e-09	19	14548736	14560352
NONHSAG072197.1	4.14579	LV	2.42231e-22	16	58501248	58513618
NONHSAG036783.2	4.03423	LV	2.91705e-05	3	180989235	181836880
NONHSAG062570.1	4.03423	LV	9.48879e-13	10	132474969	132480040
NONHSAG057578.1	3.97034	LV	1.38415e-06	1	22413690	22416768
NONHSAG018980.2	3.95131	LV	2.86064e-18	16	28284884	28292064
NONHSAG010749.1	3.94872	LV	4.5603e-07	12	27627828	27655080
NONHSAG042396.2	3.93493	LV	4.54944e-07	5	178234602	178235080
NONHSAG004465.1	3.91688	LV	0.000409029	1	226234115	226249581
NONHSAG019606.2	3.91258	LV	1.51911e-11	16	58513992	58515478
NONHSAG018541.2	3.90019	LV	1.2297e-06	16	9355587	9408119
NONHSAG012506.1	3.88002	LV	4.87806e-11	12	120655866	120657920
NONHSAG045502.2	3.82173	LV	5.28987e-11	6	170138135	170141271
NONHSAG042204.2	3.81914	LV	1.81659e-09	5	170744864	170788650
NONHSAG055531.1	3.74134	LV	2.04321e-18	X	151969700	151985616
NONHSAG017319.2	3.73564	LV	2.46749e-10	15	71050313	71071597
NONHSAG048777.1	3.73541	LV	5.11807e-06	7	128849615	128853386
NONHSAG007401.1	3.68105	LV	1.11665e-09	11	1923876	1929145
NONHSAG034776.2	3.63494	LV	8.89322e-20	3	37745431	37861780
NONHSAG002048.2	3.60817	LV	2.2948e-18	1	90782537	90851760
NONHSAG057253.1	3.60367	LV	2.99807e-08	1	223051546	223056239
NONHSAG036682.2	3.59442	LV	1.57423e-05	3	172709996	172726163
NONHSAG100828.1	3.55102	LV	2.85361e-08	8	124290950	124292982
NONHSAG032440.2	3.52717	LV	5.94935e-19	21	17500476	17512529
NONHSAG029965.2	3.52453	LV	4.54025e-07	2	178723456	178727046
NONHSAG093975.1	3.51834	LV	2.94122e-21	6	13290017	13290490
NONHSAG055530.1	3.49301	LV	7.82841e-08	X	151959192	151963170
NONHSAG022638.2	3.45484	LV	4.6639e-19	17	70164142	70169402
NONHSAG020909.2	3.42343	LV	3.68095e-07	17	15275876	15279515
NONHSAG019602.1	3.40435	LV	6.42967e-19	16	58455229	58496374
NONHSAG035262.2	3.35382	LV	6.54473e-10	3	57756274	57858155
NONHSAG020229.2	3.35126	LV	3.09552e-06	16	86716872	86741909
NONHSAG026934.1	3.28336	LV	9.74566e-11	2	8699962	8723922
FLJ42969	3.26436	LV	8.26673e-11	8	101052053	101076251
NONHSAG036936.2	3.26143	LV	4.29444e-06	3	187291222	187297920
NONHSAG016893.2	3.24194	LV	2.61147e-13	15	51377284	51385397
NONHSAG043988.2	3.22357	LV	4.13008e-11	6	56056592	56078102
NONHSAG041785.1	3.171	LV	2.38597e-08	5	141488352	141513633
NONHSAG012505.1	3.16392	LV	7.04508e-10	12	120639126	120650941
NONHSAG001838.2	3.15245	LV	7.52883e-06	1	74467758	74483516
NONHSAG065347.1	3.12853	LV	7.69479e-13	12	21917070	21941400
NONHSAG010750.1	3.12524	LV	0.000141724	12	27649869	27651522
NONHSAG036597.2	3.10516	LV	0.00111967	3	167895947	167924018
NONHSAG010126.2	3.07646	LV	8.01769e-13	12	166855	182400
NONHSAG034662.2	3.06752	LV	2.6201e-08	3	29526250	29642809
NONHSAG063784.1	3.04912	LV	0.000132918	11	2289347	2290796
NONHSAG006151.2	3.04287	LV	1.51084e-05	10	71003078	71005738
NONHSAG029273.1	3.03203	LV	3.96502e-23	2	131437622	131476404
NONHSAG004481.2	3.03016	LV	7.90252e-11	1	226535594	226542768
NONHSAG051415.2	3.02634	LV	1.16602e-17	8	141124687	141129961
NONHSAG026538.1	3.01197	LV	1.35276e-13	19	55144576	55148979
NONHSAG032189.2	2.9923	LV	7.56424e-07	20	60332338	60334933
NONHSAG010125.2	2.98175	LV	1.29822e-11	12	164663	166322
NONHSAG017526.2	2.9749	LV	1.21023e-07	15	77525539	77534110
NONHSAG036595.2	2.96448	LV	2.01634e-11	3	167858724	167883383
NONHSAG007653.2	2.96279	LV	0.000116716	11	10884158	10899323
NONHSAG038589.2	2.94799	LV	2.67236e-13	4	107863478	107989679
NONHSAG010640.2	2.94722	LV	3.28679e-10	12	20104402	20109892
NONHSAG022212.2	2.92012	LV	0.000552219	17	50909636	50910232
NONHSAG073791.1	2.87302	LV	5.26156e-05	17	62033914	62065918
NONHSAG010295.1	2.84658	LV	7.59261e-14	12	6472666	6479967
NONHSAG039182.2	2.82377	LV	1.32546e-07	4	155748837	155754837
NONHSAG010755.2	2.81939	LV	6.64223e-06	12	27696387	27710771
NONHSAG032190.2	2.81737	LV	6.17591e-10	20	60376691	60382837
NONHSAG003819.1	2.80443	LV	3.26749e-07	1	193091599	193107303
NONHSAG018121.2	2.79566	LV	1.55869e-15	15	101489919	101492209
NONHSAG078179.1	2.77633	LV	1.76705e-06	2	219427476	219429319
NONHSAG000070.1	2.74161	LV	3.93962e-06	1	995082	1001836
NONHSAG042485.2	2.73142	LV	1.01066e-15	5	181045734	181046362
NONHSAG070530.1	2.73055	LV	1.65819e-16	15	90074515	90078409
NONHSAG039616.2	2.72258	LV	0.00255471	5	195777	196341
NONHSAG012899.2	2.71785	LV	0.000331568	13	19601913	19631935
NONHSAG002597.1	2.71245	LV	0.0354783	1	120276926	120278052
NONHSAG003630.1	2.70426	LV	1.2125e-10	1	180875786	180879637
NONHSAG041787.1	2.70187	LV	1.25568e-17	5	141522542	141533760
NONHSAG075496.1	2.69936	LV	1.24501e-05	18	28179135	28180219
NONHSAG034778.2	2.68355	LV	1.39462e-11	3	37822707	37826282
NONHSAG090715.1	2.68216	LV	1.31909e-15	5	175709602	175710756
KCNJ2-AS1	2.6714	LV	3.76115e-09
NONHSAG040840.1	2.6707	LV	4.54976e-07	5	79369094	79372702
NONHSAG036241.2	2.6683	LV	1.43951e-05	3	141306067	141311692
NONHSAG024889.1	2.66321	LV	0.00134542	19	12767472	12769824
NONHSAG010659.2	2.66204	LV	2.94159e-16	12	21941403	21944288
NONHSAG078438.1	2.65719	LV	1.00413e-16	2	8721133	8722686
NONHSAG024897.2	2.64565	LV	1.5917e-05	19	12763700	12765364
NONHSAG045058.2	2.61875	LV	3.28658e-05	6	144285154	144288184
NONHSAG018294.1	2.60934	LV	8.17769e-07	16	2034877	2040358
NONHSAG042288.1	2.60759	LV	9.04035e-09	5	173763297	173959460
NONHSAG026537.1	2.59779	LV	1.37544e-11	19	55142712	55143506
NONHSAG047282.2	2.59012	LV	1.49892e-18	7	31783526	31788485
NONHSAG039528.2	2.5829	LV	2.06796e-11	4	185665884	185675417
LINC00639	2.57809	LV	2.70784e-07	14	38749338	38916882
NONHSAG060567.1	2.54791	LV	1.36431e-06	10	73007607	73016289
NONHSAG012173.2	2.54481	LV	2.52995e-07	12	106303492	106311232
NONHSAG001982.2	2.54432	LV	2.23316e-07	1	86500292	86503672
NONHSAG048679.2	2.53859	LV	0.00499683	7	123641652	123679676
NONHSAG000739.2	2.53773	LV	2.9933e-06	1	25766751	25771121
NONHSAG023020.2	2.51559	LV	3.18884e-09	17	81707541	81712306
NONHSAG020315.2	2.5039	LV	0.000179042	16	88881037	88887136
NONHSAG054377.1	2.50072	LV	6.83283e-06	X	47085890	47087542
NONHSAG076326.1	2.49305	LV	4.15624e-05	19	3936053	3936254
NONHSAG043868.1	2.48571	LV	1.5917e-05	6	45866189	45905334
NONHSAG050390.1	2.46572	LV	1.44418e-05	8	65735165	65735490
NONHSAG006301.1	2.46092	LV	1.91347e-07	10	79685981	79689583
NONHSAG011177.2	2.45476	LV	0.000290983	12	52037178	52043911
NONHSAG096659.1	2.44717	LV	0.0236338	7	128861680	128865430
NONHSAG048479.1	2.44521	LV	4.82522e-06	7	105110732	105112635
NONHSAG101292.1	2.44382	LV	7.81921e-06	9	35917271	35917590
NONHSAG047030.1	2.42278	LV	0.00012054	7	18127505	18630114
NONHSAG101692.1	2.42199	LV	0.000312524	9	124874969	124877642
NONHSAG047105.2	2.41654	LV	1.78102e-09	7	23129177	23129841
NONHSAG070317.1	2.4085	LV	0.000157639	15	50579876	50582697
NONHSAG026117.2	2.40546	LV	5.00439e-05	19	47289988	47297019
NONHSAG029275.1	2.40432	LV	1.47752e-05	2	131477497	131485050
NONHSAG028548.1	2.40415	LV	2.49492e-09	2	95533230	95613087
NONHSAG056045.1	2.39177	LV	1.69537e-06	1	1001417	1007744
NONHSAG061681.1	2.39078	LV	1.10334e-05	10	132453448	132462983
NONHSAG030485.1	2.39071	LV	0.000668497	2	217559186	217861287
NONHSAG025048.1	2.3813	LV	6.64975e-14	19	16688452	16770968
NONHSAG028585.2	2.3798	LV	3.28408e-09	2	95525092	95532487
NONHSAG017708.2	2.37924	LV	5.09422e-06	15	84389633	84395903
NONHSAG030693.1	2.37851	LV	0.000450719	2	228161014	228169044
NONHSAG025047.1	2.36259	LV	2.99676e-10	19	16683434	16686151
NONHSAG099100.1	2.35366	LV	6.33718e-05	8	123540893	123653613
NONHSAG096464.1	2.35328	LV	1.47537e-10	7	80662003	80664839
NONHSAG088700.1	2.35199	LV	5.51152e-06	4	183760141	183765808
NONHSAG096192.1	2.34715	LV	3.82178e-07	7	23257034	23261782
NONHSAG000458.2	2.34394	LV	3.72145e-09	1	16016946	16021832
NONHSAG053784.2	2.33732	LV	2.0478e-05	9	136107484	136109424
NONHSAG030007.2	2.32961	LV	1.08999e-05	2	182126936	182128690
NONHSAG027465.1	2.32363	LV	7.76833e-06	2	36779400	36788641
NONHSAG035851.2	2.32201	LV	5.2726e-09	3	119663985	119668091
NONHSAG050752.2	2.31335	LV	2.16799e-05	8	92984594	92984896
NONHSAG006889.1	2.31221	LV	5.38976e-08	10	114447363	114511234
NONHSAG093362.1	2.31024	LV	1.26003e-06	6	80355423	80356859
NONHSAG020132.2	2.30863	LV	0.000691143	16	83797660	83800640
NONHSAG025709.1	2.30592	LV	2.19166e-07	19	38307998	38318884
NONHSAG048088.2	2.30162	LV	1.12587e-07	7	80670359	80672626
NONHSAG022940.1	2.29232	LV	0.00143017	17	78113484	78114275
NONHSAG025514.2	2.28485	LV	6.41022e-08	19	34389106	34390806
NONHSAG048764.2	2.2828	LV	0.00574315	7	128850161	128862627
NONHSAG060852.1	2.26844	LV	3.63393e-07	10	114455830	114465835
NONHSAG096690.1	2.26359	LV	0.00421182	7	135165789	135169547
NONHSAG013175.2	2.25856	LV	5.68089e-05	13	31846729	31963462
NONHSAG054137.2	2.25298	LV	2.17961e-08	X	21733241	21737699
NONHSAG009658.2	2.24935	LV	0.000168725	11	114060304	114061539
NONHSAG081484.1	2.24697	LV	0.000169384	20	34977006	34980971
NONHSAG013176.2	2.2432	LV	7.25305e-05	13	31960324	31961951
NONHSAG064600.1	2.24224	LV	0.000169876	12	19038593	19068977
NONHSAG002629.2	2.24119	LV	0.000157639	4_GL000008v2_random	85210	194537
NONHSAG038230.2	2.23513	LV	0.00051304	4	75721678	75724644
NONHSAG018379.2	2.21713	LV	5.24313e-05	16	3004682	3009121
NONHSAG047291.2	2.21689	LV	1.4443e-08	7	32728760	32754773
NONHSAG004707.1	2.21643	LV	0.00216073	1	235491887	235493299
NONHSAG039526.2	2.21172	LV	7.66956e-06	4	185646065	185651801
NONHSAG050571.2	2.21154	LV	1.0301e-10	8	78605951	78609705
NONHSAG049643.2	2.20853	LV	1.10382e-07	8	17801344	17861069
NONHSAG076041.1	2.20735	LV	2.35426e-05	19	21397931	21400247
NONHSAG028263.2	2.19931	LV	8.49176e-05	2	75669988	75670454
NONHSAG036423.2	2.19622	LV	2.51633e-08	3	152839389	152841439
NONHSAG023914.2	2.19565	LV	2.99218e-07	18	55773316	55781722
NONHSAG037985.2	2.19381	LV	0.000409029	4	55902360	55952452
NONHSAG011015.1	2.18102	LV	5.87757e-09	12	48099867	48136077
NONHSAG027777.1	2.17782	LV	5.47159e-11	2	54662631	54673837
NONHSAG043975.1	2.17609	LV	0.00432895	6	53893974	53944524
NONHSAG032946.1	2.1716	LV	0.000451685	21	43980483	43982044
NONHSAG039452.1	2.16673	LV	0.000376883	4	184018169	184020352
NONHSAG090142.1	2.16673	LV	1.46756e-11	5	36667716	36669958
NONHSAG047290.1	2.16614	LV	5.46344e-08	7	32620552	32801399
NONHSAG002797.1	2.16452	LV	0.00043454	1	149186302	149187373
NONHSAG050673.2	2.16083	LV	0.000151782	8	86333273	86343314
NONHSAG008356.1	2.15931	LV	0.00177659	11	57369517	57381926
NONHSAG039486.2	2.15338	LV	0.00321403	4	184337712	184354053
NONHSAG079414.1	2.15016	LV	0.000407659	2	222561847	222564017
NONHSAG010856.1	2.14735	LV	3.43204e-12	12	32890910	32896517
NONHSAG070974.1	2.1424	LV	5.48686e-10	15	101299655	101301648
NONHSAG090646.1	2.1408	LV	0.000911434	5	159985463	159993276
NONHSAG086100.1	2.13738	LV	7.6382e-05	3	17151266	17152097
NONHSAG058205.1	2.13552	LV	0.000737117	1	160138357	160151505
NONHSAG027298.1	2.13154	LV	0.00031938	2	27262228	27264555
NONHSAG035854.2	2.12991	LV	1.27267e-05	3	119670763	119672338
NONHSAG101708.1	2.12139	LV	6.29173e-05	9	127366769	127367397
NONHSAG076288.1	2.1182	LV	0.00143905	19	307575	308396
NONHSAG045364.2	2.11736	LV	0.00799112	6	164108619	164109695
NONHSAG022293.2	2.11436	LV	8.76913e-05	17	56982748	56985104
WDFY3-AS2	2.11194	LV	1.09384e-05	4	84966817	85007015
NONHSAG022407.2	2.11009	LV	2.16154e-05	17	61392880	61411555
NONHSAG025122.1	2.10336	LV	0.00146968	19	18360759	18366229
NONHSAG041887.2	2.09845	LV	0.00199025	5	148857321	148885116
NONHSAG041928.1	2.09677	LV	2.18057e-05	5	149734389	149737067
NONHSAG052866.1	2.0958	LV	0.00159487	9	95853755	95857848
NONHSAG050746.2	2.09566	LV	1.48209e-09	8	92668835	92683447
NONHSAG039523.2	2.0932	LV	8.71194e-07	4	185587908	185594004
NONHSAG008643.1	2.09298	LV	0.000181585	11	64755417	64757986
NONHSAG029888.1	2.08478	LV	0.0210414	2	175944990	175957982
NONHSAG041085.2	2.08328	LV	0.000369004	5	96741078	96742698
NONHSAG057110.1	2.08219	LV	0.000370045	1	202922894	202967255
NONHSAG014277.2	2.07933	LV	6.38558e-10	13	113527259	113530621
NONHSAG081447.1	2.07837	LV	7.58238e-07	20	25017001	25022224
NONHSAG035369.1	2.07738	LV	0.000739213	3	69063091	69105773
NONHSAG025513.2	2.07644	LV	0.00175343	19	34282168	34402411
NONHSAG066997.1	2.07519	LV	1.18734e-05	13	45402121	45409272
NONHSAG011371.2	2.07478	LV	2.45341e-07	12	56267792	56270104
NONHSAG029024.2	2.06974	LV	6.59959e-05	2	113610501	113627138
NONHSAG033219.2	2.06914	LV	9.99751e-06	22	17876115	17877674
NONHSAG004481.1	2.06469	LV	0.000170727	1	226723295	226730469
LOXL1-AS1	2.06423	LV	0.000533712	15	73917467	73928248
NONHSAG004508.1	2.06253	LV	0.00397918	1	227916239	227922055
NONHSAG056668.1	2.06094	LV	0.00199793	1	95247324	95251944
NONHSAG000893.1	2.03864	LV	1.98992e-06	1	31581034	31581470
NONHSAG025730.2	2.03603	LV	9.96233e-05	19	38331633	38332076
NONHSAG008223.1	2.03562	LV	7.32009e-07	11	47181655	47183796
NONHSAG024066.1	2.03023	LV	0.024524	18	61814442	61826533
NONHSAG033229.2	2.02899	LV	0.00090548	22	18109473	18110596
NONHSAG013713.2	2.02865	LV	1.07623e-06	13	68025864	68054018
NONHSAG011018.1	2.02434	LV	5.9308e-05	12	48140639	48142695
NONHSAG020883.2	2.02118	LV	5.80048e-05	17	14209569	14217922
NONHSAG013345.1	2.01875	LV	0.0486333	13	42968368	43061002
NONHSAG025529.1	2.01821	LV	0.000288563	19	35136284	35137743
NONHSAG047442.1	2.01062	LV	0.00893297	7	42906249	42908895
NONHSAG055810.1	2.00369	LV	0.0459056	Y	19664679	19691634
NONHSAG054378.1	1.99993	LV	0.00388869	X	47087602	47088215
NONHSAG011666.2	1.99862	LV	2.51638e-05	12	70539773	70548190
NONHSAG054698.2	1.99564	LV	0.000269119	X	70434196	70435221
NONHSAG040687.1	1.99403	LV	0.00017006	5	72354247	72373267
NONHSAG038417.2	1.99187	LV	1.95442e-09	4	89241269	89243485
NONHSAG017676.2	1.99021	LV	0.00029318	15	82842493	82845640
H19	1.98743	LV	7.48887e-09	11	1995175	2001466
NONHSAG030509.2	1.9872	LV	0.0014205	2	217956044	217993734
NONHSAG013542.1	1.9817	LV	9.05307e-05	13	51762033	51764080
NONHSAG035134.1	1.9802	LV	8.52675e-08	3	50648950	50651548
NONHSAG011443.2	1.97803	LV	0.00290087	12	57623413	57624873
NONHSAG099270.1	1.97728	LV	1.75992e-05	8	2130821	2134784
NONHSAG085742.1	1.97607	LV	0.0216603	3	127554877	127563487
NONHSAG050596.2	1.97286	LV	0.00171036	8	80535005	80539135
NONHSAG068598.1	1.97185	LV	5.38508e-07	13	113412466	113416651
NONHSAG016307.2	1.97096	LV	3.77814e-05	15	25041917	25042428
NONHSAG053803.2	1.96605	LV	0.00572765	9	136668555	136672675
NONHSAG058526.1	1.96296	LV	5.25507e-06	1	228365645	228366896
NONHSAG053681.1	1.96282	LV	0.00290093	9	135946514	135947247
NONHSAG043884.1	1.96277	LV	2.83836e-06	6	46871207	46877778
NONHSAG004104.1	1.96163	LV	0.000896174	1	207078058	207095300
NONHSAG049744.1	1.96103	LV	0.00125365	8	22842108	22876848
NONHSAG004895.1	1.95971	LV	0.00208297	1	246769174	246771404
NONHSAG099726.1	1.95872	LV	3.35882e-09	8	124306188	124308376
NONHSAG017903.2	1.95604	LV	0.000597379	15	90902859	90903734
NONHSAG011045.1	1.95326	LV	3.74456e-05	12	48788292	48789175
NONHSAG087996.1	1.95278	LV	0.00865733	4	173534308	173534513
NONHSAG035271.2	1.95039	LV	0.000537716	3	58162547	58172244
NONHSAG027552.2	1.94863	LV	5.35576e-05	2	40512007	40545775
NONHSAG000906.2	1.94821	LV	1.05913e-06	1	31571584	31577889
NONHSAG025805.2	1.9469	LV	1.85586e-05	19	39821525	39823254
NONHSAG018463.1	1.94657	LV	9.7698e-07	16	4780115	4803189
NONHSAG051488.1	1.94324	LV	0.00262089	8	144448792	144450805
NONHSAG085229.1	1.94303	LV	3.62562e-06	3	183825681	183827092
NONHSAG052634.2	1.93786	LV	0.00667676	9	79391303	79391759
NONHSAG039487.2	1.93607	LV	0.000241479	4	184365182	184382376
NONHSAG078686.1	1.93508	LV	3.08723e-05	2	54119083	54126616
NONHSAG101269.1	1.93447	LV	2.41105e-05	9	33401539	33410551
NONHSAG053908.2	1.93127	LV	0.0037154	X	327256	328207
NONHSAG018594.2	1.9282	LV	0.000500864	16	10940718	10943021
NONHSAG041873.2	1.92787	LV	0.0358552	5	147887111	147887704
NONHSAG000057.1	1.92675	LV	2.72798e-06	1	846814	850351
NONHSAG048677.2	1.92401	LV	0.00229196	7	123584858	123624958
NONHSAG095293.1	1.92352	LV	0.0389431	6	79174965	79191096
NONHSAG097766.1	1.92277	LV	0.00277451	7	31745029	31747918
NONHSAG010141.1	1.92166	LV	0.000287897	12	547626	551551
NONHSAG052505.2	1.92075	LV	0.00195888	9	68953087	68975879
NONHSAG026852.2	1.92048	LV	0.00197008	2	3481241	3482410
NONHSAG054903.2	1.91914	LV	3.62814e-05	X	90039212	90039834
NONHSAG027317.2	1.91707	LV	1.60742e-07	2	27282432	27303548
NONHSAG023789.2	1.91583	LV	0.00149817	18	46756194	46800935
NONHSAG088703.1	1.91204	LV	0.000896174	4	184357554	184361170
NONHSAG011058.2	1.91203	LV	1.0852e-07	12	48784575	48788081
NONHSAG015971.1	1.91093	LV	1.61476e-05	14	102506724	102507465
NONHSAG008234.1	1.90674	LV	0.000157209	11	47349692	47350957
NONHSAG035599.1	1.89969	LV	0.000269119	3	100354383	100356419
UNC5B-AS1	1.89929	LV	0.0133548	10	71217223	71218228
NONHSAG034552.2	1.89927	LV	0.000720504	3	16308291	16309521
NONHSAG084876.1	1.89822	LV	0.00499683	3	112996950	113001508
NONHSAG012507.1	1.89632	LV	0.0112592	12	120661522	120703540
NONHSAG053240.2	1.89366	LV	1.17414e-05	9	113313222	113315613
NONHSAG010340.2	1.89137	LV	0.00143906	12	6840211	6841633
NONHSAG083912.1	1.89087	LV	0.0489441	22	23865247	23873277
NONHSAG006341.2	1.89	LV	0.000159877	10	79681972	79687147
NONHSAG007390.2	1.88962	LV	4.7945e-05	11	1760347	1762487
NONHSAG012579.1	1.88715	LV	0.00268583	12	122990918	123011506
NONHSAG007942.1	1.88665	LV	0.0146379	11	30001659	30003939
NONHSAG015970.1	1.88194	LV	2.28759e-08	14	102504716	102505433
NONHSAG097030.1	1.88003	LV	0.00345481	7	31750051	31775690
NONHSAG053713.1	1.87903	LV	0.00574769	9	136741068	136742402
NONHSAG053800.2	1.87491	LV	0.00980192	9	136640137	136647162
NONHSAG016298.1	1.87215	LV	0.0173528	15	24992109	24997809
NONHSAG015969.1	1.86822	LV	0.000893144	14	102502651	102532565
NONHSAG009784.2	1.86821	LV	0.0114388	11	118918778	118925571
NONHSAG033214.2	1.86774	LV	1.24237e-07	22	17732194	17735214
NONHSAG001347.1	1.86716	LV	0.00574985	1	47039405	47069942
NONHSAG000100.1	1.86016	LV	0.0016461	1	1321874	1333746
NONHSAG015215.2	1.85562	LV	0.000126312	14	64422934	64448557
NONHSAG002892.2	1.85544	LV	1.21327e-06	1	151130059	151131610
NONHSAG096631.1	1.85537	LV	0.001534	7	123662879	123664285
NONHSAG018669.2	1.85442	LV	0.0319894	16	14301363	14326893
NONHSAG061341.1	1.85406	LV	1.63086e-05	10	71762185	71765698
NONHSAG033791.1	1.85314	LV	0.00134526	22	35615006	35615446
NONHSAG018687.2	1.85213	LV	0.00620688	16	14919917	14920855
NONHSAG065874.1	1.85178	LV	0.00162571	12	263772	265433
NONHSAG031663.2	1.85108	LV	1.09982e-06	20	34988913	34991141
NONHSAG032186.2	1.84999	LV	0.0472063	20	60083503	60653918
NONHSAG078812.1	1.84834	LV	2.05756e-05	2	75666927	75669011
NONHSAG093738.1	1.84804	LV	0.00619298	6	152732714	152747179
NONHSAG053359.2	1.84656	LV	2.39475e-05	9	121815673	121819452
NONHSAG041761.2	1.84499	LV	4.96006e-07	5	141326209	141329357
NONHSAG076005.1	1.84243	LV	0.000359039	19	15438596	15440607
NONHSAG071734.1	1.84216	LV	0.00030156	16	58522969	58523842
NONHSAG027302.1	1.84147	LV	2.76229e-06	2	27307989	27309442
NONHSAG001601.2	1.84141	LV	0.0340571	1	56994778	56996848
NONHSAG025340.1	1.84022	LV	1.09954e-05	19	23305989	23306890
NONHSAG038407.2	1.83611	LV	0.00136483	4	88591124	88592422
NONHSAG020137.2	1.83513	LV	5.34924e-08	16	83918258	83920587
NONHSAG051428.2	1.83485	LV	0.00383822	8	141434544	141437954
NONHSAG073735.1	1.83462	LV	0.0125764	17	50362966	50365232
NONHSAG029966.2	1.83417	LV	2.57634e-06	2	178742593	178744412
NONHSAG058098.1	1.83065	LV	0.0149356	1	145746747	145824061
NONHSAG022205.1	1.82861	LV	7.24798e-05	17	48834760	48844918
NONHSAG012384.2	1.82762	LV	0.02059	12	114672860	114673329
NONHSAG002195.1	1.82569	LV	0.0106831	1	100176380	100181215
NONHSAG008600.1	1.82512	LV	0.0018413	11	64008412	64011606
NONHSAG030345.2	1.82197	LV	0.000217709	2	206606171	206608822
NONHSAG036487.2	1.82165	LV	0.00159102	3	157089762	157101137
NONHSAG017388.2	1.81989	LV	0.0270301	15	73898710	73928248
NONHSAG016574.2	1.81746	LV	6.03923e-06	15	40039269	40073804
NONHSAG010222.1	1.81598	LV	3.7582e-05	12	3835077	3873985
NONHSAG093557.1	1.81395	LV	3.41019e-09	6	118558841	118560599
NONHSAG020965.1	1.81108	LV	0.0279543	17	16470675	16472518
NONHSAG029198.2	1.80902	LV	7.05096e-05	2	127633709	127637221
NONHSAG029277.1	1.8075	LV	2.12806e-05	2	131509718	131513035
NONHSAG073786.1	1.80741	LV	8.15115e-05	17	61399896	61409140
NONHSAG020666.2	1.80653	LV	0.00055628	17	6756077	6760345
NONHSAG052428.2	1.80351	LV	0.000172059	9	63283856	63385417
NONHSAG076327.1	1.8016	LV	0.000131625	19	3948221	3951349
NONHSAG079075.1	1.80089	LV	0.0238185	2	131088982	131093417
NONHSAG003930.2	1.8006	LV	2.87215e-05	1	201507240	201635776
NONHSAG023315.1	1.79946	LV	0.00495149	18	8829920	8832776
NONHSAG013259.2	1.79903	LV	0.00109725	13	37915223	38048169
NONHSAG016366.2	1.79531	LV	0.00847389	15	28650647	28663439
NONHSAG038779.2	1.79514	LV	0.000556168	4	121031420	121033117
NONHSAG051565.2	1.79491	LV	0.0202747	8	144507387	144508636
NONHSAG042318.2	1.7948	LV	0.00359632	5	176308012	176309015
NONHSAG034797.1	1.7946	LV	3.62814e-05	3	38532214	38534633
NONHSAG000967.2	1.79363	LV	0.0304646	1	32986951	33032469
NONHSAG048471.2	1.79315	LV	0.00239901	7	105108086	105108573
NONHSAG063414.1	1.79172	LV	0.000126651	11	44617385	44620359
NONHSAG086678.1	1.79151	LV	0.0235816	3	124032285	124032842
NONHSAG021391.1	1.79035	LV	0.000236925	17	28575222	28577301
NONHSAG057402.1	1.79024	LV	0.0457436	1	829425	845710
NONHSAG015220.2	1.78933	LV	0.00331636	14	64514153	64540419
NONHSAG041888.2	1.78876	LV	0.0108313	5	148871196	148877894
NONHSAG044816.2	1.78872	LV	5.92444e-05	6	129479612	129552588
NONHSAG046764.1	1.78706	LV	0.0279773	7	1468100	1499001
NONHSAG035451.2	1.78097	LV	0.000141724	3	75624685	75672090
NONHSAG018671.2	1.78023	LV	0.00151683	16	14305576	14403159
NONHSAG048518.2	1.78012	LV	0.0020329	7	107580287	107621840
NONHSAG001671.2	1.77829	LV	0.0106831	1	62114747	62119009
NONHSAG049379.1	1.77706	LV	0.00145463	8	2104673	2142690
NONHSAG046766.2	1.77674	LV	0.000410538	7	1460413	1467522
NONHSAG049380.1	1.77337	LV	0.000879397	8	2147222	2148357
NONHSAG004752.1	1.77205	LV	4.84756e-05	1	237070070	237091621
NONHSAG011581.2	1.76994	LV	0.00143906	12	67253066	67269280
NONHSAG030445.1	1.76978	LV	0.0180438	2	216213707	216214479
NONHSAG011217.2	1.76626	LV	3.74456e-05	12	53142052	53142327
NONHSAG023322.2	1.76592	LV	0.0402876	18	9121264	9136645
NONHSAG006581.1	1.7649	LV	0.0021834	10	96985247	96990901
NONHSAG019582.2	1.76395	LV	0.004373	16	57771636	57797895
NONHSAG017675.2	1.7628	LV	6.41055e-06	15	82841085	82845219
NONHSAG067799.1	1.76064	LV	0.00802916	13	112877279	112879048
NONHSAG043577.1	1.75897	LV	0.000157209	6	32860029	32871839
NONHSAG000730.2	1.7569	LV	1.02102e-06	1	25398711	25399280
NONHSAG021149.2	1.75674	LV	0.00551305	17	20111823	20112990
NONHSAG041718.2	1.75487	LV	5.88396e-05	5	140117257	140122167
NONHSAG018117.2	1.74634	LV	7.24798e-05	15	101295417	101305737
NONHSAG038466.1	1.74585	LV	0.0378267	4	99064929	99090451
NONHSAG038215.1	1.74513	LV	0.0256023	4	76103903	76105665
NONHSAG002410.2	1.74469	LV	2.13358e-05	1	111462061	111469464
NONHSAG002855.2	1.7389	LV	0.0172346	1	150532160	150537337
NONHSAG008670.2	1.73866	LV	0.0353834	11	65418471	65450093
NONHSAG048771.1	1.73728	LV	0.000962374	7	128668942	128670581
NONHSAG023573.1	1.73587	LV	0.0467609	18	22265735	22266315
NONHSAG028585.1	1.73422	LV	1.63086e-05	2	96190840	96198235
NONHSAG016304.2	1.73299	LV	0.0295633	15	24991485	24991753
NONHSAG036478.1	1.73213	LV	0.00208297	3	156465139	156527672
NONHSAG081877.1	1.72939	LV	0.0106945	20	25055300	25058130
NONHSAG090600.1	1.72586	LV	0.011877	5	148967348	148970653
NONHSAG012928.2	1.7251	LV	0.000321817	13	20699306	20703718
NONHSAG077521.1	1.72435	LV	0.00195744	2	85742665	85770710
NONHSAG000670.1	1.72392	LV	3.44803e-06	1	24086004	24104875
NONHSAG027783.2	1.72312	LV	3.3545e-07	2	54661010	54680045
NONHSAG001104.1	1.7201	LV	0.00324328	1	39328161	39347298
NONHSAG030982.1	1.71887	LV	0.037475	2	241497575	241499545
NONHSAG015023.1	1.7187	LV	0.00217044	14	55391896	55392476
NONHSAG038974.2	1.71589	LV	1.79211e-06	4	140861175	140864188
NONHSAG033034.2	1.7158	LV	0.0420931	21	44475187	44480016
NONHSAG047512.2	1.71419	LV	0.0270321	7	45201793	45204151
NONHSAG033547.2	1.71333	LV	0.000122791	22	25327862	25345940
NONHSAG037253.1	1.7129	LV	0.00515252	4	1168590	1170532
NONHSAG093845.1	1.71154	LV	0.0180889	6	167937206	167947350
NONHSAG038049.2	1.71114	LV	0.00013117	4	62133742	62221381
NONHSAG025830.2	1.71097	LV	1.38362e-06	19	40312551	40319531
NONHSAG016305.2	1.70762	LV	0.000672146	15	24993774	24994849
NONHSAG012079.2	1.70672	LV	0.00300712	12	101696001	101697384
NONHSAG094618.1	1.70619	LV	0.00702748	6	158718637	158720849
NONHSAG018672.1	1.70609	LV	0.012929	16	14405613	14410987
NONHSAG003131.2	1.70567	LV	0.037475	1	156641665	156644887
NONHSAG048871.2	1.7045	LV	0.0122082	7	135170813	135173062
NONHSAG037936.2	1.70416	LV	0.000247316	4	52712257	52720660
NONHSAG013486.2	1.70219	LV	7.43965e-05	13	48771622	48771829
NONHSAG036482.1	1.70207	LV	0.00692178	3	156543269	156697347
NONHSAG084471.1	1.69966	LV	0.0467349	3	16339307	16339871
NONHSAG020315.1	1.6994	LV	0.0162145	16	88947445	88953544
NONHSAG048570.2	1.69915	LV	0.047282	7	112450482	112462054
NONHSAG017110.2	1.69536	LV	0.00641567	15	62390596	62604880
NONHSAG025255.1	1.69334	LV	0.0104857	19	21404446	21405548
NONHSAG035927.2	1.69241	LV	0.000132918	3	124723787	124726325
NONHSAG026935.1	1.69234	LV	0.026748	2	8737518	8737951
NONHSAG001535.1	1.6923	LV	9.15846e-05	1	54604045	54608653
NONHSAG011439.2	1.69136	LV	0.00115361	12	57612117	57621903
NONHSAG078112.1	1.69127	LV	0.000128492	2	206121313	206123338
NONHSAG038747.2	1.6911	LV	0.0167471	4	119117477	119128351
NONHSAG034533.1	1.68723	LV	0.0291687	3	15642876	15677121
NONHSAG020240.1	1.68659	LV	0.0151766	16	87275180	87326044
NONHSAG019649.1	1.68642	LV	0.00503183	16	63090689	63163558
NONHSAG074548.1	1.68524	LV	0.0224047	18	3248028	3248609
SSTR5-AS1	1.68421	LV	0.00695263	16	1064080	1078731
NONHSAG030525.1	1.68376	LV	0.0447007	2	219231328	219232558
NONHSAG073142.1	1.6813	LV	0.00448024	17	42543322	42549761
NONHSAG035674.2	1.68109	LV	0.0122874	3	107240691	107326965
NONHSAG049377.1	1.68103	LV	0.0199904	8	2075784	2113475
NONHSAG016489.2	1.68079	LV	0.00253981	15	34364305	34365994
NONHSAG030893.2	1.67662	LV	0.0254905	2	237040485	237085818
NONHSAG043967.1	1.67582	LV	0.0495433	6	53597576	53659072
NONHSAG037168.1	1.67448	LV	0.00886801	3	197515433	197517115
NONHSAG000669.1	1.67187	LV	0.0129639	1	24070523	24077434
NONHSAG038780.2	1.6718	LV	2.12631e-05	4	121033331	121035228
NONHSAG083642.1	1.67118	LV	0.000235296	22	26056134	26087851
NONHSAG027549.2	1.67018	LV	0.0084263	2	39776353	40255209
NONHSAG025186.2	1.6695	LV	0.000773497	19	19533698	19536333
NONHSAG085404.1	1.66948	LV	0.0236338	3	25636036	25664928
NONHSAG093276.1	1.66924	LV	0.0205949	6	53666154	53687380
NONHSAG085285.1	1.66909	LV	0.0199488	3	195721270	195734314
NONHSAG007985.1	1.66626	LV	0.00802516	11	32605390	32624012
NONHSAG049337.2	1.6646	LV	3.06376e-05	8	305305	331026
NONHSAG002793.1	1.66345	LV	0.00711277	1	148928283	148953054
NONHSAG033998.1	1.66239	LV	0.0180376	22	41223153	41231953
NONHSAG047294.1	1.66012	LV	0.0228941	7	32914133	32919105
NONHSAG101293.1	1.65896	LV	0.0123094	9	35920011	35927151
NONHSAG005952.2	1.65561	LV	0.0459602	10	58299154	58305622
NONHSAG021611.2	1.65389	LV	0.029462	17	36631460	36634698
NONHSAG043519.1	1.65353	LV	0.000497934	6	31765172	31774743
NONHSAG029075.2	1.64833	LV	0.0169423	2	118014227	118015614
NONHSAG000306.1	1.64785	LV	1.85586e-05	1	9101900	9117604
NONHSAG019026.1	1.64731	LV	0.0104235	16	29267364	29268945
NONHSAG014240.2	1.6472	LV	0.0206539	13	112872888	112877994
NONHSAG056114.1	1.64661	LV	0.000574841	1	9100306	9101312
NONHSAG034550.1	1.64627	LV	0.00664776	3	16306713	16378866
NONHSAG093151.1	1.64511	LV	0.0253482	6	33724210	33724416
NONHSAG090167.1	1.64438	LV	0.00388203	5	44843420	44855657
NONHSAG053195.2	1.64367	LV	0.0150308	9	111591591	111631289
NONHSAG053871.2	1.64333	LV	0.040252	9	137488537	137492098
NONHSAG030583.2	1.64142	LV	0.00044158	2	219418747	219426737
NONHSAG053653.2	1.64089	LV	0.000523697	9	131598277	131621891
NONHSAG091975.1	1.64032	LV	0.0386537	5	42039018	42041980
NONHSAG005126.2	1.63914	LV	0.0195977	10	5977413	5979718
NONHSAG009640.2	1.63912	LV	0.02059	11	113262732	113274076
NONHSAG029782.2	1.63394	LV	0.000719552	2	170077223	170078294
NONHSAG038359.2	1.63237	LV	0.000724272	4	84965681	85011278
NONHSAG004598.1	1.62956	LV	0.0228384	1	230936766	230943708
NONHSAG013543.1	1.62745	LV	0.000206058	13	51764577	51766020
NONHSAG023709.2	1.62681	LV	0.000178874	18	36777622	36781975
NONHSAG008709.1	1.62391	LV	0.016928	11	65638886	65640243
NONHSAG014258.2	1.6232	LV	0.00939606	13	113150678	113153810
NONHSAG026944.2	1.62228	LV	0.00436498	2	8852689	8854246
NONHSAG023379.1	1.62054	LV	0.0254476	18	11897034	11908346
NONHSAG030227.2	1.61953	LV	0.0341106	2	200963059	201016086
NONHSAG014235.1	1.61875	LV	0.000320875	13	113399762	113409045
NONHSAG038845.2	1.61819	LV	0.000704064	4	127837766	127840730
NONHSAG099271.1	1.61496	LV	0.0107969	8	2168414	2171568
NONHSAG014228.1	1.61478	LV	0.0196142	13	113091884	113092946
NONHSAG050388.1	1.61375	LV	0.00414095	8	65716460	65730447
NONHSAG015310.1	1.6133	LV	0.00719317	14	69349981	69351012
NONHSAG033922.2	1.61292	LV	0.0156477	22	38493369	38494465
NONHSAG034824.2	1.61159	LV	0.0342371	3	40184551	40309698
NONHSAG041647.2	1.60997	LV	0.00127742	5	137771392	137889337
NONHSAG026552.2	1.60884	LV	0.0289685	19	55040447	55042014
NONHSAG027488.2	1.60709	LV	0.0412102	2	37599156	37646699
NONHSAG056579.1	1.60679	LV	0.0264434	1	81801478	81836958
NONHSAG081937.1	1.60675	LV	0.0324714	20	37526641	37527060
NONHSAG026172.1	1.60634	LV	0.00311207	19	48983103	48985571
NONHSAG030601.2	1.60616	LV	0.0119583	2	219631129	219631455
NONHSAG076511.1	1.60611	LV	0.0475822	19	39812971	39813555
NONHSAG020771.2	1.60499	LV	0.0126387	17	8314348	8321067
NONHSAG027822.2	1.60298	LV	0.00585909	2	56173533	56185771
NONHSAG044628.2	1.60187	LV	0.0250909	6	112225913	112306684
NONHSAG065301.1	1.60001	LV	0.000151782	12	8634902	8637997
NONHSAG020405.2	1.59997	LV	0.00518782	17	331164	333485
NONHSAG037824.2	1.59776	LV	0.00410524	4	41671535	41693333
NONHSAG077890.1	1.59753	LV	0.00579309	2	158968636	159089874
NONHSAG015964.2	1.59632	LV	0.0284673	14	101886387	101888581
NONHSAG033878.1	1.59541	LV	0.0466087	22	37946031	37947742
NONHSAG009664.1	1.59506	LV	0.000156165	11	114246403	114251972
NONHSAG048749.1	1.59266	LV	0.00237292	7	128273068	128301052
NONHSAG002467.1	1.59229	LV	0.0429667	1	113739403	113748875
NONHSAG056816.1	1.58966	LV	0.0264854	1	149014011	149046543
NONHSAG033984.2	1.58943	LV	0.0028328	22	40365324	40368819
NONHSAG083788.1	1.58854	LV	0.0084579	22	44139364	44153626
NONHSAG000762.2	1.58768	LV	0.0146171	1	26263040	26263398
NONHSAG021375.2	1.5864	LV	0.0425487	17	29925223	29930145
NONHSAG026404.2	1.58573	LV	0.0464335	19	52222224	52231294
NONHSAG063276.1	1.58455	LV	0.0104368	11	3816751	3821900
NONHSAG020737.2	1.58405	LV	0.000893144	17	7867820	7873713
NONHSAG030277.1	1.58392	LV	0.00869535	2	203221843	203222140
NONHSAG073703.1	1.57279	LV	0.0132465	17	45988501	46002018
NONHSAG017646.2	1.57036	LV	0.0141386	15	82355135	82434235
NONHSAG005537.2	1.56997	LV	0.00136369	10	30685293	30689436
NONHSAG050389.1	1.56923	LV	0.0202561	8	65733699	65733934
NONHSAG079358.1	1.56884	LV	0.00114435	2	206121762	206127377
NONHSAG007853.2	1.56389	LV	0.049147	11	22625842	22628607
NONHSAG022270.2	1.56261	LV	0.0346258	17	55822784	55852754
NONHSAG021414.1	1.56129	LV	0.00817916	17	29112124	29128438
NONHSAG056500.1	1.56055	LV	0.0464326	1	62138325	62158545
NONHSAG018169.2	1.55974	LV	0.0219487	16	382096	392960
NONHSAG064723.1	1.5591	LV	0.03163	12	48149075	48150689
NONHSAG000084.2	1.55885	LV	0.0453705	1	1274958	1280420
NONHSAG035364.2	1.55747	LV	0.00105596	3	67654615	67947713
NONHSAG045081.2	1.55698	LV	0.00916536	6	145895035	145897422
NONHSAG023936.2	1.55648	LV	0.000249222	18	57588489	57595807
NONHSAG035982.2	1.55631	LV	8.04507e-05	3	126451124	126452906
NONHSAG007575.1	1.5561	LV	0.000982867	11	7999027	7999255
NONHSAG038814.2	1.55498	LV	0.00799998	4	123396830	123401797
NONHSAG052531.2	1.55357	LV	0.0210569	9	70601982	70603743
NONHSAG077539.1	1.55348	LV	0.00736384	2	91748389	91749262
NONHSAG036047.1	1.55277	LV	0.0126328	3	129034234	129045068
NONHSAG018194.2	1.55212	LV	0.00389204	16	641839	648474
NONHSAG037588.1	1.55025	LV	0.0325076	4	17805934	17812381
NONHSAG088048.1	1.54883	LV	0.00537897	4	185126749	185140126
NONHSAG015387.2	1.54686	LV	0.00386405	14	72609033	72613095
NONHSAG026550.2	1.54662	LV	0.00181999	19	55006192	55048086
NONHSAG002653.2	1.54653	LV	0.0494059	14_GL000009v2_random	43300	61599
NONHSAG045201.2	1.54614	LV	0.0126174	6	154510887	154522310
NONHSAG005408.1	1.54286	LV	0.00159224	10	24536207	24540350
NONHSAG037317.1	1.5422	LV	0.000952774	4	2889230	2904641
NONHSAG025254.2	1.5419	LV	0.0499623	19	21188597	21188953
NONHSAG011925.1	1.54094	LV	0.0109125	12	93894522	93896397
NONHSAG002535.2	1.54028	LV	0.036646	1	116493022	116499213
NONHSAG011019.1	1.54014	LV	0.0349996	12	48146344	48151970
NONHSAG072998.1	1.53936	LV	0.00598218	17	17181503	17183257
NONHSAG047781.2	1.53861	LV	0.0013796	7	64500824	64501729
NONHSAG012357.2	1.53784	LV	0.0031789	12	113292153	113296114
NONHSAG076289.1	1.53755	LV	0.00617809	19	441032	459031
NONHSAG096314.1	1.53701	LV	0.00555665	7	42882752	42898866
NONHSAG030338.2	1.53503	LV	0.0028317	2	206118530	206119422
NONHSAG013073.2	1.5341	LV	0.0308534	13	27178256	27251554
NONHSAG021469.2	1.53366	LV	0.0339349	17	32227889	32228108
NONHSAG065556.1	1.53329	LV	0.000955507	12	71787104	71793078
NONHSAG098563.1	1.53265	LV	0.00216779	8	289588	302033
NONHSAG030469.2	1.53212	LV	0.000207051	2	216209816	216220192
NONHSAG035519.2	1.52977	LV	0.014084	3	88128930	88138973
NONHSAG047290.2	1.52779	LV	0.0427306	7	32580940	32761787
NONHSAG019999.2	1.52175	LV	0.00230122	16	75245993	75250077
NONHSAG001879.2	1.51952	LV	0.00575761	1	77979094	78017254
NONHSAG102328.1	1.51709	LV	0.00295848	9	127492551	127495804
NONHSAG053216.2	1.51699	LV	0.00400967	9	112376283	112379869
NONHSAG021723.2	1.515	LV	0.0144663	17	39927741	39939601
NONHSAG076526.1	1.51368	LV	0.0114336	19	41432578	41436457
NONHSAG030634.2	1.51349	LV	0.0207427	2	222318056	222354071
NONHSAG038398.1	1.51316	LV	0.00246164	4	89205889	89262983
NONHSAG031084.2	1.50962	LV	0.00941991	20	472496	478641
NONHSAG035575.1	1.5062	LV	0.0167978	3	98451079	98540045
NONHSAG021806.1	1.50598	LV	0.0465609	17	40177593	40180707
NONHSAG079506.1	1.50226	LV	0.0474958	2	239878103	239883678
NONHSAG020294.2	1.50222	LV	0.00895505	16	88663297	88687186
NONHSAG030646.2	1.50116	LV	0.00101561	2	222942941	222944636
NONHSAG015040.2	1.50024	LV	0.00916536	14	55394939	55397428
NONHSAG000047.2	1.49856	LV	0.00455242	1	817546	859446
NONHSAG016635.2	1.49825	LV	0.000768423	15	41163116	41164510
NONHSAG078555.1	1.4979	LV	0.00305001	2	27705785	27715732
NONHSAG044681.1	1.49669	LV	0.00991376	6	116222977	116248040
NONHSAG060849.1	1.49623	LV	0.00402066	10	114057942	114069522

## Sheet: LA vs RV
Left Atrium vs Right Ventricle
lncRNA	Fold Difference	Region Enriched	FDR	Chr	Start	End
NONHSAG038636.2	1088.24	LA	2.29219e-131	4	110595514	110615459
NONHSAG080694.1	332.772	LA	1.85433e-87	2	163125091	163131647
NONHSAG038634.2	236.036	LA	1.16466e-44	4	110512487	110519506
NONHSAG041417.2	193.156	LA	7.95899e-41	5	124847248	124876134
NONHSAG003687.2	172.779	LA	3.10918e-37	1	183439307	183443670
NONHSAG066697.1	169.222	LA	3.84703e-130	12	114445628	114446811
NONHSAG087741.1	126.386	LA	3.71383e-28	4	110611355	110612636
NONHSAG088337.1	122.478	LA	6.31606e-47	4	66862538	66870967
NONHSAG061269.1	96.72	LA	5.05123e-52	10	50042019	50044973
NONHSAG012803.2	90.7569	LA	1.95741e-34	12	132329750	132337085
NONHSAG044648.2	84.2618	LA	1.25506e-82	6	113616697	113632848
NONHSAG030103.2	80.0737	LA	1.06577e-126	2	190676943	190844681
NONHSAG005854.1	77.0458	LA	4.79123e-71	10	50042956	50044714
NONHSAG029755.2	48.4056	LA	1.24601e-21	2	169100742	169101211
NONHSAG002314.1	48.0241	LA	6.09136e-56	1	109289295	109299627
NONHSAG064837.1	45.0893	LA	8.1211e-25	12	67889619	67928553
NONHSAG038198.2	45.0597	LA	5.58036e-38	4	74315799	74319336
NONHSAG005895.2	44.3815	LA	1.19885e-39	10	50043704	50044771
NONHSAG027185.2	42.1876	LA	1.07714e-25	2	21221174	21970960
NONHSAG051057.2	42.0329	LA	1.1556e-51	8	110609240	110632394
NONHSAG011898.2	41.5221	LA	1.40059e-83	12	92421530	92492091
NONHSAG023565.2	38.3751	LA	3.77451e-87	18	24398450	24402714
NONHSAG022841.1	29.5925	LA	6.02186e-37	17	74845647	74857918
NONHSAG005838.2	28.9856	LA	2.90841e-22	10	47908063	47997742
NONHSAG035310.2	23.2733	LA	1.03963e-20	3	62925497	63148797
NONHSAG048904.2	22.7773	LA	2.97555e-71	7	137381040	137384178
NONHSAG029956.1	22.7476	LA	1.14704e-25	2	179385909	179639402
NONHSAG038196.2	22.327	LA	6.01515e-21	4	74278296	74330539
NONHSAG042165.2	21.2705	LA	4.96741e-29	5	167937716	167953470
NONHSAG000382.1	20.8289	LA	2.19398e-20	1	11845227	11849642
NONHSAG066364.1	20.238	LA	2.28829e-32	12	67883905	67889491
NONHSAG097912.1	19.7682	LA	9.53128e-27	7	49616914	49618466
NONHSAG060679.1	19.3698	LA	4.15379e-28	10	90096032	90141158
NONHSAG035938.2	18.3233	LA	5.89421e-18	3	125069795	125079534
NONHSAG038073.2	17.8451	LA	8.75812e-32	4	65702107	65706811
LINC00842	17.3456	LA	3.51387e-35	10	46398361	46453306
NONHSAG029584.2	17.0539	LA	1.80713e-20	2	154688956	154698580
NONHSAG044892.2	16.8319	LA	5.34326e-20	6	134428239	134524495
NONHSAG001950.1	16.793	LA	1.55286e-16	1	84971973	85032789
NONHSAG023609.1	16.7638	LA	7.37922e-14	18	24923215	24926074
NONHSAG029960.1	16.4258	LA	9.39453e-12	2	179443516	179445633
NONHSAG034283.2	15.9762	LA	2.54554e-35	3	857124	870146
NONHSAG049539.2	15.7804	LA	7.02119e-41	8	11345747	11347502
NONHSAG042312.2	14.3885	LA	7.31909e-11	5	176124156	176126055
NONHSAG021945.2	12.9965	LA	5.12059e-32	17	44794746	44797783
NONHSAG008739.2	12.7607	LA	9.30942e-18	11	66409157	66417138
NONHSAG021944.2	12.5834	LA	2.19169e-24	17	44793198	44794474
NONHSAG006596.1	12.2852	LA	7.78823e-20	10	97846432	97850240
NONHSAG037943.2	11.5085	LA	7.98705e-35	4	52945648	52958088
NONHSAG023577.2	11.2722	LA	1.64863e-36	18	24933486	24987682
NONHSAG023632.2	10.4882	LA	3.91869e-15	18	31273345	31287640
NONHSAG034875.1	10.1788	LA	2.46241e-40	3	42716783	42724788
NONHSAG050405.1	10.1211	LA	6.87978e-20	8	67024901	67027420
NONHSAG006474.2	8.85355	LA	3.86142e-24	10	88932389	88940820
NONHSAG044894.2	8.55632	LA	1.65453e-11	6	134525313	134659837
NONHSAG041156.2	8.44374	LA	3.17038e-28	5	102694105	102879709
NONHSAG016047.2	8.30252	LA	2.37159e-27	14	104113734	104115571
NONHSAG016921.2	8.24523	LA	7.40578e-19	15	52115076	52116958
NONHSAG012372.1	8.13404	LA	1.88931e-24	12	114370373	114375060
NONHSAG016326.2	8.02767	LA	6.46485e-42	15	26395065	26489751
NONHSAG037816.1	7.90009	LA	1.02205e-10	4	40751980	40810560
NONHSAG014472.1	7.22881	LA	2.31153e-10	14	23395689	23398603
NONHSAG060683.1	7.17637	LA	6.75098e-17	10	90971857	90980673
NONHSAG061444.1	7.08147	LA	9.33995e-18	10	90975277	90977002
NONHSAG076408.1	7.03063	LA	2.83413e-16	19	16077788	16103005
NONHSAG034674.2	6.83672	LA	1.79124e-25	3	30518867	30527186
NONHSAG035937.2	6.834	LA	2.28246e-14	3	125062077	125064060
NONHSAG017437.2	6.76224	LA	4.34393e-16	15	74816288	74817849
NONHSAG006514.2	6.75764	LA	2.07466e-13	10	90994619	91006390
NONHSAG060684.1	6.48888	LA	4.7919e-18	10	90984599	90996370
NONHSAG053168.2	6.44998	LA	1.64774e-43	9	109130292	109135938
NONHSAG006511.2	6.41525	LA	6.08667e-09	10	90961075	90997749
NONHSAG014470.1	6.25907	LA	1.4526e-13	14	23388664	23396105
NONHSAG006641.2	6.17604	LA	4.78075e-29	10	97822470	97841301
NONHSAG088001.1	6.09821	LA	3.00452e-08	4	173935731	174166089
NONHSAG014471.1	6.09787	LA	8.45587e-16	14	23391340	23392119
NONHSAG002742.2	6.04879	LA	2.70728e-06	1	147809800	147811355
NONHSAG023576.2	6.02121	LA	3.72977e-10	18	24725226	24929282
NONHSAG043982.2	5.99784	LA	3.52181e-10	6	54839688	54846577
NONHSAG037082.2	5.53728	LA	2.11423e-07	3	195908075	195911258
NONHSAG044922.2	5.40876	LA	9.12345e-28	6	135854035	136225751
NONHSAG070632.1	5.39148	LA	4.68683e-14	15	26403432	26411176
NONHSAG062050.1	5.38079	LA	2.86951e-13	10	50135967	50137357
NONHSAG078193.1	5.37495	LA	5.31682e-11	2	221572505	221574454
NONHSAG087267.1	5.2274	LA	3.97662e-10	3	194834769	194838945
NONHSAG018097.1	5.20236	LA	5.31682e-11	15	101087956	101099488
NONHSAG006512.2	5.17441	LA	2.65606e-14	10	90981876	90990694
NONHSAG036734.2	5.13433	LA	1.40794e-18	3	178202049	178385418
NONHSAG069085.1	5.07137	LA	4.03554e-21	14	23381985	23389627
NONHSAG062285.1	4.95629	LA	5.30474e-13	10	86747633	86748598
NONHSAG011597.2	4.94014	LA	5.55495e-10	12	67929234	67971120
NONHSAG011313.2	4.87177	LA	3.68249e-27	12	55685229	55688043
NONHSAG052290.2	4.85982	LA	6.51441e-07	9	64464033	64469258
NONHSAG015530.2	4.70822	LA	2.72697e-18	14	76959556	76970171
NONHSAG021820.1	4.70542	LA	1.82393e-05	17	40466889	40468871
NONHSAG041892.1	4.66815	LA	3.9178e-10	5	148442879	148489350
NONHSAG061443.1	4.64079	LA	1.56296e-07	10	90951055	90987728
NONHSAG011599.2	4.63621	LA	5.66464e-07	12	67989381	68234687
NONHSAG039063.2	4.60288	LA	1.59882e-17	4	147487970	147496062
NONHSAG049977.2	4.6025	LA	4.38607e-08	8	37325417	37331989
NONHSAG014469.1	4.52055	LA	5.33816e-15	14	23374542	23388358
NONHSAG011665.2	4.46475	LA	1.54475e-06	12	70468079	70571442
NONHSAG005616.1	4.44047	LA	6.3661e-08	10	35894426	35897081
NONHSAG048584.2	4.41378	LA	2.06347e-26	7	113469733	113484069
NONHSAG028704.2	4.40946	LA	4.2075e-08	2	100104918	100107504
NONHSAG013149.1	4.40734	LA	1.69988e-07	13	30890496	30963377
NONHSAG076347.1	4.28429	LA	1.36226e-08	19	6716385	6717742
NONHSAG004042.1	4.20969	LA	1.48304e-17	1	204988783	204991257
NONHSAG015529.2	4.15478	LA	4.36507e-07	14	76938036	76973199
NONHSAG037272.2	4.12868	LA	1.73759e-13	4	1571708	1580522
NONHSAG093982.1	4.08792	LA	3.99873e-09	6	14499209	14501267
NONHSAG062284.1	4.06259	LA	1.15302e-15	10	86740399	86741188
NONHSAG025925.1	3.96369	LA	3.13255e-05	19	43657430	43665014
NONHSAG010542.2	3.93267	LA	8.99128e-09	12	12915191	12917931
NONHSAG003293.2	3.90907	LA	4.62385e-06	1	162607762	162628421
NONHSAG043137.2	3.88757	LA	8.64439e-06	6	20331236	20334452
NONHSAG048875.1	3.88604	LA	6.57372e-12	7	134944532	134954782
NONHSAG054487.2	3.84875	LA	2.88252e-09	X	51395833	51465661
NONHSAG070625.1	3.83602	LA	1.44541e-07	15	23385725	23401576
NONHSAG037432.2	3.82776	LA	1.04796e-27	4	8355089	8358338
NONHSAG037031.2	3.8218	LA	1.21918e-05	3	194487097	194518280
NONHSAG026590.2	3.81081	LA	1.86101e-21	19	55538016	55539406
NONHSAG014436.2	3.77544	LA	1.26391e-05	14	21768827	22547626
NONHSAG007767.2	3.77136	LA	3.80032e-12	11	17379754	17383531
NONHSAG091106.1	3.75633	LA	2.46778e-05	5	91217241	91220791
NONHSAG005217.2	3.74708	LA	4.51729e-08	10	10958406	10970817
NONHSAG041170.1	3.72711	LA	1.28327e-06	5	102865376	102877686
NONHSAG098742.1	3.7271	LA	1.90886e-07	8	32766124	32767959
NONHSAG008611.1	3.72113	LA	1.49764e-09	11	64120892	64125003
NONHSAG085720.1	3.71364	LA	0.00012143	3	124974249	124975526
NONHSAG034877.2	3.67122	LA	5.81391e-05	3	42702652	42706662
NONHSAG013162.2	3.63724	LA	2.71821e-05	13	30881932	30933846
NONHSAG030889.1	3.61603	LA	1.77667e-14	2	237511714	237512780
NONHSAG044455.2	3.60408	LA	4.09535e-25	6	100881470	100882987
NONHSAG037433.1	3.60386	LA	6.87978e-20	4	8358048	8360149
NONHSAG044849.2	3.59094	LA	8.32047e-06	6	132085082	132100395
NONHSAG036362.1	3.5884	LA	1.59937e-13	3	149374838	149375593
NONHSAG038559.2	3.53876	LA	2.48705e-11	4	105133393	105147343
NONHSAG030916.2	3.43307	LA	3.57072e-11	2	237538882	237551301
NONHSAG049184.1	3.41657	LA	7.53076e-11	7	151562746	151566014
NONHSAG098234.1	3.37714	LA	8.29263e-11	7	113465408	113466592
NONHSAG048864.2	3.36258	LA	9.33671e-10	7	134817251	134826498
BCYRN1	3.35012	LA	4.26787e-17	2	47335314	47335514
NONHSAG015357.2	3.33422	LA	3.10002e-11	14	70809879	70816870
NONHSAG001935.2	3.32742	LA	3.46034e-26	1	83865722	83868153
NONHSAG025521.1	3.31417	LA	6.90368e-09	19	35033366	35036300
NONHSAG043677.1	3.31139	LA	8.12364e-05	6	36819836	36822439
NONHSAG043059.1	3.30982	LA	7.72654e-19	6	14230100	14608554
NONHSAG021181.2	3.3098	LA	7.23499e-06	17	20868432	21002276
NONHSAG043059.2	3.29354	LA	1.42301e-16	6	14229869	14608323
BRE-AS1	3.27628	LA	0.0040344
NONHSAG093174.1	3.26697	LA	1.43346e-10	6	36838670	36841162
NONHSAG082560.1	3.26297	LA	2.26885e-09	20	50450846	50457745
NONHSAG075531.1	3.20557	LA	0.00343538	18	31260890	31262245
NONHSAG043676.2	3.20298	LA	3.59764e-13	6	36839773	36848624
NONHSAG034525.1	3.19745	LA	6.40972e-13	3	15452842	15457367
NONHSAG032239.2	3.19603	LA	3.7141e-06	20	62575589	62577507
NONHSAG061945.1	3.19415	LA	9.85517e-06	10	30641666	30644981
NONHSAG012703.2	3.19259	LA	1.58146e-05	12	127130073	127153413
NONHSAG079649.1	3.1899	LA	6.00358e-15	2	10901154	10901806
NONHSAG026310.2	3.18976	LA	7.19898e-22	19	50486487	50488066
NONHSAG034769.2	3.17331	LA	3.5635e-18	3	37241788	37244195
NONHSAG010892.2	3.17247	LA	0.000240658	12	38906295	38912694
NONHSAG037041.1	3.14905	LA	6.39212e-07	3	194429077	194502897
NONHSAG101076.1	3.14498	LA	9.2829e-08	8	143204266	143209498
NONHSAG041002.2	3.12534	LA	1.93274e-07	5	91301320	91314529
NONHSAG054345.2	3.12408	LA	0.00181417	X	45745210	45852110
NONHSAG026311.2	3.1197	LA	3.1151e-14	19	50490326	50500301
NONHSAG022117.1	3.11408	LA	4.24957e-09	17	47308233	47316621
NONHSAG043676.1	3.09939	LA	2.70703e-05	6	36807549	36816400
NONHSAG023443.1	3.09656	LA	1.7115e-08	18	13612027	13616158
NONHSAG011894.2	3.07701	LA	5.66061e-12	12	92145572	92225361
NONHSAG004142.2	3.07024	LA	4.4902e-11	1	207959363	207961806
NONHSAG030915.2	3.06677	LA	1.87863e-09	2	237516833	237517509
NONHSAG074682.1	3.04398	LA	6.8299e-09	18	31191068	31205761
NONHSAG029605.2	3.02542	LA	3.06863e-05	2	156787790	156865730
NONHSAG013569.2	3.02276	LA	2.57021e-14	13	52167708	52291557
NONHSAG052453.1	3.01483	LA	4.47861e-11	9	68425817	68455375
NONHSAG071369.1	3.01286	LA	1.09666e-05	15	98545998	98548877
NONHSAG086240.1	3.00749	LA	1.23435e-07	3	43070697	43075405
NONHSAG018108.2	3.00345	LA	4.75227e-05	15	100893739	100919283
NONHSAG067779.1	2.99215	LA	4.99942e-09	13	110174709	110307109
NONHSAG062183.1	2.99201	LA	1.18706e-06	10	69967643	69972365
NONHSAG025579.2	2.97953	LA	4.16649e-06	19	35422717	35434663
NONHSAG010206.2	2.97477	LA	0.000213934	12	2957650	2959824
TBX5-AS1	2.9591	LA	6.76814e-26	12	114408194	114412832
NONHSAG003254.1	2.94986	LA	0.00544267	1	161192081	161193421
NONHSAG003124.2	2.94147	LA	0.000294765	1	156511694	156513316
NONHSAG006282.2	2.93079	LA	0.00252598	10	76558349	76560994
NONHSAG065209.1	2.9305	LA	3.39804e-05	12	130962174	130963028
NONHSAG030618.2	2.92104	LA	2.10162e-09	2	220805818	220853662
NONHSAG102136.1	2.91946	LA	4.14092e-07	9	91851621	91852942
NONHSAG051037.1	2.90265	LA	0.00208091	8	109486079	109499145
NONHSAG086165.1	2.90023	LA	1.78905e-05	3	30409297	30411940
NONHSAG016267.1	2.89993	LA	0.000790096	15	23390721	23393943
NONHSAG022004.1	2.89772	LA	0.000232962	17	43697705	43893909
NONHSAG034672.2	2.89343	LA	1.09625e-07	3	30350721	30392145
NONHSAG082918.1	2.87862	LA	0.0001912	21	37559853	37577637
NONHSAG072389.1	2.86409	LA	1.75696e-10	16	4163926	4168549
NONHSAG023570.1	2.86268	LA	2.22705e-07	18	22208144	22242162
NONHSAG050842.2	2.84778	LA	3.13817e-05	8	98021750	98022997
NONHSAG026993.2	2.8375	LA	5.3755e-10	2	10878421	10887837
NONHSAG047109.2	2.82783	LA	3.56093e-08	7	23206012	23208045
NONHSAG052497.2	2.826	LA	1.38751e-10	9	68426842	68429370
NONHSAG050980.2	2.82593	LA	5.60776e-09	8	103156989	103298782
PGM5-AS1	2.81578	LA	6.07397e-09	9	68355163	68357866
NONHSAG080660.1	2.80243	LA	0.00153085	2	157055171	157056472
NONHSAG054396.1	2.80047	LA	0.000892366	X	47566589	47612855
NONHSAG036430.2	2.79194	LA	3.302e-07	3	153383788	153390597
NONHSAG019423.2	2.79019	LA	6.89185e-06	16	50645808	50649249
NONHSAG065831.1	2.78185	LA	2.83409e-07	12	130980666	130981367
NONHSAG008481.2	2.7592	LA	6.94359e-12	11	61539515	61542259
NONHSAG037434.2	2.71662	LA	3.35816e-13	4	8364132	8365758
NONHSAG093675.1	2.71438	LA	1.31416e-05	6	141463226	141472229
NONHSAG030101.2	2.70875	LA	2.68521e-13	2	190624533	190648685
NONHSAG032238.2	2.69877	LA	4.56703e-07	20	62572670	62573384
NONHSAG031117.2	2.69216	LA	3.664e-06	20	1888088	1894374
NONHSAG061526.1	2.68951	LA	2.38059e-07	10	105461174	105469510
NONHSAG007679.1	2.6829	LA	6.66938e-07	11	12237840	12241075
NONHSAG005284.2	2.67473	LA	0.000243098	10	14524482	14527860
NONHSAG006126.2	2.66555	LA	1.38429e-10	10	69936760	69966401
NONHSAG036991.2	2.66155	LA	8.19126e-07	3	192566923	192571888
NONHSAG026308.2	2.64972	LA	2.91004e-11	19	50480586	50509897
NONHSAG048173.2	2.64861	LA	1.05229e-06	7	90590619	90597354
NONHSAG004041.2	2.63458	LA	9.57761e-05	1	204946607	204947169
NONHSAG102751.1	2.62062	LA	1.49847e-09	9	40809827	40826709
NONHSAG020795.2	2.61822	LA	6.48913e-07	17	9237593	9241855
NONHSAG025554.2	2.61772	LA	3.49602e-06	19	35036333	35037060
NONHSAG020184.2	2.60821	LA	3.23675e-12	16	85165046	85554167
NONHSAG063581.1	2.60059	LA	0.000256367	11	94805187	94810451
NONHSAG024244.2	2.58889	LA	0.000624568	18	79576031	79598433
NONHSAG015296.1	2.5874	LA	4.13996e-05	14	68888414	68888913
NONHSAG022859.2	2.57288	LA	1.80206e-10	17	77527465	77568690
NONHSAG021743.1	2.57064	LA	0.00252598	17	38498650	38506070
NONHSAG048504.1	2.56865	LA	0.0197128	7	106264517	106269142
NONHSAG036227.2	2.55599	LA	1.43072e-09	3	140571705	140577397
NONHSAG009828.1	2.55154	LA	0.0031673	11	119315700	119316229
NONHSAG022764.2	2.52435	LA	1.18309e-06	17	75605866	75607130
NONHSAG072313.1	2.52379	LA	0.00718721	16	84889208	84907725
NONHSAG050407.2	2.51848	LA	2.10429e-09	8	66170300	66172414
NONHSAG016018.2	2.50851	LA	3.3733e-07	14	103553420	103561877
NONHSAG023787.2	2.50693	LA	0.000285052	18	46667821	46676866
NONHSAG034274.2	2.48987	LA	6.48401e-05	3	112098	131325
NONHSAG008828.1	2.48904	LA	0.000461713	11	67612672	67616144
NONHSAG035589.1	2.48869	LA	0.00060775	3	99794414	99833108
NONHSAG017613.2	2.48431	LA	2.3351e-08	15	80195483	80404338
NONHSAG003526.1	2.48281	LA	3.44703e-07	1	174964446	174969328
NONHSAG053677.2	2.4807	LA	2.39216e-43	9	133019428	133021175
NONHSAG020183.2	2.4719	LA	2.11984e-08	16	85142681	85168972
NONHSAG037891.2	2.45528	LA	0.00108896	4	47913805	47990737
NONHSAG029606.2	2.43413	LA	0.029856	2	157033849	157050201
NONHSAG051022.2	2.42411	LA	0.000215327	8	106270143	106272899
NONHSAG088104.1	2.3951	LA	0.00396707	4	189809119	189810758
NONHSAG086166.1	2.381	LA	0.000165737	3	30414194	30416353
NONHSAG055388.2	2.36592	LA	2.30133e-05	X	135422617	135428022
NONHSAG003243.1	2.36563	LA	7.7642e-06	1	161102479	161109613
NONHSAG042372.2	2.35787	LA	6.33406e-05	5	177712119	177718569
NONHSAG012287.2	2.35356	LA	0.00111856	12	110708398	110715139
NONHSAG085274.1	2.35255	LA	0.00534333	3	194328819	194335605
NONHSAG041000.2	2.35206	LA	0.00176567	5	91280079	91282702
NONHSAG006588.1	2.35161	LA	5.36955e-05	10	97512962	97849995
NONHSAG006932.1	2.34389	LA	1.42884e-09	10	116853123	116980218
NONHSAG002975.2	2.33178	LA	0.000778755	1	153533602	153535116
NONHSAG003123.2	2.30778	LA	7.17578e-05	1	156509480	156511694
NONHSAG084530.1	2.30228	LA	0.00236067	3	30436311	30437436
LINC00327	2.30173	LA	3.87954e-09
ATP6V0E2-AS1	2.28999	LA	2.83691e-08
NONHSAG050363.2	2.281	LA	0.000147602	8	63039052	63041653
NONHSAG002759.1	2.27494	LA	0.000311449	1	147751388	147763966
NONHSAG015311.2	2.27466	LA	0.00054706	14	68887784	68888084
NONHSAG101358.1	2.27442	LA	1.08809e-09	9	64930519	64973039
NONHSAG015514.2	2.27371	LA	5.2255e-10	14	76212987	76214343
NONHSAG034014.2	2.26686	LA	3.22367e-08	22	41551748	41560881
NONHSAG086022.1	2.26352	LA	0.0123227	3	194317284	194324172
NONHSAG005060.2	2.26103	LA	0.000636272	10	4200636	4243912
NONHSAG001290.2	2.25985	LA	9.66586e-05	1	45206731	45218044
NONHSAG008499.2	2.25513	LA	0.00023789	11	61955935	61958838
NONHSAG050259.2	2.25493	LA	1.07255e-08	8	55536871	55542054
NONHSAG021942.2	2.24831	LA	0.000196535	17	44733196	44737004
NONHSAG007669.1	2.24486	LA	9.24155e-06	11	11969570	11974324
NONHSAG009714.2	2.23045	LA	5.95156e-06	11	117136430	117137867
NONHSAG020367.2	2.22569	LA	0.000544055	16	89816776	89827965
NONHSAG003348.1	2.22327	LA	1.22147e-07	1	165867215	166059452
NONHSAG011893.2	2.22113	LA	0.00295454	12	91974185	92141129
NONHSAG009627.1	2.21807	LA	6.55553e-08	11	112139939	112233257
NONHSAG049211.2	2.21627	LA	0.0168843	7	153389590	153396123
NONHSAG038290.2	2.21588	LA	1.8962e-18	4	78913229	78916363
NONHSAG047149.2	2.21225	LA	0.000135862	7	25593350	25750994
NONHSAG030120.2	2.21193	LA	0.000297398	2	191692068	191741081
NONHSAG029002.2	2.20688	LA	0.000991158	2	113205925	113209396
NONHSAG016292.2	2.2032	LA	0.0266035	15	24346653	24811205
NONHSAG076266.1	2.20257	LA	0.000224218	19	56319787	56322153
NONHSAG021943.2	2.19772	LA	0.00557207	17	44757890	44758537
NONHSAG017999.2	2.19497	LA	0.000212714	15	96080712	96327361
NONHSAG011581.1	2.19382	LA	3.95964e-08	12	67656108	67663060
NONHSAG004261.2	2.1917	LA	1.59951e-06	1	213817226	213988508
NONHSAG018080.2	2.18966	LA	4.13133e-08	15	99807022	99974010
NONHSAG007623.2	2.18902	LA	0.000885626	11	9580905	9581216
NONHSAG037521.2	2.18496	LA	2.34348e-06	4	13766872	13841073
NONHSAG032115.2	2.1763	LA	7.58278e-07	20	57384159	57393066
NONHSAG030619.2	2.17206	LA	2.15507e-08	2	220880165	220938337
NONHSAG026591.2	2.17136	LA	0.00104211	19	55562936	55569206
NONHSAG008589.1	2.16846	LA	0.00666609	11	63950297	63953164
NONHSAG003621.1	2.16763	LA	2.84318e-07	1	180167143	180169859
NONHSAG037434.1	2.16601	LA	5.12285e-05	4	8365859	8367485
NONHSAG012761.2	2.16424	LA	7.52479e-09	12	130976785	130979346
NONHSAG002857.2	2.16256	LA	0.000618381	1	150544761	150548321
NONHSAG025773.2	2.1613	LA	0.00029231	19	39013944	39014658
NONHSAG000835.2	2.16049	LA	0.00104538	1	28505942	28510892
NONHSAG048578.2	2.15676	LA	4.31103e-07	7	112953312	113017214
NONHSAG035742.2	2.14621	LA	0.000216819	3	112596562	112603440
NONHSAG101729.1	2.14452	LA	0.00288853	9	128615229	128624377
NONHSAG037096.1	2.1424	LA	3.19134e-05	3	195869506	195887761
NONHSAG033521.2	2.14054	LA	0.0415692	22	24516507	24518387
NONHSAG099491.1	2.13937	LA	4.51729e-08	8	61578161	61579898
NONHSAG044880.1	2.13513	LA	0.000242599	6	134142284	134175130
NONHSAG026230.2	2.12943	LA	0.000238364	19	49331616	49340303
NONHSAG002943.1	2.12713	LA	0.00224189	1	151967006	152015250
NONHSAG017218.2	2.11958	LA	0.00986051	15	66314913	66331703
NONHSAG034129.1	2.11778	LA	0.00796174	22	45559877	45568087
NONHSAG052449.1	2.11596	LA	0.00504191	9	68408722	68419927
NONHSAG079700.1	2.1096	LA	0.000382241	2	18600708	18608634
NONHSAG014666.2	2.10393	LA	0.000428011	14	33985152	34014196
ADAMTS9-AS2	2.10182	LA	7.9161e-07	3	64684869	65011471
NONHSAG040980.2	2.10053	LA	9.76153e-05	5	88883327	89501451
NONHSAG003920.2	2.09601	LA	0.00133251	1	201355414	201356778
NONHSAG017008.1	2.09444	LA	0.0146159	15	58283621	58790065
NONHSAG017164.2	2.0877	LA	1.98246e-05	15	64695040	64695594
NONHSAG054753.1	2.08509	LA	0.000798348	X	71139165	71264824
NONHSAG011311.2	2.08234	LA	0.00310205	12	55434736	55659795
NONHSAG037520.2	2.08167	LA	0.00108785	4	13777376	13782157
NONHSAG040547.2	2.06983	LA	1.87014e-05	5	66347761	66440488
NONHSAG034884.1	2.06868	LA	0.00812518	3	42850905	42949597
NONHSAG078570.1	2.06097	LA	0.000525502	2	29011697	29013645
NONHSAG041011.2	2.04511	LA	0.00108896	5	92082596	92479426
NONHSAG037520.1	2.04022	LA	5.81483e-05	4	13779000	13783781
NONHSAG047920.2	2.03642	LA	0.00191246	7	73298965	73302803
NONHSAG055199.1	2.03278	LA	0.00594841	X	119020634	119020976
NONHSAG097228.1	2.03266	LA	0.000337938	7	101232095	101233751
NONHSAG103181.1	2.02556	LA	1.3939e-06	9	131278611	131281921
NONHSAG007679.2	2.02219	LA	0.0139773	11	12216293	12219528
NONHSAG044923.2	2.02129	LA	0.000975707	6	135851719	136015954
NONHSAG056371.1	2.02097	LA	0.00366746	1	41423864	41426071
NONHSAG087359.1	2.01586	LA	0.000129346	4	5814008	5829036
NONHSAG063455.1	2.00833	LA	0.00146996	11	61525707	61526602
NONHSAG003845.1	2.00426	LA	0.0178478	1	196646117	196716634
NONHSAG039643.1	2.00298	LA	1.40176e-05	5	710474	732786
NONHSAG015511.2	2.00229	LA	0.000364324	14	76196437	76199542
NONHSAG010543.2	2.00051	LA	0.00064669	12	12927725	12984646
NONHSAG001232.2	2	LA	0.00215199	1	43375700	43389156
NONHSAG026349.1	1.99995	LA	0.00126067	19	51656179	51774824
NONHSAG094055.1	1.99942	LA	0.000642499	6	27404009	27406964
NONHSAG041883.2	1.99862	LA	0.0182683	5	148452836	148469020
NONHSAG062903.1	1.9958	LA	0.000947287	11	67368005	67368861
NONHSAG002861.2	1.9955	LA	0.00239011	1	150564620	150572853
NONHSAG012808.1	1.98842	LA	0.0404322	12	133136632	133146690
NONHSAG023552.1	1.98777	LA	0.000894831	18	21511118	21512549
NONHSAG032158.1	1.98565	LA	0.000238969	20	57405764	57414772
NONHSAG014473.1	1.98546	LA	0.00111566	14	23398817	23424771
NONHSAG008818.2	1.98202	LA	0.0121924	11	67618278	67627304
NONHSAG026721.2	1.98184	LA	0.0237309	19	58357998	58359603
NONHSAG009722.2	1.97858	LA	9.55287e-06	11	117199323	117210292
NONHSAG023168.1	1.97824	LA	3.26419e-07	18	687672	712650
NONHSAG052344.2	1.97243	LA	0.0013263	9	41479955	41480553
NONHSAG002717.1	1.96563	LA	0.000365095	1	146011090	146025308
NONHSAG029677.1	1.96246	LA	0.00209251	2	162362407	162364216
NONHSAG097245.1	1.96216	LA	0.0441726	7	106270571	106270852
NONHSAG062644.1	1.95895	LA	0.00330279	11	8684891	8685672
NONHSAG030589.2	1.95737	LA	0.00122493	2	219493633	219498733
NONHSAG065924.1	1.95603	LA	0.016608	12	7962947	7974205
NONHSAG027812.1	1.95524	LA	0.00612709	2	55863504	55874517
NONHSAG020486.2	1.95143	LA	0.00368037	17	2043474	2044968
NONHSAG096076.1	1.95116	LA	0.00160825	7	1127017	1132484
NONHSAG060766.1	1.94995	LA	4.9694e-05	10	102110474	102112923
NONHSAG039497.1	1.94396	LA	4.00842e-07	4	185505246	185546915
NONHSAG097371.1	1.94388	LA	5.09614e-07	7	137849747	137852653
NONHSAG017566.1	1.94374	LA	0.00154079	15	78832768	78841546
NONHSAG062692.1	1.93802	LA	0.000459094	11	19310817	19311802
NONHSAG085555.1	1.93447	LA	0.0371005	3	64593767	64596932
NONHSAG031087.2	1.93439	LA	0.000285448	20	653600	658407
NONHSAG026381.2	1.93292	LA	0.0323984	19	51694209	51712387
NONHSAG056068.1	1.92853	LA	0.000481945	1	3785007	3785538
NONHSAG092170.1	1.92636	LA	8.29781e-06	5	66336265	66337123
NONHSAG005248.2	1.92549	LA	1.61415e-05	10	12244750	12247845
NONHSAG033688.2	1.92497	LA	0.000323981	22	30902218	30902781
NONHSAG003414.2	1.92279	LA	0.0303307	1	169489189	169490247
NONHSAG010455.2	1.91367	LA	7.65185e-05	12	9658566	9662086
NONHSAG050506.2	1.91348	LA	0.000265724	8	73061423	73063205
NONHSAG050080.2	1.91336	LA	7.24012e-07	8	41660990	41665658
NONHSAG057344.1	1.91189	LA	0.0114249	1	236943992	236945933
NONHSAG070957.1	1.91127	LA	0.0036857	15	96139471	96143238
NONHSAG081349.1	1.91058	LA	7.17053e-06	20	9498480	9504608
NONHSAG015512.2	1.90245	LA	0.0195549	14	76200231	76202788
NONHSAG097790.1	1.90013	LA	0.00841309	7	35190573	35192042
NONHSAG009007.2	1.89902	LA	0.00685186	11	73146363	73149878
NONHSAG013555.1	1.89858	LA	0.00675405	13	52026502	52126500
NONHSAG003641.2	1.88924	LA	0.00252074	1	181091108	181092899
NONHSAG031508.2	1.88515	LA	0.0148793	20	24486089	24488028
NONHSAG011594.2	1.88401	LA	0.000298572	12	67678393	67692581
NONHSAG020422.2	1.883	LA	5.09093e-06	17	714857	720028
NONHSAG017138.1	1.88272	LA	0.00565513	15	63916479	63922896
NONHSAG032723.2	1.88271	LA	0.0214043	21	33897606	33899859
NONHSAG043433.2	1.88198	LA	0.0474943	6	30766824	30792251
NONHSAG063408.1	1.87742	LA	4.23907e-06	11	43865867	43877502
NONHSAG015092.2	1.87628	LA	6.90166e-08	14	57993531	58000606
NONHSAG082115.1	1.86721	LA	0.0064742	20	62402235	62405935
NONHSAG037884.1	1.86557	LA	0.000188186	4	47580328	47593120
NONHSAG019540.2	1.86389	LA	0.0393897	16	56682469	56688052
NONHSAG035332.2	1.8624	LA	0.0340532	3	64536386	64592757
NONHSAG003514.2	1.86014	LA	0.00537194	1	174113586	174160005
NONHSAG011006.1	1.85977	LA	0.0447376	12	47802260	47814022
NONHSAG004452.1	1.85908	LA	0.0298347	1	225846073	225881613
NONHSAG038581.2	1.85655	LA	0.00894945	4	106041631	106043379
NONHSAG060593.1	1.85637	LA	0.0116518	10	76558049	76574095
NONHSAG040787.2	1.85507	LA	0.00919683	5	77427426	77429807
NONHSAG030770.2	1.85435	LA	0.0198279	2	231497517	231505362
NONHSAG032555.1	1.85294	LA	0.0333351	21	26825506	26839042
NONHSAG031706.2	1.85255	LA	0.000669475	20	36550793	36551444
NONHSAG058298.1	1.85045	LA	0.000447446	1	180191836	180193517
NONHSAG021926.2	1.84648	LA	0.00168205	17	44324906	44326126
NONHSAG033944.1	1.84534	LA	0.00233615	22	39317231	39320713
NONHSAG032001.2	1.84227	LA	0.0399151	20	50292719	50315463
NONHSAG073677.1	1.84204	LA	0.0381382	17	42499406	42502897
MIAT	1.84069	LA	0.000694286	22	26657481	26676477
NONHSAG037878.2	1.84042	LA	0.000506438	4	47431959	47438959
NONHSAG007593.1	1.83634	LA	0.0365094	11	8704334	8706036
NONHSAG024180.2	1.8363	LA	0.000175178	18	75403163	75468876
NONHSAG001048.2	1.83502	LA	0.00029231	1	36323733	36329221
NONHSAG039655.2	1.83083	LA	0.00172875	5	985114	997317
NONHSAG018964.2	1.83008	LA	0.00674151	16	27313602	27362306
NONHSAG000557.2	1.8282	LA	0.0279729	1	19975435	19979601
NONHSAG006947.2	1.82774	LA	0.00230125	10	116828224	116850206
NONHSAG005061.2	1.82589	LA	0.0175272	10	4191097	4240953
NONHSAG005169.2	1.82352	LA	0.0134309	10	7533206	7548375
NONHSAG014162.2	1.82033	LA	0.00189165	13	109781307	109808252
NONHSAG003413.2	1.8193	LA	9.83197e-06	1	169486114	169489176
NONHSAG020355.1	1.81829	LA	0.00115094	16	89713319	89724013
NONHSAG029351.2	1.81779	LA	0.0141599	2	134125962	134207586
NONHSAG058170.1	1.81542	LA	0.00377431	1	155208285	155208546
NONHSAG049629.2	1.81442	LA	0.000282549	8	17223541	17225779
NONHSAG021429.2	1.81425	LA	0.0072394	17	31007342	31009315
NONHSAG046888.2	1.81304	LA	0.0242136	7	6677454	6678378
NONHSAG007751.2	1.8101	LA	9.10265e-05	11	16777298	16780685
NONHSAG018518.1	1.80951	LA	0.00717055	16	8806824	8809490
NONHSAG020710.1	1.80919	LA	0.0120895	17	7307866	7311828
NONHSAG031617.2	1.80712	LA	1.63278e-08	20	32854573	32858751
NONHSAG050013.2	1.80581	LA	0.00890036	8	38434346	38435664
NONHSAG052495.2	1.80507	LA	0.00161064	9	68393880	68406500
NONHSAG017468.1	1.80159	LA	0.0150129	15	75650075	75655520
NONHSAG015861.2	1.80029	LA	2.16307e-10	14	98972807	98973389
NONHSAG003293.1	1.7978	LA	0.00061002	1	162577552	162598177
NONHSAG097270.1	1.79691	LA	0.0115423	7	113634903	113642868
NONHSAG012766.2	1.79624	LA	0.000179457	12	131129728	131132566
NONHSAG049833.1	1.79563	LA	0.0304642	8	27449474	27455057
NONHSAG037552.1	1.79177	LA	0.0456041	4	15961870	15973568
NONHSAG019162.2	1.79041	LA	0.0227738	16	31508386	31509609
NONHSAG078132.1	1.78801	LA	0.00319483	2	210028416	210029156
NONHSAG070959.1	1.78524	LA	0.000304628	15	96239388	96245987
NONHSAG017564.1	1.78495	LA	0.00173292	15	78775761	78781098
NONHSAG065830.1	1.78214	LA	0.0315925	12	130956383	130958031
NONHSAG025466.2	1.7821	LA	0.0427857	19	32682166	32682872
NONHSAG062691.1	1.78016	LA	0.0177188	11	18601881	18602649
NONHSAG015292.1	1.77782	LA	0.0135371	14	68375021	68964168
NONHSAG001205.2	1.77635	LA	0.0246517	1	42335878	42336722
MIR17HG	1.77559	LA	0.000238551	13	91347819	91354575
NONHSAG030326.2	1.77545	LA	0.0287979	2	205777815	205779709
NONHSAG070861.1	1.7745	LA	8.69502e-05	15	74598918	74599397
NONHSAG007523.2	1.77432	LA	6.4657e-07	11	6323894	6346550
NONHSAG009662.2	1.77428	LA	0.00173387	11	114306708	114309729
NONHSAG052448.1	1.7741	LA	0.00824433	9	68397877	68409893
NONHSAG034128.1	1.76677	LA	4.03943e-05	22	45529452	45559725
NONHSAG028713.1	1.76661	LA	0.000925661	2	101286353	101292500
NONHSAG061568.1	1.76266	LA	0.034637	10	116890203	116890540
NONHSAG012998.2	1.75853	LA	0.00301512	13	23465873	23487464
NONHSAG034316.2	1.75574	LA	0.0334101	3	4814293	4887293
NONHSAG099527.1	1.7552	LA	1.46388e-06	8	69129554	69134243
NONHSAG006421.2	1.74827	LA	0.000197179	10	86750970	86756638
NONHSAG048662.2	1.73921	LA	0.0367827	7	122194156	122218438
NONHSAG000279.2	1.73916	LA	0.0246517	1	8002728	8007469
NONHSAG007670.1	1.73844	LA	0.0249975	11	11984652	12030177
NONHSAG004261.1	1.73601	LA	0.037302	1	213990569	214161047
SNHG15	1.73297	LA	0.000271968	7	44983027	44986660
NONHSAG071947.1	1.73249	LA	0.0232702	16	964986	972082
NONHSAG001954.2	1.73222	LA	0.0480448	1	84574549	84584891
NONHSAG017424.2	1.72754	LA	0.0238302	15	74598527	74598751
NONHSAG038476.2	1.72576	LA	0.0131882	4	98871684	98874735
NONHSAG064667.1	1.72525	LA	0.0204881	12	32782688	32784726
NONHSAG011582.1	1.72501	LA	1.09264e-05	12	67663169	67686969
NONHSAG090759.1	1.72339	LA	0.00377198	5	765242	785687
NONHSAG009666.1	1.72202	LA	0.0065422	11	114310216	114311748
NONHSAG025577.1	1.72095	LA	0.0337638	19	35890412	35910505
NONHSAG037039.1	1.7187	LA	0.0439588	3	194407048	194407441
NONHSAG036083.2	1.71822	LA	0.0280947	3	130677668	130678137
NONHSAG007013.2	1.71769	LA	0.00428106	10	119597030	119600002
NONHSAG023789.2	1.71715	LA	0.0184347	18	46756194	46800935
NONHSAG014961.2	1.71481	LA	0.000274881	14	52069511	52073877
NONHSAG017156.1	1.71212	LA	0.00641288	15	64736857	64747435
BAIAP2-AS1	1.70373	LA	2.32124e-07	17	81029132	81034719
NONHSAG003930.1	1.70329	LA	0.000318988	1	201476368	201604904
NONHSAG052726.2	1.70312	LA	0.0298083	9	86948060	87003459
NONHSAG011257.2	1.70262	LA	0.0161026	12	53746045	53757034
NONHSAG048816.1	1.70234	LA	0.0249975	7	130524962	130528484
NONHSAG041679.2	1.70141	LA	0.000812386	5	138555335	138557279
NONHSAG025343.2	1.69965	LA	0.00218619	19	23255052	23274248
NONHSAG035376.2	1.6991	LA	0.00666637	3	69333900	69386167
NONHSAG042935.2	1.69828	LA	0.0144355	6	6692743	6759342
NONHSAG017166.2	1.69786	LA	0.0113706	15	64701247	64719602
NONHSAG017423.2	1.69664	LA	0.00143084	15	74605365	74606399
NONHSAG018064.2	1.69522	LA	0.00110988	15	99139316	99145370
NONHSAG011790.2	1.69437	LA	0.0107959	12	79934900	79940668
NONHSAG017785.2	1.69276	LA	0.0366655	15	87859752	87862356
NONHSAG055204.2	1.69007	LA	0.000309753	X	119921261	119922841
LINC00622	1.69003	LA	0.0111759
NONHSAG039358.2	1.68546	LA	0.000677809	4	173507475	173513348
NONHSAG041268.2	1.6798	LA	2.01669e-05	5	114055986	114105762
NONHSAG001206.2	1.6795	LA	0.0357233	1	42336879	42338148
NONHSAG022007.1	1.67174	LA	7.51423e-05	17	43809067	43812035
NONHSAG054811.1	1.66992	LA	0.0275268	X	74264785	74269380
NONHSAG009009.2	1.66563	LA	1.64161e-05	11	73155890	73162554
NONHSAG074546.1	1.66254	LA	0.0487053	18	3052395	3066451
NONHSAG000075.1	1.66053	LA	0.00803305	1	1094940	1108014
TPT1-AS1	1.65818	LA	1.83363e-05	13	45341344	45391483
NONHSAG065256.1	1.65623	LA	0.0160995	12	3610306	3612003
NONHSAG027267.2	1.65477	LA	0.0300531	2	25822468	25822950
NONHSAG033071.2	1.65389	LA	0.0342934	21	45288049	45310489
NONHSAG021696.1	1.65233	LA	0.0453244	17	37394027	37407115
NONHSAG009342.2	1.64992	LA	0.0342934	11	90223152	90226565
NONHSAG008205.1	1.64901	LA	0.00428137	11	46398069	46402101
NONHSAG006679.1	1.64251	LA	0.000276761	10	102133206	102154988
NONHSAG017741.1	1.64229	LA	0.00546643	15	85504934	85507701
NONHSAG009862.2	1.64206	LA	0.0198134	11	121190771	121191486
NONHSAG065653.1	1.64144	LA	6.68594e-06	12	98603850	98606372
NONHSAG053246.2	1.64139	LA	0.000169612	9	113542452	113544271
NONHSAG023406.1	1.63998	LA	0.0374314	18	12686651	12725739
NONHSAG085825.1	1.63688	LA	0.00409784	3	146168911	146191662
NONHSAG014030.2	1.63473	LA	0.0171591	13	98401415	98407492
NONHSAG061995.1	1.63311	LA	2.91922e-05	10	38348316	38351523
NONHSAG034975.1	1.63185	LA	0.0178478	3	47234968	47239512
NONHSAG020954.1	1.63177	LA	0.0387158	17	16328355	16332182
NONHSAG070454.1	1.63102	LA	0.0152933	15	75678547	75680752
NONHSAG049104.2	1.63073	LA	0.0223807	7	149773207	149776041
NONHSAG053030.2	1.62857	LA	0.00151813	9	99541148	99906614
NONHSAG035135.2	1.6264	LA	0.00517064	3	50669417	50672048
NONHSAG028625.2	1.62612	LA	7.28657e-05	2	96827327	96834311
NONHSAG001941.2	1.62559	LA	0.00999085	1	84076330	84077972
NONHSAG047265.1	1.62269	LA	0.00112178	7	30629254	30634180
NONHSAG007591.1	1.61982	LA	0.0247774	11	8700635	8702460
NONHSAG065775.1	1.61954	LA	7.79351e-05	12	123472199	123533198
NONHSAG011864.2	1.61278	LA	0.000694395	12	89353342	89373043
NONHSAG040784.2	1.61181	LA	0.0142642	5	77086766	77184279
NONHSAG022588.2	1.61149	LA	3.41664e-05	17	68205488	68207493
NONHSAG025823.1	1.60967	LA	0.0327633	19	40779395	40781386
NONHSAG090321.1	1.60844	LA	0.012278	5	86620195	86620396
NONHSAG037087.2	1.60544	LA	0.0310998	3	195938666	195952695
NONHSAG081493.1	1.60484	LA	1.49385e-05	20	36890396	36909647
FLVCR1-AS1	1.60388	LA	0.00679617	1	212856603	212858138
NONHSAG093513.1	1.60062	LA	0.00375077	6	111309202	111313517
NONHSAG036391.1	1.60003	LA	0.0328576	3	150452162	150456772
NONHSAG062592.1	1.59996	LA	0.0181075	11	1265016	1278303
NONHSAG090725.1	1.59906	LA	0.00252941	5	177482862	177486251
NONHSAG057472.1	1.59861	LA	0.0417982	1	8013593	8026263
NONHSAG083687.1	1.59809	LA	0.00359878	22	32652416	32820577
NONHSAG052123.1	1.59672	LA	0.000939198	9	35741316	35744388
NONHSAG002834.1	1.59624	LA	0.0324389	1	150017289	150018641
NONHSAG017168.2	1.59099	LA	0.00259626	15	64745878	64748218
NONHSAG001103.2	1.58882	LA	0.00242597	1	38859999	38919397
NONHSAG011781.2	1.58869	LA	0.0137524	12	79551793	79587738
NONHSAG002547.2	1.58867	LA	0.042375	1	117104546	117104882
NONHSAG031749.2	1.58827	LA	0.025624	20	38420587	38435375
NONHSAG043717.2	1.58515	LA	0.000204287	6	38640149	38651831
NONHSAG044119.2	1.58488	LA	0.00247687	6	73263214	73301401
NONHSAG020959.1	1.58157	LA	0.00208108	17	16344890	16351608
NONHSAG020088.2	1.58153	LA	0.00529005	16	80975800	81006897
NONHSAG044234.2	1.58067	LA	0.0403586	6	82368436	82370847
NONHSAG050423.2	1.58039	LA	9.57917e-05	8	66921683	66926398
NONHSAG017425.2	1.57782	LA	0.0355077	15	74600362	74601566
NONHSAG003056.2	1.57746	LA	0.0113889	1	155211150	155213819
NONHSAG022532.2	1.5774	LA	0.0078729	17	65100655	65119578
NONHSAG041903.2	1.57667	LA	0.00111429	5	149406688	149432836
NONHSAG026559.1	1.57623	LA	0.00133198	19	55607444	55609872
NONHSAG031596.2	1.57584	LA	0.013182	20	32186476	32188854
NONHSAG053909.1	1.57312	LA	0.0470585	X	307454	308573
NONHSAG038602.2	1.57212	LA	0.0119538	4	108671254	108681829
NONHSAG064622.1	1.56916	LA	0.0387404	12	25210651	25211233
NONHSAG090682.1	1.56633	LA	0.00859326	5	171408933	171410294
NONHSAG041600.2	1.56627	LA	8.13119e-05	5	135033381	135358219
NONHSAG016852.2	1.56512	LA	3.05595e-05	15	49652138	49656232
NONHSAG025979.1	1.56365	LA	0.0042511	19	44750630	44752527
NONHSAG076618.1	1.56282	LA	0.00415656	19	55612489	55613097
NONHSAG009268.1	1.56187	LA	0.0138532	11	85956309	85989781
NONHSAG010904.2	1.56158	LA	0.00160406	12	39546879	39550141
NONHSAG058015.1	1.56071	LA	0.0016729	1	109087970	109090858
NONHSAG067216.1	1.56026	LA	0.0356255	13	95744725	95745765
NONHSAG032157.1	1.55985	LA	0.00250994	20	57392058	57425958
NONHSAG001038.2	1.5574	LA	6.8091e-05	1	35925831	35929609
NONHSAG002897.1	1.55566	LA	4.37232e-05	1	151120884	151123810
NONHSAG055492.2	1.55514	LA	0.000364324	X	149527590	149541638
NONHSAG024993.2	1.55487	LA	0.00361809	19	15379075	15381193
NONHSAG032613.2	1.55439	LA	0.038191	21	29058072	29060095
NONHSAG096880.1	1.55437	LA	5.12709e-05	7	879789	886547
NONHSAG046887.2	1.55428	LA	0.0144604	7	6663973	6711502
NONHSAG002554.2	1.55265	LA	5.66402e-06	1	117527338	117528869
NONHSAG003040.1	1.55023	LA	0.0245897	1	154962688	154965587
NONHSAG052918.2	1.54976	LA	0.00166719	9	95085219	95086088
NONHSAG042934.2	1.54895	LA	0.0391892	6	6680308	6750215
NONHSAG001284.2	1.54816	LA	0.025624	1	44816832	44817773
NONHSAG048883.1	1.54699	LA	0.0313778	7	135347243	135378166
NONHSAG028720.2	1.54301	LA	0.00385665	2	100978453	101002245
NONHSAG056823.1	1.54249	LA	0.0143697	1	150105454	150111149
NONHSAG056358.1	1.54152	LA	0.00208679	1	39467407	39486070
NONHSAG021404.2	1.54147	LA	0.00250989	17	30576463	31093258
MAGI2-AS3	1.54115	LA	3.37447e-09	7	79452956	79471208
NONHSAG037385.1	1.54065	LA	0.000919777	4	5822510	5828588
ST7-AS1	1.5375	LA	0.0121029	7	116952446	116954334
NONHSAG085100.1	1.53584	LA	0.0058854	3	158588875	158594147
NONHSAG009065.2	1.53508	LA	0.00382003	11	74493365	74498533
NONHSAG042638.1	1.53002	LA	0.0412376	6	2245981	2484261
NONHSAG041336.2	1.52973	LA	0.0393777	5	118350965	118562215
NONHSAG041579.2	1.52675	LA	0.0178631	5	134427956	134492520
NONHSAG010486.1	1.52614	LA	0.00486066	12	10705974	10712295
NONHSAG045008.2	1.52458	LA	0.000430386	6	141447009	141451018
NONHSAG035614.2	1.52287	LA	0.0434547	3	101681089	101686719
IDI2-AS1	1.51863	LA	0.00165208	10	1022636	1044201
NONHSAG036383.2	1.51386	LA	0.00586881	3	150463031	150466431
NONHSAG053892.2	1.51272	LA	2.1624e-07	M	1706	15887
NONHSAG027799.2	1.51057	LA	0.0459912	2	55282349	55346049
NONHSAG054635.2	1.50975	LA	0.0101184	X	63343226	63561090
NONHSAG013078.2	1.50847	LA	0.0468636	13	27253734	27256283
NONHSAG010550.1	1.50634	LA	0.0139773	12	13219762	13221308
NONHSAG030099.2	1.50506	LA	0.0344938	2	190534566	190573402
NONHSAG072094.1	1.50295	LA	0.0311031	16	29686348	29698391
ZNF503-AS2	1.50262	LA	0.0199748	10	75402896	75408982
NONHSAG022106.2	1.50248	LA	0.0393897	17	48931790	48937101
NONHSAG003298.2	1.50197	LA	4.56703e-07	1	162782110	162786572
NONHSAG002891.2	1.49987	LA	0.000364594	1	151124620	151125542
NONHSAG063407.1	1.49967	LA	0.000217564	11	43856629	43861112
NONHSAG033066.1	1.49922	LA	0.0150502	21	46493767	46566210
NONHSAG030222.2	1.49866	LA	0.0210825	2	200824672	200827338
NONHSAG055403.2	1.49859	LA	0.018643	X	136807222	136807877
NONHSAG003635.2	1.49772	LA	0.00049328	1	180949698	180954888
NONHSAG058054.1	1.49703	LA	0.0111217	1	115724222	115725691
NONHSAG053389.2	1.4956	LA	0.00232777	9	123338314	123340131
NONHSAG039432.2	495.556	RV	1.96981e-98	4	181257744	181265099
NONHSAG051152.2	319.668	RV	8.80686e-97	8	122700095	122736044
NONHSAG003326.2	203.182	RV	2.30124e-43	1	164909984	164912479
NONHSAG050227.2	136.272	RV	9.62264e-64	8	53388700	53390872
NONHSAG027391.2	118.112	RV	2.69312e-78	2	30343235	30404135
NONHSAG050228.2	117.279	RV	9.17103e-127	8	53394465	53483898
NONHSAG012295.2	79.9329	RV	8.78171e-43	12	110936584	110958208
NONHSAG100248.1	64.9239	RV	7.91811e-45	8	53508491	53510777
NONHSAG027390.2	57.821	RV	2.76383e-66	2	30332549	30361080
NONHSAG017754.2	55.3832	RV	1.95741e-34	15	85352037	85366015
NONHSAG085488.1	52.8166	RV	2.30008e-79	3	46857876	46863432
NONHSAG004266.2	42.9348	RV	6.2005e-102	1	214254084	214279294
NONHSAG034962.2	31.9787	RV	3.8662e-67	3	46754483	46812574
NONHSAG034962.1	31.0815	RV	4.29512e-86	3	46795973	46854064
NONHSAG050230.2	31.0714	RV	6.80498e-74	8	53514074	53523931
NONHSAG034963.1	31.0672	RV	2.50774e-24	3	46839612	46839880
NONHSAG028820.2	30.458	RV	7.10716e-51	2	105363037	105378842
NONHSAG027393.2	29.6401	RV	1.03438e-61	2	30689067	30697523
NONHSAG034966.2	28.3008	RV	7.08676e-101	3	46835184	46846817
NONHSAG028805.1	27.1632	RV	3.21605e-44	2	105363088	105374177
NONHSAG050229.2	25.7615	RV	1.73129e-31	8	53493748	53495503
NONHSAG077610.1	25.0909	RV	1.27957e-23	2	105516560	105541268
NONHSAG004328.2	24.6707	RV	1.30737e-30	1	219737346	219741245
NONHSAG028806.1	24.5716	RV	5.22579e-37	2	105413577	105470273
NONHSAG052578.2	23.2968	RV	2.59444e-15	9	73610546	73615537
NONHSAG052535.1	21.3168	RV	9.53508e-51	9	73477837	73480385
NONHSAG052292.1	19.6757	RV	5.72258e-23	9	43093620	43133363
DISC2	19.5439	RV	3.46317e-38	1	231814625	231818517
NONHSAG039167.2	19.133	RV	1.36781e-12	4	155442805	155448614
NONHSAG000181.2	17.8587	RV	1.45411e-31	1	3059530	3068437
NONHSAG094638.1	17.239	RV	7.12282e-31	6	163102592	163111992
NONHSAG035497.2	17.1149	RV	8.82375e-22	3	83953643	84128579
NONHSAG094478.1	14.9507	RV	4.44448e-18	6	125759934	125790883
NONHSAG004626.2	14.4021	RV	1.10105e-22	1	231809944	231847876
NONHSAG044767.2	14.3812	RV	4.14236e-31	6	125578541	125749190
NONHSAG078934.1	14.2824	RV	5.05438e-55	2	105359287	105388845
NONHSAG049819.2	14.0125	RV	4.62338e-41	8	26865499	26867243
NONHSAG005935.2	13.8402	RV	1.15809e-21	10	54864548	54869146
NONHSAG006159.2	12.9172	RV	1.3858e-20	10	71472877	71474142
NONHSAG037930.2	12.1784	RV	1.12491e-37	4	52440316	52551579
NONHSAG101388.1	12.1682	RV	6.78376e-15	9	73470982	73471991
NONHSAG044763.1	11.9612	RV	1.25439e-10	6	125691356	125766329
NONHSAG042868.2	11.1966	RV	7.61679e-46	6	4341467	4347202
NONHSAG052573.2	10.9954	RV	3.84807e-20	9	73449389	73455047
NONHSAG000187.2	10.9514	RV	8.96887e-18	1	3432646	3434220
NONHSAG014496.2	10.8451	RV	3.71742e-46	14	23412737	23435638
NONHSAG000185.2	10.5847	RV	4.29532e-19	1	3312859	3313679
NONHSAG042220.2	10.5052	RV	2.16681e-16	5	171723030	171737483
NONHSAG021506.2	9.57011	RV	4.85217e-25	17	33931131	33936206
NONHSAG052293.1	9.16783	RV	9.31538e-23	9	43102669	43113526
CRNDE	8.7789	RV	1.26708e-35	16	54918862	54929189
NONHSAG044751.2	8.6852	RV	1.13242e-21	6	123389420	123510241
NONHSAG004884.2	8.57447	RV	2.04839e-14	1	245707151	245709431
NONHSAG035852.2	8.07119	RV	3.72441e-36	3	119666084	119668436
NONHSAG030006.2	8.06648	RV	1.60284e-23	2	182052481	182056131
NONHSAG039364.2	7.71997	RV	9.39053e-22	4	173694286	173698981
NONHSAG017858.2	7.62347	RV	1.72809e-16	15	90102648	90133705
NONHSAG035729.2	7.61406	RV	2.77695e-13	3	112133422	112135359
NONHSAG007221.2	7.4766	RV	9.72081e-32	10	132511231	132518421
NONHSAG058494.1	7.45991	RV	5.17176e-18	1	221164549	221215706
NONHSAG093582.1	7.40234	RV	5.13159e-25	6	123481302	123513455
NONHSAG023605.2	7.30083	RV	3.47559e-12	18	26907344	26910638
NONHSAG000189.1	7.1377	RV	2.98522e-18	1	3406875	3412578
NONHSAG022639.2	7.13286	RV	1.06931e-29	17	70184588	70227507
NONHSAG071513.1	7.06835	RV	4.07276e-20	16	14487076	14488680
NONHSAG019499.1	6.849	RV	1.60541e-13	16	54923450	54927395
NONHSAG063902.1	6.73803	RV	4.11495e-18	11	30363201	30367329
NONHSAG034368.2	6.63924	RV	2.63831e-24	3	9249592	9257507
NONHSAG017937.2	6.58768	RV	2.70022e-22	15	92580753	92600588
NONHSAG012321.2	5.88067	RV	2.49304e-35	12	111927017	111929017
NONHSAG051153.2	5.8355	RV	8.51271e-13	8	122778007	122781679
NONHSAG019500.2	5.64699	RV	1.16918e-27	16	54917938	54929641
NONHSAG046912.2	5.57622	RV	3.78521e-20	7	7640710	8004059
NONHSAG015767.2	5.565	RV	8.45587e-16	14	93983095	93989206
NONHSAG014474.1	5.32293	RV	1.95074e-16	14	23416517	23426300
NONHSAG011475.2	5.30653	RV	5.06456e-09	12	58706405	58706682
NONHSAG055241.2	5.24657	RV	1.95741e-34	X	122422001	122478288
NONHSAG028159.2	5.09551	RV	3.23933e-08	2	72144718	72145709
NONHSAG064509.1	5.06874	RV	4.49276e-05	12	581478	584186
NONHSAG012320.2	5.04947	RV	2.97279e-20	12	111924348	111926029
NONHSAG057595.1	5.02422	RV	1.06648e-12	1	25692540	25696193
NONHSAG104464.1	4.95746	RV	5.75639e-32	X	122478651	122479181
NONHSAG071955.1	4.92287	RV	7.15533e-08	16	1947839	1948112
NONHSAG034954.1	4.85664	RV	7.39816e-17	3	46501146	46526713
NONHSAG054355.2	4.82528	RV	6.14791e-11	X	46314057	46327669
NONHSAG035250.1	4.77371	RV	1.50015e-12	3	57261832	57276951
NONHSAG003998.2	4.68572	RV	2.06347e-26	1	203538134	203556062
NONHSAG056557.1	4.68512	RV	1.17897e-10	1	74350017	74398685
NONHSAG001587.1	4.64221	RV	1.29755e-17	1	56701943	56724243
NONHSAG018541.2	4.63206	RV	1.21251e-07	16	9355587	9408119
NONHSAG100826.1	4.47605	RV	2.49453e-09	8	124287615	124288957
NONHSAG000069.1	4.44349	RV	3.92586e-11	1	990412	991496
NONHSAG003959.2	4.37799	RV	1.69907e-09	1	202438395	202439957
NONHSAG071890.1	4.37578	RV	7.02275e-11	16	84637443	84644112
NONHSAG032106.2	4.34673	RV	3.16128e-22	20	57156017	57162374
NONHSAG051171.1	4.33701	RV	2.77356e-12	8	124260689	124286727
NONHSAG032107.2	4.28669	RV	5.0393e-07	20	57161821	57163775
NONHSAG036682.2	4.24679	RV	1.14128e-14	3	172709996	172726163
NONHSAG039365.2	4.17138	RV	5.99508e-07	4	173699149	173735544
NONHSAG100828.1	4.14894	RV	3.37021e-11	8	124290950	124292982
NONHSAG055530.1	4.1358	RV	1.80774e-10	X	151959192	151963170
NONHSAG020909.2	3.96916	RV	9.04395e-11	17	15275876	15279515
NONHSAG050314.2	3.96204	RV	6.16466e-06	8	59119039	59121804
NONHSAG062570.1	3.93724	RV	2.18672e-10	10	132474969	132480040
NONHSAG046974.2	3.87336	RV	1.41897e-08	7	13719396	13751050
NONHSAG004465.1	3.86481	RV	1.97781e-06	1	226234115	226249581
NONHSAG010803.2	3.85903	RV	0.0001082	12	31111692	31114463
NONHSAG047574.2	3.84822	RV	9.31245e-06	7	50641636	50643708
NONHSAG045502.2	3.78392	RV	3.19258e-09	6	170138135	170141271
NONHSAG035262.2	3.73595	RV	3.06376e-07	3	57756274	57858155
NONHSAG034776.2	3.6568	RV	8.196e-19	3	37745431	37861780
NONHSAG042396.2	3.60503	RV	4.82968e-06	5	178234602	178235080
NONHSAG076393.1	3.59852	RV	9.33671e-10	19	14548736	14560352
NONHSAG093975.1	3.59613	RV	1.3331e-22	6	13290017	13290490
NONHSAG042204.2	3.58974	RV	1.09565e-07	5	170744864	170788650
NONHSAG017938.2	3.56866	RV	3.5789e-07	15	92592571	92596703
NONHSAG053119.2	3.55183	RV	4.9499e-08	9	106278391	106604870
NONHSAG057578.1	3.48076	RV	9.2173e-09	1	22413690	22416768
NONHSAG003567.1	3.47323	RV	6.8091e-05	1	178326310	178333230
NONHSAG016893.2	3.45967	RV	3.9223e-14	15	51377284	51385397
NONHSAG010755.2	3.4228	RV	7.93638e-13	12	27696387	27710771
NONHSAG073380.1	3.40263	RV	7.86181e-06	17	76609147	76614382
NONHSAG018121.2	3.39915	RV	2.35249e-25	15	101489919	101492209
NONHSAG018980.2	3.36932	RV	2.22979e-16	16	28284884	28292064
NONHSAG065347.1	3.3613	RV	1.4394e-17	12	21917070	21941400
NONHSAG055531.1	3.33145	RV	3.39958e-14	X	151969700	151985616
NONHSAG010750.1	3.32162	RV	0.00212187	12	27649869	27651522
NONHSAG026564.2	3.26274	RV	1.09528e-07	19	55158938	55184002
NONHSAG029965.2	3.25431	RV	2.31577e-06	2	178723456	178727046
NONHSAG017526.2	3.23245	RV	5.3755e-10	15	77525539	77534110
NONHSAG038058.2	3.19689	RV	4.62709e-07	4	63462506	63494279
NONHSAG027465.1	3.19571	RV	6.50411e-14	2	36779400	36788641
NONHSAG036936.2	3.1886	RV	2.54262e-05	3	187291222	187297920
NONHSAG030693.1	3.1674	RV	3.67026e-16	2	228161014	228169044
NONHSAG010640.2	3.14982	RV	5.18607e-15	12	20104402	20109892
NONHSAG034662.2	3.13875	RV	2.19974e-07	3	29526250	29642809
NONHSAG017319.2	3.10024	RV	2.95759e-10	15	71050313	71071597
NONHSAG038978.2	3.08418	RV	0.000491907	4	141303087	141332619
NONHSAG045503.2	3.07856	RV	4.00842e-07	6	170147105	170151139
NONHSAG010749.1	3.05041	RV	3.12595e-05	12	27627828	27655080
NONHSAG020315.2	2.98385	RV	6.66938e-07	16	88881037	88887136
NONHSAG032190.2	2.98037	RV	2.11539e-08	20	60376691	60382837
NONHSAG030691.1	2.97613	RV	1.11847e-08	2	228085767	228189917
NONHSAG001838.2	2.97274	RV	5.64869e-05	1	74467758	74483516
NONHSAG073791.1	2.96874	RV	0.000200514	17	62033914	62065918
NONHSAG010126.2	2.96007	RV	8.73269e-15	12	166855	182400
NONHSAG002048.2	2.92009	RV	2.17772e-11	1	90782537	90851760
NONHSAG020229.2	2.90906	RV	1.22912e-05	16	86716872	86741909
NONHSAG026934.1	2.89153	RV	2.35043e-07	2	8699962	8723922
NONHSAG036423.2	2.88819	RV	5.10126e-15	3	152839389	152841439
NONHSAG006151.2	2.88338	RV	0.000317991	10	71003078	71005738
NONHSAG004481.2	2.8771	RV	3.21515e-10	1	226535594	226542768
NONHSAG026539.1	2.87136	RV	3.81085e-08	19	55155339	55161049
NONHSAG019606.2	2.86259	RV	1.1658e-10	16	58513992	58515478
NONHSAG030920.2	2.8327	RV	0.000157999	2	237591019	237595981
NONHSAG032189.2	2.82165	RV	0.000231425	20	60332338	60334933
NONHSAG029273.1	2.81439	RV	1.42682e-22	2	131437622	131476404
NONHSAG057253.1	2.81312	RV	1.0979e-05	1	223051546	223056239
NONHSAG090715.1	2.80726	RV	2.37574e-16	5	175709602	175710756
NONHSAG010125.2	2.80414	RV	3.52167e-10	12	164663	166322
NONHSAG012505.1	2.78961	RV	8.21345e-09	12	120639126	120650941
LINC00639	2.78497	RV	1.92482e-08	14	38749338	38916882
NONHSAG061681.1	2.77415	RV	0.000108962	10	132453448	132462983
NONHSAG042485.2	2.77374	RV	4.82693e-18	5	181045734	181046362
SSTR5-AS1	2.75874	RV	2.48389e-08	16	1064080	1078731
NONHSAG048777.1	2.73523	RV	0.000500142	7	128849615	128853386
NONHSAG032440.2	2.72431	RV	2.37082e-10	21	17500476	17512529
NONHSAG030485.1	2.72029	RV	0.000289364	2	217559186	217861287
ALDH1L1-AS2	2.71544	RV	5.8644e-12	3	126180064	126210168
NONHSAG012506.1	2.71531	RV	0.00029231	12	120655866	120657920
NONHSAG072197.1	2.71263	RV	3.10002e-11	16	58501248	58513618
NONHSAG018294.1	2.70506	RV	1.42138e-07	16	2034877	2040358
NONHSAG091293.1	2.70427	RV	2.23057e-05	5	145929664	145935747
NONHSAG034778.2	2.6871	RV	1.11692e-11	3	37822707	37826282
NONHSAG010295.1	2.66517	RV	3.65751e-19	12	6472666	6479967
NONHSAG010657.1	2.62644	RV	0.000778755	12	21815246	21919639
NONHSAG010659.2	2.61757	RV	1.75584e-14	12	21941403	21944288
NONHSAG069999.1	2.61235	RV	0.000251727	14	93992013	93993908
NONHSAG001601.2	2.61167	RV	4.3935e-05	1	56994778	56996848
KCNJ2-AS1	2.60905	RV	2.76507e-10
NONHSAG039182.2	2.60453	RV	7.70943e-08	4	155748837	155754837
NONHSAG041785.1	2.60168	RV	3.81968e-06	5	141488352	141513633
NONHSAG045058.2	2.56671	RV	0.00110567	6	144285154	144288184
NONHSAG018669.2	2.55185	RV	0.000175178	16	14301363	14326893
NONHSAG047282.2	2.53088	RV	1.5459e-18	7	31783526	31788485
NONHSAG000070.1	2.52063	RV	3.47068e-05	1	995082	1001836
NONHSAG078438.1	2.515	RV	1.36446e-22	2	8721133	8722686
NONHSAG028548.1	2.5116	RV	4.52762e-11	2	95533230	95613087
NONHSAG029275.1	2.50222	RV	2.05209e-05	2	131477497	131485050
NONHSAG003630.1	2.49815	RV	2.56052e-07	1	180875786	180879637
NONHSAG081484.1	2.45988	RV	0.000223023	20	34977006	34980971
NONHSAG006888.1	2.44721	RV	2.61657e-06	10	114431570	114437578
NONHSAG038589.2	2.44601	RV	2.62153e-10	4	107863478	107989679
NONHSAG028585.2	2.44471	RV	6.94169e-09	2	95525092	95532487
NONHSAG050673.2	2.43877	RV	7.76231e-06	8	86333273	86343314
NONHSAG032946.1	2.4359	RV	0.000379429	21	43980483	43982044
NONHSAG101692.1	2.43471	RV	6.12758e-05	9	124874969	124877642
NONHSAG019602.1	2.43296	RV	8.66665e-08	16	58455229	58496374
NONHSAG052428.2	2.42674	RV	8.27411e-09	9	63283856	63385417
NONHSAG041928.1	2.42358	RV	3.28945e-06	5	149734389	149737067
NONHSAG022638.2	2.42356	RV	1.29556e-11	17	70164142	70169402
NONHSAG030007.2	2.41046	RV	1.11349e-05	2	182126936	182128690
NONHSAG040840.1	2.40183	RV	0.000190216	5	79369094	79372702
NONHSAG018672.1	2.39541	RV	0.000109239	16	14405613	14410987
NONHSAG007653.2	2.394	RV	0.00258603	11	10884158	10899323
NONHSAG013259.2	2.39195	RV	0.00154436	13	37915223	38048169
NONHSAG070974.1	2.38488	RV	4.34223e-13	15	101299655	101301648
NONHSAG051415.2	2.38306	RV	1.37652e-09	8	141124687	141129961
NONHSAG050752.2	2.38244	RV	3.91612e-07	8	92984594	92984896
NONHSAG067469.1	2.38238	RV	0.010132	13	40079105	40273509
NONHSAG017676.2	2.37849	RV	1.7949e-05	15	82842493	82845640
NONHSAG035851.2	2.37406	RV	1.19028e-05	3	119663985	119668091
NONHSAG019026.1	2.35678	RV	1.05995e-07	16	29267364	29268945
NONHSAG010856.1	2.35375	RV	9.15171e-14	12	32890910	32896517
NONHSAG012173.2	2.34932	RV	9.54588e-07	12	106303492	106311232
NONHSAG005126.2	2.34213	RV	4.82267e-05	10	5977413	5979718
NONHSAG047105.2	2.33863	RV	4.66081e-08	7	23129177	23129841
NONHSAG036595.2	2.32499	RV	6.91858e-09	3	167858724	167883383
NONHSAG096690.1	2.32418	RV	0.000566892	7	135165789	135169547
NONHSAG025048.1	2.31676	RV	1.16539e-14	19	16688452	16770968
NONHSAG006301.1	2.30246	RV	2.26013e-07	10	79685981	79689583
NONHSAG060567.1	2.2894	RV	8.22754e-06	10	73007607	73016289
NONHSAG020132.2	2.28365	RV	0.00109672	16	83797660	83800640
NONHSAG010751.1	2.27213	RV	0.000611068	12	27677106	27737351
NONHSAG002629.2	2.26678	RV	5.00361e-05	4_GL000008v2_random	85210	194537
NONHSAG039486.2	2.26046	RV	3.91603e-05	4	184337712	184354053
NONHSAG013374.2	2.2598	RV	0.0242136	13	44075320	44137344
NONHSAG019025.1	2.24976	RV	1.76391e-06	16	29259549	29261449
NONHSAG024889.1	2.24714	RV	0.0495961	19	12767472	12769824
NONHSAG003819.1	2.24604	RV	6.43728e-05	1	193091599	193107303
NONHSAG049216.2	2.24462	RV	0.00219263	7	153523214	153524215
NONHSAG010804.2	2.24345	RV	0.00236067	12	31116356	31117624
NONHSAG070530.1	2.24054	RV	1.60429e-13	15	90074515	90078409
NONHSAG073821.1	2.23928	RV	0.000725262	17	68995267	69008122
NONHSAG018751.2	2.23381	RV	0.041158	16	18341621	18343097
NONHSAG024066.1	2.22176	RV	0.00143596	18	61814442	61826533
NONHSAG011666.2	2.21875	RV	8.54252e-07	12	70539773	70548190
NONHSAG027552.2	2.21685	RV	1.94716e-05	2	40512007	40545775
NONHSAG039528.2	2.21454	RV	1.08807e-08	4	185665884	185675417
NONHSAG043988.2	2.20883	RV	0.000169564	6	56056592	56078102
NONHSAG025047.1	2.19931	RV	1.38635e-08	19	16683434	16686151
NONHSAG027298.1	2.19678	RV	0.00016138	2	27262228	27264555
NONHSAG001982.2	2.19274	RV	1.15223e-05	1	86500292	86503672
NONHSAG048088.2	2.18722	RV	5.4698e-14	7	80670359	80672626
NONHSAG054377.1	2.1833	RV	1.05751e-06	X	47085890	47087542
NONHSAG016366.2	2.1744	RV	0.00114966	15	28650647	28663439
NONHSAG002653.2	2.17241	RV	4.6452e-05	14_GL000009v2_random	43300	61599
NONHSAG053784.2	2.17119	RV	0.000611037	9	136107484	136109424
NONHSAG075496.1	2.16945	RV	0.000764456	18	28179135	28180219
NONHSAG035854.2	2.16792	RV	0.0038021	3	119670763	119672338
NONHSAG099726.1	2.16309	RV	9.19798e-14	8	124306188	124308376
NONHSAG034581.2	2.15446	RV	0.00104345	3	20174243	20222832
NONHSAG025730.2	2.15348	RV	0.000144416	19	38331633	38332076
NONHSAG064600.1	2.14263	RV	3.8268e-05	12	19038593	19068977
NONHSAG036016.2	2.14106	RV	0.00831682	3	128489211	128502348
NONHSAG093362.1	2.14088	RV	6.89465e-10	6	80355423	80356859
NONHSAG013345.1	2.14066	RV	0.0189376	13	42968368	43061002
NONHSAG054137.2	2.14048	RV	8.14216e-08	X	21733241	21737699
WDFY3-AS2	2.12493	RV	2.21102e-05	4	84966817	85007015
NONHSAG026852.2	2.12245	RV	0.000231425	2	3481241	3482410
NONHSAG017708.2	2.12099	RV	8.17749e-05	15	84389633	84395903
NONHSAG042288.1	2.12082	RV	2.1479e-05	5	173763297	173959460
NONHSAG047442.1	2.11675	RV	0.00345159	7	42906249	42908895
NONHSAG000739.2	2.11172	RV	0.000104423	1	25766751	25771121
NONHSAG076326.1	2.1114	RV	0.00204554	19	3936053	3936254
NONHSAG053803.2	2.1088	RV	0.00452929	9	136668555	136672675
NONHSAG043868.1	2.10656	RV	0.004855	6	45866189	45905334
NONHSAG052634.2	2.10423	RV	0.0261405	9	79391303	79391759
NONHSAG044925.1	2.09631	RV	0.00615794	6	136568599	136571473
NONHSAG099100.1	2.0944	RV	0.000153792	8	123540893	123653613
NONHSAG053908.2	2.09114	RV	7.41732e-05	X	327256	328207
NONHSAG097766.1	2.08958	RV	0.000217387	7	31745029	31747918
NONHSAG018687.2	2.08735	RV	0.0174923	16	14919917	14920855
NONHSAG031229.1	2.07046	RV	0.00935495	20	7126792	7238925
NONHSAG000458.2	2.06684	RV	2.94038e-06	1	16016946	16021832
NONHSAG095293.1	2.06599	RV	0.0071961	6	79174965	79191096
NONHSAG017903.2	2.06158	RV	9.62636e-05	15	90902859	90903734
NONHSAG078409.1	2.05841	RV	0.000533321	2	6794113	6815575
NONHSAG048479.1	2.04698	RV	0.00377431	7	105110732	105112635
NONHSAG017796.2	2.04458	RV	0.00174822	15	88493415	88497718
NONHSAG041888.1	2.04455	RV	0.00519483	5	148250759	148257457
NONHSAG088700.1	2.03568	RV	0.00143499	4	183760141	183765808
NONHSAG076288.1	2.03512	RV	0.00536076	19	307575	308396
NONHSAG050571.2	2.03458	RV	1.62651e-09	8	78605951	78609705
NONHSAG018117.2	2.03191	RV	3.13158e-07	15	101295417	101305737
NONHSAG002892.2	2.0283	RV	2.50636e-06	1	151130059	151131610
NONHSAG038215.1	2.02756	RV	0.00434494	4	76103903	76105665
NONHSAG028694.2	2.02706	RV	0.000317334	2	99402425	99402626
NONHSAG011015.1	2.02312	RV	1.21007e-10	12	48099867	48136077
NONHSAG039616.2	2.02042	RV	0.019839	5	195777	196341
NONHSAG013713.2	2.01769	RV	6.49924e-08	13	68025864	68054018
NONHSAG051488.1	2.01283	RV	0.000277591	8	144448792	144450805
NONHSAG027468.2	2.00949	RV	0.000187578	2	36764293	36765873
NONHSAG041787.1	2.00573	RV	5.0393e-07	5	141522542	141533760
NONHSAG017388.2	1.99853	RV	0.00028099	15	73898710	73928248
NONHSAG017110.2	1.99363	RV	4.39261e-05	15	62390596	62604880
NONHSAG101708.1	1.99027	RV	0.00111152	9	127366769	127367397
NONHSAG018594.2	1.98835	RV	9.26097e-05	16	10940718	10943021
NONHSAG027777.1	1.98688	RV	2.86936e-10	2	54662631	54673837
NONHSAG034238.1	1.98053	RV	0.0367827	22	50704009	50705680
NONHSAG050746.2	1.97982	RV	2.49551e-11	8	92668835	92683447
NONHSAG008643.1	1.97766	RV	0.000652396	11	64755417	64757986
NONHSAG090142.1	1.97754	RV	9.97237e-07	5	36667716	36669958
NONHSAG030982.1	1.97512	RV	0.00276398	2	241497575	241499545
NONHSAG039526.2	1.96818	RV	9.90258e-05	4	185646065	185651801
NONHSAG078179.1	1.96595	RV	0.0100907	2	219427476	219429319
NONHSAG012079.2	1.96235	RV	3.67786e-06	12	101696001	101697384
NONHSAG096464.1	1.96117	RV	1.25439e-10	7	80662003	80664839
NONHSAG025529.1	1.96073	RV	0.00172583	19	35136284	35137743
NONHSAG028263.2	1.94997	RV	0.00591067	2	75669988	75670454
NONHSAG011018.1	1.94888	RV	0.000285052	12	48140639	48142695
NONHSAG009658.2	1.94847	RV	0.00256718	11	114060304	114061539
NONHSAG009784.2	1.947	RV	0.00570827	11	118918778	118925571
NONHSAG101292.1	1.94418	RV	0.00536076	9	35917271	35917590
NONHSAG035977.1	1.9429	RV	0.0248388	3	126113781	126126070
NONHSAG022646.1	1.9419	RV	6.35832e-05	17	68884335	68884918
NONHSAG030601.2	1.93613	RV	9.61408e-06	2	219631129	219631455
NONHSAG060852.1	1.92977	RV	9.64908e-05	10	114455830	114465835
NONHSAG074608.1	1.92956	RV	0.00328817	18	12066734	12068262
NONHSAG053681.1	1.92898	RV	0.00753285	9	135946514	135947247
NONHSAG001219.1	1.92869	RV	0.0116831	1	43300351	43312093
NONHSAG090646.1	1.92673	RV	0.000357961	5	159985463	159993276
NONHSAG004481.1	1.92643	RV	0.000125035	1	226723295	226730469
NONHSAG047291.2	1.92116	RV	4.69069e-08	7	32728760	32754773
NONHSAG007401.1	1.91582	RV	0.0393627	11	1923876	1929145
NONHSAG018671.2	1.91565	RV	0.000267426	16	14305576	14403159
NONHSAG035271.2	1.91043	RV	0.00038294	3	58162547	58172244
NONHSAG044072.2	1.90996	RV	1.44037e-06	6	68629902	68635160
NONHSAG025709.1	1.90926	RV	0.000416695	19	38307998	38318884
NONHSAG041085.2	1.90682	RV	0.000909076	5	96741078	96742698
NONHSAG014277.2	1.90681	RV	1.82697e-06	13	113527259	113530621
NONHSAG039452.1	1.9058	RV	0.00892985	4	184018169	184020352
NONHSAG048677.2	1.90561	RV	0.00404105	7	123584858	123624958
NONHSAG037253.1	1.90512	RV	0.00174661	4	1168590	1170532
NONHSAG039523.2	1.89805	RV	1.05599e-05	4	185587908	185594004
LOXL1-AS1	1.89798	RV	0.00311096	15	73917467	73928248
NONHSAG026935.1	1.89661	RV	0.000639792	2	8737518	8737951
NONHSAG020887.1	1.89468	RV	0.0060687	17	14230651	14232791
NONHSAG027819.2	1.8945	RV	0.00276312	2	55952157	56386171
NONHSAG057110.1	1.89209	RV	0.00064432	1	202922894	202967255
NONHSAG101269.1	1.88878	RV	5.45492e-07	9	33401539	33410551
NONHSAG022205.1	1.88572	RV	2.07662e-06	17	48834760	48844918
NONHSAG032186.2	1.8856	RV	0.00608758	20	60083503	60653918
NONHSAG053871.2	1.88309	RV	0.000677809	9	137488537	137492098
NONHSAG040624.2	1.88169	RV	0.0021209	5	69634089	69636485
NONHSAG022940.1	1.87836	RV	0.0232559	17	78113484	78114275
NONHSAG085404.1	1.87581	RV	0.00243744	3	25636036	25664928
NONHSAG096218.1	1.87495	RV	0.00383897	7	26168953	26169468
NONHSAG037985.2	1.87144	RV	0.00383311	4	55902360	55952452
NONHSAG070968.1	1.86575	RV	0.00903421	15	99421140	99431907
NONHSAG044981.2	1.863	RV	0.00816667	6	138832914	138833749
NONHSAG012625.2	1.86296	RV	0.0454712	12	123935621	123936206
NONHSAG020965.1	1.86127	RV	0.00449857	17	16470675	16472518
NONHSAG053195.2	1.86017	RV	0.00124825	9	111591591	111631289
NONHSAG019027.1	1.85945	RV	0.0125802	16	29273593	29275800
NONHSAG053240.2	1.85839	RV	7.94703e-07	9	113313222	113315613
NONHSAG022407.2	1.85637	RV	0.00241479	17	61392880	61411555
NONHSAG097656.1	1.853	RV	0.0147741	7	15725675	15727172
NONHSAG090403.1	1.84954	RV	0.0353775	5	106482861	106530924
NONHSAG050747.2	1.84945	RV	0.000256108	8	92675067	92879503
NONHSAG025514.2	1.84588	RV	0.000136526	19	34389106	34390806
NONHSAG014240.2	1.84515	RV	0.00133997	13	112872888	112877994
NONHSAG018379.2	1.84318	RV	0.00154079	16	3004682	3009121
NONHSAG083732.1	1.84279	RV	0.00646835	22	37943049	37944898
NONHSAG022996.2	1.83876	RV	0.00199458	17	81395470	81402390
NONHSAG073786.1	1.83798	RV	1.90498e-06	17	61399896	61409140
NONHSAG001627.2	1.83691	RV	0.00260683	1	58882803	58904079
NONHSAG016204.2	1.83631	RV	0.00344213	15	20439269	20440670
NONHSAG038359.2	1.82932	RV	0.00016151	4	84965681	85011278
NONHSAG033034.2	1.82814	RV	0.00585244	21	44475187	44480016
NONHSAG017675.2	1.82708	RV	9.22556e-07	15	82841085	82845219
NONHSAG047030.1	1.82434	RV	0.00463769	7	18127505	18630114
NONHSAG081447.1	1.82318	RV	2.63025e-05	20	25017001	25022224
NONHSAG048518.2	1.82211	RV	0.00135533	7	107580287	107621840
NONHSAG044223.2	1.82209	RV	0.0131882	6	81657378	81693005
NONHSAG012137.2	1.82139	RV	0.0138919	12	104119324	104138053
NONHSAG038048.2	1.81867	RV	0.00462901	4	62076161	62078346
NONHSAG006174.1	1.81821	RV	0.0427857	10	74075874	74076744
NONHSAG000199.2	1.81587	RV	0.000364324	1	3890263	3917313
NONHSAG033229.2	1.81407	RV	0.00651445	22	18109473	18110596
NONHSAG035102.2	1.81318	RV	0.0280668	3	50088958	50113508
NONHSAG026537.1	1.8124	RV	0.00089621	19	55142712	55143506
NONHSAG033214.2	1.81213	RV	8.36172e-07	22	17732194	17735214
NONHSAG037549.2	1.81156	RV	0.000136594	4	15850539	15855988
NONHSAG012928.2	1.80972	RV	0.00140385	13	20699306	20703718
NONHSAG085229.1	1.80887	RV	9.85517e-06	3	183825681	183827092
NONHSAG006889.1	1.80755	RV	0.000442683	10	114447363	114511234
NONHSAG000722.1	1.80726	RV	0.00319553	1	25559014	25560358
NONHSAG021391.1	1.80722	RV	0.000327564	17	28575222	28577301
NONHSAG027302.1	1.80525	RV	7.17053e-06	2	27307989	27309442
NONHSAG041761.2	1.80517	RV	4.00842e-07	5	141326209	141329357
NONHSAG049643.2	1.8048	RV	0.000321931	8	17801344	17861069
NONHSAG019027.2	1.80387	RV	0.0184373	16	29262272	29264479
NONHSAG029277.1	1.80222	RV	1.02557e-05	2	131509718	131513035
NONHSAG048471.2	1.79357	RV	0.00133251	7	105108086	105108573
NONHSAG047406.1	1.79028	RV	0.000134425	7	39773021	39834222
NONHSAG030345.2	1.78945	RV	0.00454341	2	206606171	206608822
NONHSAG015023.1	1.78884	RV	0.0172668	14	55391896	55392476
NONHSAG049062.2	1.78876	RV	0.0470585	7	145675880	145681370
NONHSAG063728.1	1.78249	RV	0.0162497	11	128869285	128880143
NONHSAG092713.1	1.77807	RV	0.0415848	5	141740194	141756639
NONHSAG013176.2	1.77641	RV	0.00229265	13	31960324	31961951
NONHSAG022293.2	1.77532	RV	0.0067013	17	56982748	56985104
NONHSAG006341.2	1.77351	RV	0.000624676	10	79681972	79687147
NONHSAG000726.2	1.77293	RV	0.00680517	1	25293366	25338158
NONHSAG028585.1	1.76924	RV	0.00133251	2	96190840	96198235
NONHSAG022648.1	1.76589	RV	0.000478365	17	69077406	69090079
NONHSAG001347.1	1.76425	RV	0.0060186	1	47039405	47069942
NONHSAG088048.1	1.76275	RV	0.000217258	4	185126749	185140126
NONHSAG018857.2	1.76201	RV	0.00862197	16	22079821	22081493
NONHSAG084471.1	1.76168	RV	0.0118114	3	16339307	16339871
NONHSAG008234.1	1.76137	RV	0.00943011	11	47349692	47350957
NONHSAG016304.2	1.75904	RV	0.0162059	15	24991485	24991753
NONHSAG031084.2	1.7585	RV	1.74377e-05	20	472496	478641
NONHSAG057402.1	1.75498	RV	0.0410396	1	829425	845710
NONHSAG022408.2	1.75411	RV	0.0121735	17	61397951	61399804
NONHSAG009285.2	1.75241	RV	0.0171591	11	86955618	87004049
NONHSAG051428.2	1.7509	RV	0.00199458	8	141434544	141437954
NONHSAG016487.2	1.75089	RV	0.0167921	15	34336407	34340368
NONHSAG079075.1	1.74844	RV	0.0102938	2	131088982	131093417
NONHSAG033219.2	1.74688	RV	0.00108693	22	17876115	17877674
NONHSAG096631.1	1.74604	RV	0.0131821	7	123662879	123664285
NONHSAG050390.1	1.74578	RV	0.0151273	8	65735165	65735490
NONHSAG065301.1	1.74426	RV	4.31474e-08	12	8634902	8637997
NONHSAG035599.1	1.74026	RV	0.00658807	3	100354383	100356419
NONHSAG035451.2	1.73731	RV	5.23471e-05	3	75624685	75672090
NONHSAG035433.2	1.73566	RV	0.000671551	3	73621712	73628003
NONHSAG053800.2	1.73528	RV	0.00938768	9	136640137	136647162
NONHSAG000100.1	1.7303	RV	0.00504191	1	1321874	1333746
NONHSAG097030.1	1.7302	RV	0.0112184	7	31750051	31775690
NONHSAG010222.1	1.72743	RV	0.000552038	12	3835077	3873985
NONHSAG007942.1	1.72492	RV	0.0391949	11	30001659	30003939
NONHSAG006581.1	1.72385	RV	0.00399534	10	96985247	96990901
NONHSAG093738.1	1.72243	RV	0.0169776	6	152732714	152747179
NONHSAG018194.2	1.717	RV	0.0113493	16	641839	648474
NONHSAG030227.2	1.71683	RV	0.0394027	2	200963059	201016086
NONHSAG070657.1	1.71668	RV	0.000140856	15	34358909	34361086
NONHSAG073456.1	1.71107	RV	0.0142266	17	83098376	83098987
NONHSAG077513.1	1.71079	RV	0.00730654	2	84775989	84778093
NONHSAG034872.2	1.70996	RV	0.0117205	3	42600685	42621018
NONHSAG011581.2	1.70909	RV	0.000403673	12	67253066	67269280
NONHSAG081877.1	1.70841	RV	0.00542184	20	25055300	25058130
NONHSAG013542.1	1.70693	RV	0.000569284	13	51762033	51764080
NONHSAG074548.1	1.70557	RV	0.00326381	18	3248028	3248609
NONHSAG043519.1	1.70538	RV	0.00302408	6	31765172	31774743
NONHSAG023020.2	1.70255	RV	0.00202009	17	81707541	81712306
NONHSAG027362.2	1.70208	RV	0.000217564	2	28708867	28751327
NONHSAG009664.1	1.70019	RV	1.19659e-08	11	114246403	114251972
NONHSAG016307.2	1.69969	RV	0.00196876	15	25041917	25042428
NONHSAG006840.2	1.69939	RV	0.0177188	10	109680441	109681041
NONHSAG052867.1	1.6985	RV	0.00945109	9	95858509	95875565
NONHSAG023709.2	1.69843	RV	5.01361e-07	18	36777622	36781975
NONHSAG020315.1	1.6979	RV	0.0233815	16	88947445	88953544
NONHSAG093557.1	1.69746	RV	7.19849e-10	6	118558841	118560599
NONHSAG015970.1	1.69409	RV	9.00745e-07	14	102504716	102505433
NONHSAG052955.2	1.69357	RV	0.0198134	9	96246461	96256996
NONHSAG016536.2	1.69034	RV	0.0177287	15	37102224	37117666
NONHSAG058526.1	1.69023	RV	0.00182398	1	228365645	228366896
NONHSAG020666.2	1.68704	RV	0.000118941	17	6756077	6760345
NONHSAG095822.1	1.68522	RV	0.028986	6	141435366	141437304
NONHSAG084073.1	1.68415	RV	0.0370642	22	50208460	50209542
NONHSAG049744.1	1.68291	RV	0.0158058	8	22842108	22876848
NONHSAG013486.2	1.68218	RV	0.000823121	13	48771622	48771829
NONHSAG039487.2	1.68201	RV	0.00980239	4	184365182	184382376
NONHSAG025340.1	1.67975	RV	2.70703e-05	19	23305989	23306890
NONHSAG021414.1	1.67683	RV	0.000925204	17	29112124	29128438
NONHSAG093685.1	1.67547	RV	0.0442105	6	143060712	143061587
NONHSAG090600.1	1.67353	RV	0.0277597	5	148967348	148970653
NONHSAG016574.2	1.67236	RV	5.11353e-05	15	40039269	40073804
NONHSAG000730.2	1.67094	RV	4.20839e-07	1	25398711	25399280
NONHSAG049032.2	1.66956	RV	0.0313901	7	143263589	143269109
NONHSAG035927.2	1.66756	RV	0.000134837	3	124723787	124726325
NONHSAG016489.2	1.66619	RV	0.00707435	15	34364305	34365994
NONHSAG076327.1	1.66616	RV	0.000194537	19	3948221	3951349
NONHSAG046766.2	1.66541	RV	0.00038584	7	1460413	1467522
NONHSAG043884.1	1.66385	RV	0.00115078	6	46871207	46877778
NONHSAG010988.2	1.66193	RV	0.0121368	12	46383331	46876795
NONHSAG038417.2	1.65963	RV	2.90593e-05	4	89241269	89243485
NONHSAG025513.2	1.65904	RV	0.00935495	19	34282168	34402411
NONHSAG038814.2	1.65803	RV	0.00533924	4	123396830	123401797
NONHSAG015215.2	1.65801	RV	0.00500284	14	64422934	64448557
NONHSAG042242.2	1.65385	RV	4.04254e-05	5	172684831	172697720
NONHSAG047290.1	1.65365	RV	0.00250989	7	32620552	32801399
NONHSAG011168.2	1.64963	RV	0.0195051	12	51814383	51854459
NONHSAG043577.1	1.64701	RV	0.000624676	6	32860029	32871839
NONHSAG051565.2	1.64696	RV	0.0119849	8	144507387	144508636
NONHSAG018463.1	1.64635	RV	0.000980728	16	4780115	4803189
NONHSAG037824.2	1.6463	RV	0.00674594	4	41671535	41693333
NONHSAG002467.1	1.6439	RV	0.0479585	1	113739403	113748875
NONHSAG096314.1	1.64216	RV	9.64908e-05	7	42882752	42898866
NONHSAG011019.1	1.6382	RV	0.00862197	12	48146344	48151970
NONHSAG050846.2	1.63513	RV	0.0387158	8	98045714	98047668
NONHSAG027317.2	1.63195	RV	1.63366e-06	2	27282432	27303548
NONHSAG021375.2	1.63129	RV	0.0119849	17	29925223	29930145
NONHSAG003131.2	1.63059	RV	0.0354772	1	156641665	156644887
NONHSAG041520.2	1.62839	RV	0.0335661	5	132350418	132365720
NONHSAG102328.1	1.62748	RV	8.67647e-05	9	127492551	127495804
NONHSAG000906.2	1.62638	RV	0.000714184	1	31571584	31577889
NONHSAG081690.1	1.62635	RV	0.025174	20	62066057	62070377
NONHSAG091250.1	1.62561	RV	0.0491797	5	139493870	139496289
NONHSAG018455.1	1.62478	RV	0.0322881	16	4612814	4613129
NONHSAG031646.2	1.6242	RV	0.0417309	20	34245952	34246537
NONHSAG008709.1	1.62224	RV	0.0028392	11	65638886	65640243
NONHSAG023914.2	1.62186	RV	0.00772063	18	55773316	55781722
NONHSAG078112.1	1.6187	RV	0.00054706	2	206121313	206123338
NONHSAG017180.2	1.61868	RV	0.0152933	15	65083041	65091116
NONHSAG014549.2	1.61765	RV	0.0126676	14	24271110	24298814
NONHSAG056114.1	1.6169	RV	6.48181e-05	1	9100306	9101312
NONHSAG020136.2	1.6166	RV	0.0407541	16	83931563	83934158
NONHSAG015971.1	1.616	RV	0.0142097	14	102506724	102507465
NONHSAG002535.2	1.615	RV	0.0396142	1	116493022	116499213
NONHSAG030228.2	1.61277	RV	0.0291596	2	200963702	200967461
NONHSAG064723.1	1.61139	RV	0.0118948	12	48149075	48150689
NONHSAG013073.2	1.61135	RV	0.0178427	13	27178256	27251554
NONHSAG032293.2	1.61101	RV	0.00154436	20	63514235	63520764
NONHSAG033815.2	1.60866	RV	0.0209366	22	36137429	36139350
NONHSAG008929.1	1.60698	RV	0.0340394	11	70412491	70417428
NONHSAG026538.1	1.6033	RV	0.00681963	19	55144576	55148979
NONHSAG086100.1	1.60181	RV	0.0172441	3	17151266	17152097
NONHSAG033791.1	1.60099	RV	0.0121403	22	35615006	35615446
NONHSAG008223.1	1.60087	RV	0.00319553	11	47181655	47183796
NONHSAG015310.1	1.60007	RV	0.00859183	14	69349981	69351012
NONHSAG020294.2	1.59906	RV	0.00105594	16	88663297	88687186
NONHSAG013175.2	1.59867	RV	0.0143697	13	31846729	31963462
NONHSAG052469.2	1.59863	RV	0.000909076	9	64603825	64638896
NONHSAG009640.2	1.59854	RV	0.0435832	11	113262732	113274076
NONHSAG029075.2	1.5976	RV	0.00637707	2	118014227	118015614
NONHSAG021911.2	1.59477	RV	0.00238834	17	44175973	44186717
NONHSAG025756.2	1.59427	RV	0.0479453	19	38820165	38823223
NONHSAG038049.2	1.59189	RV	0.000317334	4	62133742	62221381
H19	1.59141	RV	2.13269e-05	11	1995175	2001466
NONHSAG026902.2	1.5909	RV	0.0116966	2	6820068	6840464
NONHSAG019582.2	1.58998	RV	0.0407146	16	57771636	57797895
NONHSAG047002.2	1.58937	RV	0.0232405	7	16685748	16719899
NONHSAG000893.1	1.58889	RV	0.00428137	1	31581034	31581470
NONHSAG020405.2	1.58886	RV	0.006066	17	331164	333485
NONHSAG035982.2	1.58838	RV	1.15223e-05	3	126451124	126452906
NONHSAG011371.2	1.58755	RV	0.00212626	12	56267792	56270104
NONHSAG078812.1	1.5872	RV	0.00155626	2	75666927	75669011
NONHSAG084876.1	1.58694	RV	0.0268982	3	112996950	113001508
NONHSAG051205.2	1.58653	RV	0.0171591	8	124848736	124954329
NONHSAG015535.2	1.5861	RV	0.0015154	14	77041006	77086457
NONHSAG101293.1	1.58457	RV	0.0211197	9	35920011	35927151
NONHSAG071586.1	1.58382	RV	0.0295575	16	29272219	29272772
NONHSAG000466.2	1.58368	RV	0.042104	1	16216468	16228027
NONHSAG041843.2	1.58364	RV	0.00387527	5	146066721	146068324
NONHSAG025206.1	1.58246	RV	0.00809586	19	19945685	20008579
NONHSAG018818.1	1.58135	RV	0.0319569	16	20634558	20687483
NONHSAG027822.2	1.58135	RV	0.0129062	2	56173533	56185771
NONHSAG003324.1	1.58107	RV	0.011354	1	164781964	164819594
NONHSAG015220.2	1.5805	RV	0.0422135	14	64514153	64540419
NONHSAG047655.2	1.58049	RV	0.025624	7	56288229	56291425
NONHSAG042318.2	1.58038	RV	0.0342934	5	176308012	176309015
NONHSAG020240.1	1.58014	RV	0.0400528	16	87275180	87326044
NONHSAG007985.1	1.57974	RV	0.0163042	11	32605390	32624012
NONHSAG028577.2	1.57882	RV	0.00938768	2	95415007	95416597
NONHSAG037172.1	1.57872	RV	0.00795026	3	197579198	197610556
NONHSAG034797.1	1.57844	RV	0.00279531	3	38532214	38534633
NONHSAG060849.1	1.57838	RV	0.00160825	10	114057942	114069522
NONHSAG053359.2	1.57696	RV	0.0095158	9	121815673	121819452
NONHSAG034579.2	1.57468	RV	0.00587784	3	20140331	20149488
NONHSAG061341.1	1.56956	RV	0.00857814	10	71762185	71765698
NONHSAG021830.2	1.56663	RV	0.00597561	17	42552436	42554748
NONHSAG012847.2	1.56608	RV	0.0117077	12	133115512	133122340
NONHSAG029966.2	1.56577	RV	7.95553e-05	2	178742593	178744412
NONHSAG030984.2	1.56518	RV	0.0325144	2	240564015	240566475
NONHSAG053713.1	1.565	RV	0.0211586	9	136741068	136742402
NONHSAG054120.2	1.5649	RV	0.00355799	X	18899064	18903226
NONHSAG031229.2	1.56376	RV	0.00158549	20	7146145	7258281
NONHSAG033810.1	1.56368	RV	0.00140506	22	36140133	36144679
NONHSAG056668.1	1.56245	RV	0.0342934	1	95247324	95251944
NONHSAG052505.2	1.56191	RV	0.0244229	9	68953087	68975879
NONHSAG068598.1	1.55986	RV	0.00259626	13	113412466	113416651
NONHSAG022644.1	1.55968	RV	0.025624	17	68873969	68875163
NONHSAG020381.1	1.55898	RV	0.00363585	16	90036198	90038952
NONHSAG037549.1	1.55772	RV	0.00553905	4	15852162	15857611
NONHSAG048222.2	1.55589	RV	0.0273375	7	93954026	93959144
NONHSAG044628.2	1.55553	RV	0.0198134	6	112225913	112306684
NONHSAG064285.1	1.55437	RV	0.0474168	11	107265927	107277122
NONHSAG062687.1	1.55427	RV	0.00713344	11	17123441	17129534
NONHSAG042438.2	1.55287	RV	0.0301168	5	179788127	179793535
NONHSAG038974.2	1.55282	RV	1.21119e-06	4	140861175	140864188
NONHSAG036420.1	1.55187	RV	0.00466004	3	152365934	152457738
NONHSAG020313.2	1.55182	RV	0.00502323	16	88861196	88862676
NONHSAG021806.1	1.55084	RV	0.0160836	17	40177593	40180707
NONHSAG014358.2	1.54439	RV	0.00533558	14	20219947	20264308
NONHSAG073735.1	1.54187	RV	0.0177997	17	50362966	50365232
NONHSAG000670.1	1.54104	RV	0.000162372	1	24086004	24104875
NONHSAG007390.2	1.53892	RV	0.0342934	11	1760347	1762487
NONHSAG005272.1	1.53836	RV	0.0446089	10	13633459	13634323
NONHSAG008236.2	1.53741	RV	0.0425787	11	47383147	47409191
NONHSAG063898.1	1.53736	RV	0.0156506	11	29991207	30000628
NONHSAG021149.2	1.53603	RV	0.0131625	17	20111823	20112990
NONHSAG031385.2	1.53531	RV	0.00182398	20	19705639	19873929
NONHSAG013543.1	1.53203	RV	0.00218787	13	51764577	51766020
NONHSAG003930.2	1.53163	RV	0.000669475	1	201507240	201635776
NONHSAG027783.2	1.53162	RV	0.000140996	2	54661010	54680045
NONHSAG041317.2	1.53161	RV	0.0330369	5	116446159	116508277
NONHSAG039208.2	1.5304	RV	0.00182398	4	158170467	158202878
NONHSAG025186.2	1.53038	RV	0.00173387	19	19533698	19536333
NONHSAG000762.2	1.52924	RV	0.0376031	1	26263040	26263398
NONHSAG002865.2	1.52882	RV	0.0455313	1	150592582	150617551
NONHSAG077539.1	1.52743	RV	0.030719	2	91748389	91749262
NONHSAG044816.2	1.52674	RV	0.0012391	6	129479612	129552588
NONHSAG005867.2	1.52629	RV	0.0499945	10	49431137	49431873
NONHSAG012579.1	1.52593	RV	0.0405425	12	122990918	123011506
NONHSAG014228.1	1.52554	RV	0.00390227	13	113091884	113092946
NONHSAG050388.1	1.52498	RV	0.00815998	8	65716460	65730447
NONHSAG049773.2	1.52491	RV	0.033872	8	23713837	23743043
NONHSAG022645.1	1.52433	RV	0.00557808	17	68877213	68879710
NONHSAG037317.1	1.52341	RV	0.000544353	4	2889230	2904641
NONHSAG027666.2	1.5214	RV	0.00718584	2	46568236	46580719
NONHSAG009542.2	1.51928	RV	0.0286415	11	108149295	108153907
NONHSAG028624.2	1.51898	RV	0.00070728	2	96814946	96816566
NONHSAG020771.2	1.51603	RV	0.0211548	17	8314348	8321067
NONHSAG033584.2	1.51568	RV	0.00557207	22	26512559	26514611
NONHSAG044985.2	1.51511	RV	0.0104442	6	139144203	139260326
NONHSAG026944.2	1.51498	RV	0.00674151	2	8852689	8854246
NONHSAG077521.1	1.51357	RV	0.0128173	2	85742665	85770710
NONHSAG027535.2	1.51224	RV	0.0227513	2	38992278	38993858
NONHSAG077755.1	1.51218	RV	0.00847262	2	131514227	131514428
NONHSAG015040.2	1.51106	RV	0.0123476	14	55394939	55397428
NONHSAG010822.2	1.51098	RV	0.00661305	12	31729314	31731528
NONHSAG036487.2	1.51053	RV	0.00195719	3	157089762	157101137
NONHSAG020137.2	1.51031	RV	0.000651015	16	83918258	83920587
NONHSAG015594.2	1.5091	RV	0.0232405	14	81169801	81171864
NONHSAG049380.1	1.50781	RV	0.0389771	8	2147222	2148357
NONHSAG051487.1	1.50529	RV	0.0267427	8	144425368	144442151
NONHSAG041676.1	1.50502	RV	0.0415151	5	137879164	137881246
NONHSAG001535.1	1.50349	RV	0.030719	1	54604045	54608653
NONHSAG042424.2	1.50282	RV	0.00641288	5	179526960	179531269
NONHSAG018257.2	1.50267	RV	0.0485744	16	1451759	1452653
NONHSAG041647.2	1.50182	RV	0.00183526	5	137771392	137889337
NONHSAG013201.2	1.50098	RV	0.0246483	13	33610966	33611523
NONHSAG038780.2	1.499	RV	0.000238969	4	121033331	121035228
NONHSAG041718.2	1.49819	RV	0.0071961	5	140117257	140122167
NONHSAG083609.1	1.49605	RV	0.0030601	22	22264600	22273020

## Sheet: RA vs IVS
Right Atrium vs Interventricular Septum
lncRNA	Fold Difference	Region Enriched	FDR	Chr	Start	End
NONHSAG088337.1	410.32	RA	412.369	4	66862538	66870967
NONHSAG029272.2	252.049	RA	169.9	2	130666565	130679901
NONHSAG002619.2	220.056	RA	157.921	1	121494247	121510498
NONHSAG025535.1	219.022	RA	153.216	19	35282723	35323773
NONHSAG101648.1	128.149	RA	103.843	9	117234399	117257826
NONHSAG005854.1	114.919	RA	272.942	10	50042956	50044714
NONHSAG041417.2	85.3128	RA	146.236	5	124847248	124876134
NONHSAG066697.1	83.5165	RA	317.954	12	114445628	114446811
NONHSAG041544.1	73.6831	RA	122.133	5	132232895	132269923
NONHSAG002314.1	73.6716	RA	168.686	1	109289295	109299627
NONHSAG003687.2	67.7804	RA	124.288	1	183439307	183443670
NONHSAG030103.2	56.9337	RA	238.578	2	190676943	190844681
NONHSAG029960.1	56.6584	RA	207.999	2	179443516	179445633
NONHSAG061269.1	53.8114	RA	159.39	10	50042019	50044973
NONHSAG029273.2	47.1531	RA	90.2489	2	130680049	130718831
NONHSAG002618.2	46.8419	RA	88.7053	1	121492295	121493143
NONHSAG048076.2	46.8213	RA	85.1135	7	79697798	79712990
NONHSAG029956.1	45.3685	RA	179.798	2	179385909	179639402
NONHSAG023565.2	42.1635	RA	271.21	18	24398450	24402714
NONHSAG005895.2	36.4409	RA	121.205	10	50043704	50044771
NONHSAG011898.2	34.5715	RA	255.749	12	92421530	92492091
NONHSAG080694.1	30.878	RA	162.611	2	163125091	163131647
NONHSAG042178.2	29.9801	RA	58.6276	5	168654512	168668147
NONHSAG029234.1	28.1669	RA	79.2601	2	130680749	130704276
NONHSAG023577.2	27.8256	RA	231.412	18	24933486	24987682
NONHSAG022841.1	26.1436	RA	144.54	17	74845647	74857918
NONHSAG103317.1	25.2504	RA	99.1995	X	24662821	24668302
NONHSAG054232.2	24.5605	RA	84.8263	X	36957693	36959310
NONHSAG029584.2	22.6727	RA	114.245	2	154688956	154698580
NONHSAG058997.1	22.3797	RA	77.0865	1	47997841	47999629
NONHSAG069707.1	22.3266	RA	77.9496	14	45516331	45516942
NONHSAG097912.1	21.6811	RA	138.792	7	49616914	49618466
NONHSAG023609.1	18.9011	RA	160.641	18	24923215	24926074
NONHSAG035310.2	17.6176	RA	166.723	3	62925497	63148797
NONHSAG011179.2	17.2554	RA	18.4965	12	52058458	52059503
NONHSAG070625.1	15.6356	RA	127.953	15	23385725	23401576
NONHSAG041101.2	15.6019	RA	128.582	5	97504694	97989116
NONHSAG023576.2	15.4625	RA	117.6	18	24725226	24929282
NONHSAG034283.2	15.2034	RA	124.541	3	857124	870146
NONHSAG044892.2	14.6588	RA	91.1651	6	134428239	134524495
NONHSAG004778.2	14.5831	RA	109.9	1	239703383	239730465
NONHSAG065378.1	14.394	RA	32.0937	12	31121095	31123638
NONHSAG051057.2	14.0904	RA	99.0111	8	110609240	110632394
NONHSAG000382.1	13.974	RA	106.329	1	11845227	11849642
NONHSAG066364.1	13.5869	RA	77.5531	12	67883905	67889491
NONHSAG065900.1	12.9794	RA	61.2476	12	5050057	5051480
NONHSAG000058.2	12.2419	RA	145.247	1	916864	921016
NONHSAG070899.1	12.1942	RA	59.1612	15	83650014	83652886
NONHSAG017437.2	12.1512	RA	129.927	15	74816288	74817849
NONHSAG016047.2	11.9355	RA	114.458	14	104113734	104115571
NONHSAG048904.2	11.9254	RA	116.331	7	137381040	137384178
NONHSAG057509.1	11.3101	RA	61.6418	1	11857465	11858931
NONHSAG003254.1	11.0995	RA	47.0166	1	161192081	161193421
NONHSAG037943.2	10.6711	RA	172.079	4	52945648	52958088
NONHSAG010203.1	10.6426	RA	48.9181	12	2952962	2956626
NONHSAG010803.2	10.6111	RA	65.532	12	31111692	31114463
NONHSAG022295.2	10.2967	RA	80.4717	17	57045076	57051196
NONHSAG090667.1	10.0271	RA	67.1842	5	168891372	168892078
NONHSAG010804.2	10.0178	RA	72.5038	12	31116356	31117624
NONHSAG001396.2	9.60729	RA	87.7112	1	48047504	48097673
NONHSAG001950.1	9.59412	RA	47.6201	1	84971973	85032789
NONHSAG047341.2	9.51266	RA	54.5825	7	35975900	35989172
NONHSAG031066.2	9.40774	RA	93.6915	2	242038209	242039290
NONHSAG008739.2	9.38438	RA	50.7575	11	66409157	66417138
NONHSAG086240.1	9.29517	RA	65.0146	3	43070697	43075405
NONHSAG010542.2	9.23629	RA	75.5116	12	12915191	12917931
NONHSAG042312.2	9.05672	RA	22.1497	5	176124156	176126055
NONHSAG071280.1	8.95916	RA	47.1308	15	83646976	83648070
NONHSAG009880.2	8.8632	RA	75.6561	11	122141152	122363762
NONHSAG070162.1	8.83433	RA	70.1196	15	23382044	23387042
NONHSAG037272.2	8.77675	RA	98.4697	4	1571708	1580522
NONHSAG029263.2	8.63708	RA	83.7532	2	130416748	130441681
NONHSAG053266.2	8.40549	RA	46.296	9	114417404	114419109
NONHSAG043676.1	8.07077	RA	45.4277	6	36807549	36816400
NONHSAG035332.1	8.01242	RA	77.1477	3	64546800	64577657
NONHSAG036322.2	7.89696	RA	35.2201	3	147688942	147732447
NONHSAG054396.1	7.81211	RA	72.8226	X	47566589	47612855
NONHSAG044922.2	7.629	RA	80.9009	6	135854035	136225751
NONHSAG034875.1	7.55319	RA	108.086	3	42716783	42724788
NONHSAG052290.2	7.54959	RA	70.0194	9	64464033	64469258
NONHSAG064652.1	7.42637	RA	44.3643	12	31127628	31136635
NONHSAG006596.1	7.36599	RA	46.7404	10	97846432	97850240
NONHSAG034674.2	7.2411	RA	99.6835	3	30518867	30527186
NONHSAG014472.1	7.11303	RA	84.6768	14	23395689	23398603
NONHSAG062183.1	6.92351	RA	147.009	10	69967643	69972365
NONHSAG020175.2	6.90227	RA	41.9742	16	84948177	84950487
NONHSAG013149.1	6.87172	RA	52.6514	13	30890496	30963377
NONHSAG026094.2	6.72935	RA	73.1931	19	46634733	46639545
NONHSAG041002.2	6.71032	RA	94.4287	5	91301320	91314529
NONHSAG000059.2	6.54974	RA	66.3446	1	922130	923754
NONHSAG002742.2	6.53785	RA	35.3591	1	147809800	147811355
NONHSAG043677.1	6.52988	RA	40.5682	6	36819836	36822439
NONHSAG077134.1	6.50376	RA	66.4983	2	14664468	14674885
NONHSAG000557.2	6.48364	RA	35.9332	1	19975435	19979601
NONHSAG084530.1	6.43805	RA	51.4919	3	30436311	30437436
NONHSAG072091.1	6.42535	RA	78.4425	16	29119373	29128292
NONHSAG071169.1	6.41234	RA	25.0356	15	63887122	63891569
NONHSAG076408.1	6.41101	RA	49.6598	19	16077788	16103005
NONHSAG082101.1	6.38855	RA	28.8712	20	61433510	61437547
NONHSAG016326.2	6.37737	RA	89.1447	15	26395065	26489751
NONHSAG032253.1	6.3066	RA	32.5123	20	61430692	61436939
NONHSAG006641.2	6.26564	RA	48.9209	10	97822470	97841301
NONHSAG012372.1	6.2591	RA	60.2692	12	114370373	114375060
NONHSAG069085.1	6.2509	RA	36.576	14	23381985	23389627
NONHSAG003293.2	6.16835	RA	28.5795	1	162607762	162628421
NONHSAG029605.2	6.09979	RA	22.1802	2	156787790	156865730
NONHSAG070632.1	6.01411	RA	46.8665	15	26403432	26411176
NONHSAG060684.1	6.0017	RA	31.6476	10	90984599	90996370
NONHSAG017613.2	5.98325	RA	75.34	15	80195483	80404338
NONHSAG014470.1	5.97204	RA	80.6321	14	23388664	23396105
NONHSAG019020.2	5.94507	RA	54.7829	16	29130501	29133887
NONHSAG047431.2	5.93844	RA	33.344	7	41685114	41687045
NONHSAG014471.1	5.91403	RA	62.8036	14	23391340	23392119
NONHSAG035915.2	5.82994	RA	36.3694	3	123610733	123612003
NONHSAG004780.2	5.80446	RA	44.0666	1	239911662	239915444
NONHSAG041156.2	5.79089	RA	2.21562e-88	5	102694105	102879709
NONHSAG088001.1	5.77499	RA	1.28518e-36	4	173935731	174166089
NONHSAG005217.2	5.75912	RA	4.16838e-33	10	10958406	10970817
NONHSAG006474.2	5.60694	RA	4.00371e-68	10	88932389	88940820
NONHSAG026590.2	5.54577	RA	2.30175e-36	19	55538016	55539406
NONHSAG004142.2	5.47023	RA	6.27876e-27	1	207959363	207961806
NONHSAG043982.2	5.45037	RA	3.18353e-51	6	54839688	54846577
NONHSAG062285.1	5.43527	RA	8.58444e-45	10	86747633	86748598
NONHSAG016267.1	5.24996	RA	2.11177e-19	15	23390721	23393943
NONHSAG073880.1	5.23747	RA	1.0631e-38	17	77797713	77798842
NONHSAG063156.1	5.20917	RA	2.80706e-26	11	122959607	122965303
BRE-AS1	5.18866	RA	0.00141566
NONHSAG034672.2	5.18214	RA	4.30538e-35	3	30350721	30392145
NONHSAG047149.2	5.17764	RA	5.14843e-13	7	25593350	25750994
EMX2OS	5.10281	RA	3.70816e-12
NONHSAG031067.2	5.08697	RA	2.14367e-17	2	242047694	242084598
NONHSAG014469.1	5.07088	RA	1.02605e-49	14	23374542	23388358
NONHSAG062050.1	5.03225	RA	1.24521e-21	10	50135967	50137357
NONHSAG022268.2	4.97153	RA	1.44526e-18	17	55612981	55648438
NONHSAG002617.2	4.96855	RA	8.15216e-25	1	121412718	121460615
NONHSAG016921.2	4.9404	RA	6.15704e-17	15	52115076	52116958
NONHSAG086166.1	4.90824	RA	4.08046e-17	3	30414194	30416353
NONHSAG058297.1	4.85789	RA	1.13286e-34	1	180180954	180198032
NONHSAG011313.2	4.84308	RA	5.86139e-36	12	55685229	55688043
NONHSAG062902.1	4.81189	RA	0.000147513	11	67365667	67365904
NONHSAG044849.2	4.79648	RA	1.0199e-27	6	132085082	132100395
NONHSAG049539.2	4.79193	RA	7.65832e-28	8	11345747	11347502
NONHSAG041457.2	4.6405	RA	1.63793e-25	5	127219033	127229813
NONHSAG060683.1	4.62902	RA	5.60777e-27	10	90971857	90980673
NONHSAG101076.1	4.62402	RA	6.49393e-20	8	143204266	143209498
NONHSAG023443.1	4.62093	RA	6.88515e-24	18	13612027	13616158
NONHSAG004041.2	4.58339	RA	3.86865e-23	1	204946607	204947169
NONHSAG025867.1	4.56448	RA	4.92379e-17	19	41960073	42006554
NONHSAG078193.1	4.50069	RA	1.41803e-13	2	221572505	221574454
NONHSAG085274.1	4.48928	RA	7.40798e-25	3	194328819	194335605
NONHSAG061444.1	4.48743	RA	3.06523e-25	10	90975277	90977002
NONHSAG093174.1	4.47833	RA	1.17752e-13	6	36838670	36841162
NONHSAG006514.2	4.46028	RA	1.56726e-10	10	90994619	91006390
NONHSAG070633.1	4.42306	RA	7.82002e-15	15	26557597	26557937
NONHSAG101664.1	4.38084	RA	3.46391e-19	9	121309673	121310182
NONHSAG008728.1	4.35432	RA	1.165e-10	11	66044249	66044963
NONHSAG053703.2	4.34501	RA	1.87367e-20	9	133654148	133660023
NONHSAG035937.2	4.34196	RA	2.51544e-11	3	125062077	125064060
NONHSAG005082.2	4.31688	RA	2.25501e-14	10	4980065	4983280
NONHSAG015530.2	4.30812	RA	1.32495e-16	14	76959556	76970171
NONHSAG010892.2	4.3004	RA	2.612e-05	12	38906295	38912694
NONHSAG063494.1	4.29644	RA	1.48967e-10	11	68330825	68338193
NONHSAG053168.2	4.25441	RA	1.23905e-16	9	109130292	109135938
NONHSAG004042.1	4.21592	RA	1.76763e-21	1	204988783	204991257
NONHSAG019603.2	4.19734	RA	2.39749e-18	16	58446790	58447019
TRHDE-AS1	4.18212	RA	3.76901e-09	12	72253506	72273509
NONHSAG080660.1	4.17926	RA	2.19e-10	2	157055171	157056472
NONHSAG001735.2	4.16575	RA	3.36274e-10	1	65638775	65641615
NONHSAG041170.1	4.14933	RA	6.00698e-17	5	102865376	102877686
ADORA2A-AS1	4.12004	RA	4.66264e-08	22	24438276	24494815
NONHSAG014436.2	4.09981	RA	4.76738e-08	14	21768827	22547626
NONHSAG088316.1	4.09905	RA	4.73734e-16	4	56662468	56665694
NONHSAG021944.2	4.04235	RA	1.66285e-23	17	44793198	44794474
NONHSAG031117.2	4.02405	RA	1.78442e-10	20	1888088	1894374
NONHSAG030120.2	4.01491	RA	9.93455e-22	2	191692068	191741081
NONHSAG021945.2	4.00703	RA	1.53583e-18	17	44794746	44797783
NONHSAG020184.2	3.97652	RA	1.16618e-14	16	85165046	85554167
NONHSAG098742.1	3.92984	RA	4.46583e-08	8	32766124	32767959
NONHSAG071369.1	3.92734	RA	3.56084e-09	15	98545998	98548877
NONHSAG037041.1	3.91675	RA	1.09e-14	3	194429077	194502897
NONHSAG001935.2	3.90763	RA	3.20029e-17	1	83865722	83868153
NONHSAG019601.1	3.90454	RA	6.42229e-06	16	58447331	58447661
NONHSAG006512.2	3.90441	RA	4.33096e-11	10	90981876	90990694
NONHSAG043676.2	3.89089	RA	1.01291e-06	6	36839773	36848624
NONHSAG037031.2	3.87688	RA	1.71784e-19	3	194487097	194518280
NONHSAG054487.2	3.85108	RA	1.73435e-07	X	51395833	51465661
NONHSAG037096.1	3.84796	RA	6.24625e-11	3	195869506	195887761
NONHSAG020795.2	3.82235	RA	2.29833e-13	17	9237593	9241855
NONHSAG018336.2	3.81465	RA	2.5156e-08	16	2476557	2482173
NONHSAG041892.1	3.78277	RA	1.16224e-06	5	148442879	148489350
NONHSAG050080.2	3.75791	RA	2.57538e-05	8	41660990	41665658
NONHSAG019602.2	3.7542	RA	1.68573e-10	16	58421292	58462470
NONHSAG007767.2	3.73486	RA	2.65428e-07	11	17379754	17383531
NONHSAG097790.1	3.73473	RA	1.09966e-17	7	35190573	35192042
NONHSAG000595.1	3.72768	RA	3.5252e-12	1	21602542	21604868
NONHSAG030101.2	3.68389	RA	1.16808e-07	2	190624533	190648685
NONHSAG029677.1	3.68069	RA	6.7888e-14	2	162362407	162364216
NONHSAG006126.2	3.66214	RA	2.77279e-08	10	69936760	69966401
NONHSAG007669.1	3.64602	RA	6.4842e-10	11	11969570	11974324
NONHSAG086165.1	3.61047	RA	1.44607e-08	3	30409297	30411940
NONHSAG013910.2	3.58103	RA	1.96011e-05	13	87681684	87697210
NONHSAG050980.2	3.55165	RA	5.62639e-16	8	103156989	103298782
NONHSAG050259.2	3.54072	RA	6.3455e-22	8	55536871	55542054
NONHSAG049773.2	3.52871	RA	9.81159e-09	8	23713837	23743043
NONHSAG002507.2	3.50964	RA	2.12562e-10	1	115283033	115368263
NONHSAG003004.1	3.50035	RA	3.93457e-13	1	154159733	154164543
NONHSAG049977.2	3.49713	RA	1.97238e-06	8	37325417	37331989
NONHSAG003124.2	3.48996	RA	3.45897e-07	1	156511694	156513316
NONHSAG005080.2	3.48478	RA	8.14649e-07	10	4973365	4975081
MIAT	3.48055	RA	3.0295e-13	22	26657481	26676477
NONHSAG005616.1	3.47201	RA	3.21789e-07	10	35894426	35897081
NONHSAG037432.2	3.46508	RA	7.5869e-22	4	8355089	8358338
NONHSAG008489.1	3.44948	RA	3.17857e-13	11	61549408	61552982
NONHSAG082560.1	3.44107	RA	4.76738e-08	20	50450846	50457745
NONHSAG052772.2	3.43535	RA	2.36417e-26	9	89088604	89109935
NONHSAG009862.2	3.42443	RA	4.57425e-07	11	121190771	121191486
NONHSAG056166.1	3.39982	RA	6.61387e-09	1	14496456	14502310
NONHSAG062903.1	3.37826	RA	1.72819e-06	11	67368005	67368861
NONHSAG018080.2	3.34772	RA	2.23045e-09	15	99807022	99974010
NONHSAG043137.2	3.34712	RA	1.72119e-05	6	20331236	20334452
NONHSAG002762.1	3.33508	RA	2.32407e-08	1	147767286	147769663
NONHSAG011311.2	3.32774	RA	1.03526e-07	12	55434736	55659795
NONHSAG036955.2	3.31837	RA	7.79501e-14	3	189132253	189153000
NONHSAG079649.1	3.31481	RA	1.29915e-09	2	10901154	10901806
NONHSAG003845.1	3.29083	RA	5.02858e-06	1	196646117	196716634
NONHSAG002759.1	3.28293	RA	4.8097e-05	1	147751388	147763966
NONHSAG034128.1	3.27203	RA	1.81507e-08	22	45529452	45559725
NONHSAG030618.2	3.26901	RA	2.44052e-05	2	220805818	220853662
NONHSAG041000.2	3.24515	RA	3.57147e-07	5	91280079	91282702
NONHSAG061443.1	3.23117	RA	5.15407e-05	10	90951055	90987728
NONHSAG049051.2	3.19426	RA	1.93919e-06	7	144238572	144356181
NONHSAG061945.1	3.16933	RA	1.3634e-20	10	30641666	30644981
NONHSAG103080.1	3.15637	RA	1.08446e-14	9	116406612	116418866
NONHSAG093240.1	3.14902	RA	9.80436e-12	6	46141043	46151656
NONHSAG034129.1	3.14318	RA	5.66898e-08	22	45559877	45568087
NONHSAG057254.1	3.12102	RA	1.57567e-06	1	223204005	223217707
NONHSAG055388.2	3.11962	RA	2.01994e-06	X	135422617	135428022
NONHSAG019540.2	3.11335	RA	1.8972e-10	16	56682469	56688052
NONHSAG074682.1	3.11203	RA	1.54846e-11	18	31191068	31205761
NONHSAG036259.1	3.0992	RA	0.000505201	3	141905007	141944258
NONHSAG018964.2	3.09382	RA	5.84033e-10	16	27313602	27362306
NONHSAG052448.1	3.08071	RA	4.09772e-16	9	68397877	68409893
NONHSAG015296.1	3.06908	RA	1.02196e-06	14	68888414	68888913
NONHSAG023863.2	3.02032	RA	2.16438e-06	18	50953349	50954262
NONHSAG030889.1	3.01215	RA	4.15193e-11	2	237511714	237512780
NONHSAG009666.1	3.01165	RA	6.12388e-06	11	114310216	114311748
NONHSAG018108.2	2.98791	RA	8.46315e-12	15	100893739	100919283
NONHSAG037433.1	2.98457	RA	8.04295e-08	4	8358048	8360149
NONHSAG062284.1	2.97272	RA	3.76554e-10	10	86740399	86741188
NONHSAG042968.2	2.94832	RA	7.07149e-12	6	8435616	8792258
NONHSAG005284.2	2.93948	RA	4.52897e-16	10	14524482	14527860
PROSER2-AS1	2.93078	RA	8.95587e-07
NONHSAG083741.1	2.92911	RA	1.25333e-11	22	38742624	38743115
NONHSAG030619.2	2.9196	RA	1.12531e-09	2	220880165	220938337
NONHSAG036227.2	2.90418	RA	2.76294e-18	3	140571705	140577397
NONHSAG055200.1	2.90105	RA	6.6882e-09	X	119021624	119021859
NONHSAG017223.1	2.89589	RA	2.64021e-13	15	66782085	66784447
NONHSAG022532.2	2.89026	RA	4.00019e-13	17	65100655	65119578
NONHSAG031059.2	2.88344	RA	4.16337e-08	2	241860050	241864025
NONHSAG085341.1	2.87375	RA	5.52703e-08	3	11203457	11207379
NONHSAG038627.2	2.86555	RA	0.000332947	4	110045845	110047322
NONHSAG078146.1	2.86407	RA	0.000121443	2	215359312	215362768
NONHSAG058298.1	2.84963	RA	2.09158e-10	1	180191836	180193517
NONHSAG022764.2	2.84734	RA	1.44607e-08	17	75605866	75607130
NONHSAG047109.2	2.84366	RA	1.10571e-05	7	23206012	23208045
NONHSAG028084.2	2.8194	RA	9.84252e-14	2	69789551	69798948
NONHSAG004036.2	2.81515	RA	7.57837e-10	1	204621661	204629713
NONHSAG019423.2	2.79511	RA	0.00143709	16	50645808	50649249
NONHSAG017999.2	2.78986	RA	0.00148565	15	96080712	96327361
NONHSAG038559.2	2.78543	RA	3.19246e-06	4	105133393	105147343
NONHSAG015529.2	2.75227	RA	0.0329239	14	76938036	76973199
NONHSAG025521.1	2.7479	RA	6.94447e-06	19	35033366	35036300
NONHSAG037434.2	2.74495	RA	1.31042e-07	4	8364132	8365758
NONHSAG013242.1	2.74312	RA	7.76829e-14	13	37559785	37574398
NONHSAG044455.2	2.73748	RA	2.74968e-08	6	100881470	100882987
NONHSAG085255.1	2.73628	RA	8.51926e-10	3	189335817	189343728
NONHSAG075045.1	2.73135	RA	7.20868e-08	18	22347845	22348252
NONHSAG019537.1	2.72886	RA	0.00131537	16	56682792	56686548
NONHSAG026591.2	2.72583	RA	9.53928e-10	19	55562936	55569206
NONHSAG094628.1	2.72262	RA	4.19714e-06	6	159646261	159647078
NONHSAG027852.2	2.71581	RA	1.58746e-05	2	60339606	60391376
NONHSAG083733.1	2.70234	RA	7.73132e-10	22	38090126	38091559
NONHSAG003123.2	2.69625	RA	4.02404e-08	1	156509480	156511694
NONHSAG009714.2	2.69156	RA	5.50684e-10	11	117136430	117137867
NONHSAG010028.2	2.68694	RA	6.96081e-06	11	128919310	128921163
NONHSAG045483.1	2.68466	RA	1.07491e-10	6	170062462	170101749
NONHSAG005248.2	2.68424	RA	0.00015288	10	12244750	12247845
NONHSAG055199.1	2.66874	RA	4.05231e-05	X	119020634	119020976
NONHSAG036083.2	2.66293	RA	0.000110266	3	130677668	130678137
NONHSAG102751.1	2.64597	RA	0.000244382	9	40809827	40826709
NONHSAG027656.2	2.64184	RA	3.68444e-05	2	46282000	46295336
NONHSAG003621.1	2.64008	RA	3.23137e-12	1	180167143	180169859
NONHSAG053201.2	2.63843	RA	3.62671e-10	9	111819912	111824322
NONHSAG049184.1	2.63779	RA	9.98095e-10	7	151562746	151566014
NONHSAG002857.2	2.6323	RA	8.86564e-06	1	150544761	150548321
NONHSAG002940.2	2.63116	RA	3.42614e-08	1	151838336	151854041
NONHSAG048173.2	2.62901	RA	8.02398e-10	7	90590619	90597354
NONHSAG003053.2	2.62797	RA	1.8973e-05	1	155195008	155205650
NONHSAG011337.2	2.62532	RA	0.00354248	12	55966837	55967474
NONHSAG080826.1	2.62239	RA	0.00836586	2	187566011	187580210
NONHSAG022859.2	2.61711	RA	9.4473e-06	17	77527465	77568690
NONHSAG017995.1	2.61594	RA	3.77334e-07	15	96194895	96198410
NONHSAG011894.2	2.59731	RA	8.96437e-07	12	92145572	92225361
NONHSAG023570.1	2.59209	RA	1.59147e-06	18	22208144	22242162
NONHSAG025137.1	2.57102	RA	0.000290321	19	18668584	18680185
CECR7	2.55711	RA	8.34119e-06
NONHSAG079792.1	2.54987	RA	8.29462e-13	2	40615638	40618562
NONHSAG009722.2	2.53238	RA	3.33015e-06	11	117199323	117210292
NONHSAG012160.2	2.52529	RA	0.036771	12	105466174	105579480
NONHSAG078147.1	2.52235	RA	2.90166e-07	2	215364705	215368018
NONHSAG032555.1	2.51243	RA	2.06847e-11	21	26825506	26839042
NONHSAG048864.2	2.5111	RA	2.44052e-05	7	134817251	134826498
NONHSAG069284.1	2.49027	RA	1.47704e-13	14	68818615	68841077
NONHSAG007459.2	2.48487	RA	0.000816168	11	3380937	3409641
NONHSAG004398.1	2.46235	RA	9.28452e-07	1	223233337	223236888
NONHSAG070111.1	2.45025	RA	0.000626458	14	104072585	104084251
NONHSAG026230.2	2.43356	RA	0.00314682	19	49331616	49340303
NONHSAG048584.2	2.43191	RA	0.000435547	7	113469733	113484069
NONHSAG032239.2	2.42926	RA	0.00047118	20	62575589	62577507
NONHSAG012766.2	2.42626	RA	3.55856e-10	12	131129728	131132566
NONHSAG000835.2	2.42346	RA	4.31579e-06	1	28505942	28510892
NONHSAG043850.2	2.41096	RA	1.10729e-09	6	44236975	44240582
NONHSAG081493.1	2.41054	RA	0.0123276	20	36890396	36909647
NONHSAG008506.1	2.41037	RA	8.42955e-07	11	61965678	61974030
NONHSAG030916.2	2.40894	RA	3.22606e-06	2	237538882	237551301
NONHSAG087617.1	2.40496	RA	0.000188378	4	74097865	74099196
NONHSAG065924.1	2.40096	RA	2.05256e-06	12	7962947	7974205
ADAMTS9-AS2	2.40064	RA	2.78725e-06	3	64684869	65011471
NONHSAG047329.2	2.39174	RA	0.000851383	7	35258380	35259729
NONHSAG001039.1	2.39092	RA	7.92539e-06	1	36457709	36479231
NONHSAG013569.2	2.39003	RA	2.61916e-07	13	52167708	52291557
NONHSAG055198.1	2.38895	RA	0.00217208	X	119018568	119018959
NONHSAG085358.1	2.38797	RA	2.64774e-08	3	13625285	13628854
NONHSAG088104.1	2.38729	RA	1.691e-07	4	189809119	189810758
TBX5-AS1	2.38626	RA	2.06603e-13	12	114408194	114412832
NONHSAG020017.2	2.3839	RA	7.19522e-09	16	75674351	75678138
NONHSAG008151.2	2.38289	RA	8.36973e-05	11	44917739	44919484
NONHSAG045473.2	2.38201	RA	5.26638e-06	6	169213253	169239565
FAM201A	2.38158	RA	9.07855e-05	9	38621087	38623280
NONHSAG034315.1	2.37307	RA	8.00511e-05	3	4789857	4793341
NONHSAG022847.1	2.37239	RA	8.74221e-07	17	75097523	75098656
NONHSAG052453.1	2.36648	RA	9.66678e-06	9	68425817	68455375
NONHSAG075065.1	2.3635	RA	1.02868e-05	18	26542970	26545791
NONHSAG085825.1	2.36306	RA	0.000141802	3	146168911	146191662
NONHSAG049557.2	2.35962	RA	7.64523e-11	8	11846153	11846391
NONHSAG034274.2	2.35637	RA	0.00322732	3	112098	131325
NONHSAG094710.1	2.35463	RA	0.0219972	6	170056352	170056960
NONHSAG025500.2	2.35271	RA	0.000144288	19	33906351	33908391
NONHSAG008487.1	2.35157	RA	0.00241203	11	61513964	61525136
NONHSAG036991.2	2.34767	RA	6.19445e-07	3	192566923	192571888
NONHSAG037520.1	2.33857	RA	4.56071e-05	4	13779000	13783781
NONHSAG026310.2	2.33559	RA	4.82352e-05	19	50486487	50488066
NONHSAG013387.2	2.33445	RA	3.5145e-05	13	44370119	44373841
NONHSAG027495.1	2.32969	RA	1.0688e-05	2	38053389	38103451
NONHSAG013243.1	2.32666	RA	0.00169984	13	37574923	37583538
NONHSAG007679.2	2.32465	RA	5.51538e-05	11	12216293	12219528
NONHSAG021429.2	2.31492	RA	0.000695265	17	31007342	31009315
NONHSAG010543.2	2.3147	RA	8.45002e-20	12	12927725	12984646
NONHSAG011050.1	2.3067	RA	0.000823922	12	48901136	48923680
NONHSAG037520.2	2.30665	RA	6.78044e-06	4	13777376	13782157
NONHSAG052678.2	2.30121	RA	0.0122067	9	83219183	83284397
NONHSAG056597.1	2.30114	RA	4.20483e-06	1	84775280	84777885
NONHSAG038290.2	2.28823	RA	0.00197364	4	78913229	78916363
NONHSAG041011.2	2.28462	RA	0.000673744	5	92082596	92479426
SNHG15	2.28403	RA	7.2612e-08	7	44983027	44986660
NONHSAG015861.2	2.28266	RA	7.56568e-07	14	98972807	98973389
NONHSAG065209.1	2.28195	RA	3.53419e-05	12	130962174	130963028
NONHSAG034805.1	2.28019	RA	0.00162668	3	39139877	39140700
NONHSAG015129.2	2.27933	RA	0.00035357	14	59458829	59460590
NONHSAG036379.2	2.27781	RA	0.000813761	3	150358929	150396998
NONHSAG070957.1	2.27036	RA	0.000141391	15	96139471	96143238
SSTR5-AS1	2.26381	RA	0.000359599	16	1064080	1078731
NONHSAG036057.2	2.25901	RA	0.000162656	3	129503726	129507552
NONHSAG030326.2	2.25858	RA	1.86679e-05	2	205777815	205779709
NONHSAG023825.2	2.2545	RA	0.00373437	18	48959509	48969321
NONHSAG053677.2	2.25449	RA	6.89438e-07	9	133019428	133021175
NONHSAG001290.2	2.25365	RA	0.00184332	1	45206731	45218044
NONHSAG039063.2	2.25347	RA	3.67187e-05	4	147487970	147496062
NONHSAG020486.2	2.2534	RA	0.00533038	17	2043474	2044968
NONHSAG073162.1	2.25032	RA	0.00160464	17	44777950	44780579
NONHSAG017426.2	2.24812	RA	0.000528796	15	74600431	74602246
NONHSAG002615.2	2.24736	RA	8.16869e-05	1	121389264	121395862
NONHSAG009662.2	2.2438	RA	8.85148e-08	11	114306708	114309729
NONHSAG054692.2	2.24212	RA	7.09211e-07	X	70163841	70165206
NONHSAG073658.1	2.23924	RA	8.79587e-06	17	40348048	40350539
NONHSAG031058.2	2.23736	RA	0.0295714	2	241844088	241846517
NONHSAG008499.2	2.23629	RA	0.000408486	11	61955935	61958838
NONHSAG026308.2	2.23615	RA	0.00180342	19	50480586	50509897
NONHSAG032115.2	2.23115	RA	0.000390508	20	57384159	57393066
NONHSAG049580.2	2.22881	RA	1.28362e-09	8	12578305	12581289
NONHSAG081942.1	2.21615	RA	0.000144456	20	38233250	38233799
NONHSAG003930.1	2.21543	RA	0.00273655	1	201476368	201604904
NONHSAG098802.1	2.20727	RA	4.86755e-12	8	47510822	47512142
NONHSAG035335.2	2.20526	RA	0.00205211	3	64684719	65113835
NONHSAG056898.1	2.19633	RA	1.61446e-15	1	159000101	159014685
NONHSAG026311.2	2.19597	RA	0.047053	19	50490326	50500301
NONHSAG048915.1	2.19495	RA	0.00086732	7	137848185	137849383
NONHSAG037434.1	2.18991	RA	0.00232904	4	8365859	8367485
NONHSAG003416.2	2.17847	RA	0.000270353	1	169588853	169603095
NONHSAG037208.2	2.1772	RA	3.1905e-05	4	512638	535971
NONHSAG045503.2	2.17689	RA	0.000238518	6	170147105	170151139
NONHSAG099272.1	2.1692	RA	0.00516187	8	2205414	2217643
NONHSAG017221.1	2.16705	RA	8.11899e-05	15	66707270	66707536
NONHSAG040980.2	2.16555	RA	0.00029695	5	88883327	89501451
NONHSAG046888.2	2.15659	RA	0.00687281	7	6677454	6678378
NONHSAG010550.1	2.15623	RA	0.00367963	12	13219762	13221308
NONHSAG072217.1	2.15558	RA	0.00108727	16	67006671	67009481
NONHSAG067878.1	2.15194	RA	0.000726253	13	27263409	27268653
NONHSAG001048.2	2.14746	RA	0.00492307	1	36323733	36329221
NONHSAG001284.2	2.14554	RA	0.000621091	1	44816832	44817773
NONHSAG002861.2	2.14543	RA	6.5347e-05	1	150564620	150572853
NONHSAG005169.2	2.13975	RA	0.000126487	10	7533206	7548375
NONHSAG017425.2	2.13835	RA	6.00559e-07	15	74600362	74601566
NONHSAG101142.1	2.13509	RA	2.17215e-09	9	3691997	3692823
NONHSAG035954.2	2.13222	RA	0.000564476	3	125827237	125916466
NONHSAG031087.2	2.12903	RA	0.00851048	20	653600	658407
NONHSAG022117.1	2.12787	RA	0.000112851	17	47308233	47316621
NONHSAG027602.2	2.12436	RA	0.0331802	2	43092177	43094322
NONHSAG085173.1	2.11383	RA	1.02917e-07	3	175809763	175810552
NONHSAG030222.2	2.10529	RA	0.00303886	2	200824672	200827338
NONHSAG010286.1	2.10472	RA	2.90843e-05	12	6387276	6391856
NONHSAG065830.1	2.1036	RA	0.0230839	12	130956383	130958031
NONHSAG060766.1	2.1021	RA	0.00237033	10	102110474	102112923
NONHSAG006955.1	2.09902	RA	0.0055706	10	119232725	119304579
NONHSAG074546.1	2.08625	RA	0.000190169	18	3052395	3066451
NONHSAG033944.1	2.08582	RA	0.0320434	22	39317231	39320713
NONHSAG006988.2	2.08493	RA	8.52497e-05	10	119035048	119080884
NONHSAG024749.2	2.08454	RA	0.00181805	19	9756151	9756863
NONHSAG023639.2	2.08389	RA	0.0237052	18	31724197	31726956
NONHSAG018173.1	2.08261	RA	5.15407e-05	16	501403	503461
NONHSAG097270.1	2.08135	RA	0.00533038	7	113634903	113642868
NONHSAG079324.1	2.08063	RA	3.40145e-06	2	197488480	197490686
NONHSAG025765.1	2.0798	RA	6.71568e-05	19	39369196	39384748
NONHSAG007640.2	2.07746	RA	0.00129563	11	10302241	10304843
NONHSAG091006.1	2.07125	RA	0.00785729	5	64611878	64617361
NONHSAG066655.1	2.0682	RA	0.00543946	12	104418110	104421697
NONHSAG008481.2	2.06654	RA	7.72606e-05	11	61539515	61542259
NONHSAG077521.1	2.06595	RA	0.00278462	2	85742665	85770710
NONHSAG052817.2	2.06564	RA	0.000722399	9	91119061	91199429
NONHSAG044119.2	2.05752	RA	0.000435547	6	73263214	73301401
NONHSAG101358.1	2.05695	RA	0.000162946	9	64930519	64973039
NONHSAG037521.2	2.05606	RA	0.000351778	4	13766872	13841073
NONHSAG033183.2	2.05501	RA	0.00961967	22	17036569	17060825
NONHSAG102136.1	2.05317	RA	0.000259389	9	91851621	91852942
NONHSAG026381.2	2.05239	RA	0.0114367	19	51694209	51712387
NONHSAG027518.2	2.05027	RA	0.000994799	2	38539980	38543388
NONHSAG049758.1	2.04612	RA	0.00791056	8	23120443	23121615
NONHSAG007623.2	2.03924	RA	0.00834552	11	9580905	9581216
NONHSAG022821.2	2.0366	RA	0.0014091	17	76538109	76553584
NONHSAG001722.2	2.03539	RA	0.000490248	1	64972224	65002476
NONHSAG031843.2	2.03371	RA	0.00666961	20	44714873	44727810
NONHSAG000910.2	2.0328	RA	0.00779199	1	31642594	31660162
NONHSAG062692.1	2.02973	RA	0.00165084	11	19310817	19311802
NONHSAG039497.1	2.0296	RA	0.0130146	4	185505246	185546915
NONHSAG045497.2	2.02751	RA	0.000846603	6	170046022	170052271
NONHSAG020183.2	2.02197	RA	0.000154183	16	85142681	85168972
NONHSAG004261.2	2.02154	RA	0.000354453	1	213817226	213988508
NONHSAG050407.2	2.0202	RA	2.70675e-05	8	66170300	66172414
NONHSAG005084.2	2.01935	RA	1.40908e-06	10	4993332	4997381
NONHSAG022824.2	2.01751	RA	3.28288e-08	17	76549950	76550826
NONHSAG017785.2	2.01729	RA	0.000377956	15	87859752	87862356
NONHSAG049247.2	2.01309	RA	0.000621968	7	155286320	155299003
NONHSAG026507.2	2.00831	RA	0.00241203	19	54249430	54250043
NONHSAG012055.2	2.00563	RA	0.000585385	12	100156356	100199845
NONHSAG079914.1	2.00367	RA	0.0321793	2	60402320	60403736
NONHSAG006443.2	2.00216	RA	0.000630608	10	87491541	87504788
NONHSAG063455.1	2.00119	RA	0.000325237	11	61525707	61526602
NONHSAG015357.2	1.99649	RA	0.000175204	14	70809879	70816870
NONHSAG036510.2	1.99308	RA	0.000236543	3	158732262	158784070
NONHSAG035335.1	1.98905	RA	0.000209991	3	64670395	65050250
NONHSAG017566.1	1.98258	RA	0.000654706	15	78832768	78841546
NONHSAG098912.1	1.98225	RA	0.000135304	8	74499049	74504595
NONHSAG072389.1	1.98175	RA	0.00047118	16	4163926	4168549
MIR17HG	1.97633	RA	0.00276082	13	91347819	91354575
NONHSAG033979.1	1.97458	RA	0.0153175	22	40428335	40432581
NONHSAG029648.2	1.97187	RA	0.000342034	2	159923938	159935967
NONHSAG021404.2	1.97104	RA	0.00447019	17	30576463	31093258
NONHSAG067779.1	1.96877	RA	0.0153616	13	110174709	110307109
NONHSAG028386.1	1.9674	RA	0.00309779	2	85774742	85788616
NONHSAG017156.1	1.96404	RA	0.000843803	15	64736857	64747435
LINC00672	1.96378	RA	0.00123247
NONHSAG104215.1	1.96331	RA	0.000276883	X	52920093	52925593
NONHSAG037441.2	1.9614	RA	0.000726109	4	8493264	8496275
NONHSAG017628.2	1.95883	RA	0.0153616	15	81324413	81419156
NONHSAG049833.1	1.9576	RA	0.000831478	8	27449474	27455057
NONHSAG009782.1	1.95674	RA	0.00884827	11	118661973	118665346
NONHSAG002975.2	1.95624	RA	0.00103902	1	153533602	153535116
NONHSAG021253.2	1.95528	RA	4.04611e-05	17	27350231	27353832
NONHSAG035403.2	1.95451	RA	0.00134405	3	71584548	71587409
NONHSAG030589.2	1.95235	RA	0.00974973	2	219493633	219498733
PGM5-AS1	1.95201	RA	5.06867e-05	9	68355163	68357866
NONHSAG024460.1	1.95093	RA	0.000535908	19	3009569	3028917
NONHSAG000270.2	1.94909	RA	0.00676493	1	7701704	7704895
NONHSAG012015.2	1.9488	RA	0.000226034	12	97430632	97565035
NONHSAG030915.2	1.94787	RA	1.62927e-06	2	237516833	237517509
LINC00174	1.94786	RA	6.48447e-05	7	66376043	66400408
NONHSAG021181.2	1.947	RA	0.000336509	17	20868432	21002276
NONHSAG034123.1	1.9466	RA	0.0014089	22	45312200	45405493
NONHSAG037385.1	1.94602	RA	0.0229852	4	5822510	5828588
NONHSAG003232.2	1.93739	RA	0.00061694	1	161021411	161033246
NONHSAG006735.2	1.93571	RA	0.0404566	10	101819040	101829564
NONHSAG031749.2	1.93542	RA	0.000755908	20	38420587	38435375
NONHSAG033903.2	1.93356	RA	0.0206586	22	38081572	38089262
NONHSAG062693.1	1.93007	RA	0.00159868	11	19314000	19341987
NONHSAG028385.1	1.92961	RA	0.0066613	2	85763510	85766100
NONHSAG050506.2	1.91932	RA	0.0152391	8	73061423	73063205
NONHSAG015311.2	1.91681	RA	0.00349296	14	68887784	68888084
NONHSAG015514.2	1.91541	RA	0.00619756	14	76212987	76214343
NONHSAG052408.2	1.91281	RA	0.041174	9	62798854	62801371
NONHSAG076216.1	1.91214	RA	8.5162e-07	19	49805475	49806643
NONHSAG024697.1	1.90839	RA	0.00767483	19	8483418	8503964
NONHSAG076619.1	1.90383	RA	0.0116303	19	55632920	55640649
NONHSAG012130.1	1.9019	RA	9.71012e-05	12	104343979	104359481
NONHSAG011790.2	1.90153	RA	0.000696391	12	79934900	79940668
NONHSAG083574.1	1.90121	RA	0.00584999	22	19291780	19351456
NONHSAG017564.1	1.90049	RA	0.0014091	15	78775761	78781098
NONHSAG057472.1	1.89756	RA	0.00186553	1	8013593	8026263
NONHSAG023765.2	1.89545	RA	0.0181964	18	44676167	44680172
NONHSAG026691.1	1.89462	RA	4.99789e-05	19	58379903	58400442
NONHSAG020815.2	1.89437	RA	0.00517809	17	10320391	10625540
LINC00327	1.89356	RA	7.9752e-05
NONHSAG088384.1	1.8923	RA	0.0143818	4	82344875	82345540
NONHSAG002600.2	1.89074	RA	0.00303886	1	119909254	119910613
NONHSAG010368.2	1.88974	RA	0.000121697	12	7129078	7131199
NONHSAG020103.1	1.88751	RA	0.00834552	16	81698958	81700879
NONHSAG081588.1	1.88537	RA	0.00248139	20	49568120	49572310
NONHSAG044234.2	1.88529	RA	0.000867983	6	82368436	82370847
NONHSAG083977.1	1.87744	RA	0.00550828	22	35563615	35587836
NONHSAG025771.2	1.87602	RA	0.00628329	19	38935335	38938632
NONHSAG008759.2	1.87361	RA	0.000158164	11	66677805	66681517
NONHSAG021430.2	1.87002	RA	0.0272573	17	31034495	31059121
NONHSAG041943.2	1.86985	RA	0.0180695	5	150608427	150615355
NONHSAG016852.2	1.8693	RA	0.00165808	15	49652138	49656232
NONHSAG000727.2	1.86786	RA	0.00573963	1	25302737	25305152
NONHSAG047795.2	1.8663	RA	0.0137163	7	64877784	64879758
NONHSAG026604.2	1.86559	RA	0.00817616	19	55696224	55705130
NONHSAG025343.2	1.85876	RA	0.0221201	19	23255052	23274248
NONHSAG011594.2	1.8574	RA	0.00332153	12	67678393	67692581
NONHSAG002859.2	1.85455	RA	3.74972e-05	1	150548563	150558474
NONHSAG006282.2	1.85257	RA	0.0337678	10	76558349	76560994
NONHSAG008611.1	1.85115	RA	0.00161628	11	64120892	64125003
NONHSAG031885.2	1.8509	RA	0.00161628	20	46200315	46212517
NONHSAG074232.1	1.85045	RA	0.0369904	17	49851392	49864007
NONHSAG031596.2	1.84766	RA	3.23489e-05	20	32186476	32188854
NONHSAG008203.2	1.84665	RA	0.000113558	11	46343955	46371090
NONHSAG011944.2	1.84627	RA	0.00142297	12	94277757	94282844
NONHSAG019001.2	1.84265	RA	0.00559383	16	28862165	28863340
NONHSAG006947.2	1.84121	RA	0.000759944	10	116828224	116850206
NONHSAG003553.2	1.84054	RA	0.000138859	1	176843243	176845595
NONHSAG103181.1	1.83848	RA	0.00882033	9	131278611	131281921
NONHSAG090759.1	1.83759	RA	0.00671869	5	765242	785687
NONHSAG087738.1	1.83549	RA	0.0100806	4	109692003	109692703
NONHSAG002436.1	1.82971	RA	0.00626192	1	113041687	113042948
NONHSAG059593.1	1.82805	RA	0.00384637	1	173213373	173223529
NONHSAG018518.1	1.82782	RA	2.91721e-05	16	8806824	8809490
NONHSAG022976.2	1.82692	RA	1.00994e-05	17	81110482	81112960
NONHSAG054606.2	1.81761	RA	0.00195899	X	56290036	56299548
NONHSAG093675.1	1.81389	RA	0.0082885	6	141463226	141472229
NONHSAG014500.2	1.81266	RA	0.0009955	14	23512771	23571796
NONHSAG087359.1	1.81115	RA	0.0364572	4	5814008	5829036
NONHSAG016574.1	1.81047	RA	0.000528063	15	40331470	40366005
NONHSAG009880.1	1.81026	RA	0.0267167	11	122011860	122234470
NONHSAG057562.1	1.80867	RA	0.0184466	1	20069149	20084495
NONHSAG010904.2	1.80769	RA	0.0122496	12	39546879	39550141
NONHSAG061995.1	1.8061	RA	7.34536e-05	10	38348316	38351523
NONHSAG093764.1	1.80324	RA	0.00626192	6	158943873	158949182
NONHSAG047846.2	1.79819	RA	0.0113458	7	66511555	66545066
NONHSAG009876.2	1.79728	RA	0.00147613	11	122028282	122422872
NONHSAG016818.1	1.79638	RA	0.017943	15	48477047	48483888
NONHSAG024557.1	1.79309	RA	0.0305606	19	5215377	5220027
NONHSAG023168.1	1.79277	RA	0.00794767	18	687672	712650
NONHSAG025979.1	1.7914	RA	0.0270348	19	44750630	44752527
NONHSAG084947.1	1.79122	RA	0.00359614	3	129456331	129459636
NONHSAG000560.2	1.79015	RA	0.000147903	1	20088591	20091607
NONHSAG025849.1	1.78931	RA	4.16959e-05	19	41309977	41314337
NONHSAG043059.2	1.78876	RA	0.00011298	6	14229869	14608323
NONHSAG054754.2	1.78738	RA	0.0162992	X	72150883	72153285
NONHSAG049629.2	1.78661	RA	0.00439641	8	17223541	17225779
NONHSAG076055.1	1.78361	RA	0.000647795	19	24078480	24080669
MIR100HG	1.78343	RA	3.71348e-11
NONHSAG039008.2	1.78216	RA	0.0159035	4	143911513	143912053
NONHSAG005385.2	1.77842	RA	0.000726164	10	22209783	22254049
NONHSAG026993.2	1.77713	RA	0.0243657	2	10878421	10887837
NONHSAG053813.2	1.77571	RA	0.045199	9	136800308	136808849
NONHSAG016434.2	1.77307	RA	2.12191e-05	15	31475403	31478502
NONHSAG021826.2	1.77245	RA	0.0278934	17	42509783	42511519
NONHSAG043870.2	1.7722	RA	0.00124012	6	46097092	46130016
NONHSAG017168.2	1.77212	RA	3.74791e-06	15	64745878	64748218
NONHSAG039358.2	1.77208	RA	0.00681918	4	173507475	173513348
NONHSAG001920.2	1.77184	RA	0.00523675	1	81992875	81996530
NONHSAG001701.2	1.77166	RA	0.028142	1	63487973	63518255
NONHSAG046735.2	1.7708	RA	0.00128511	7	520297	525390
NONHSAG003043.1	1.76914	RA	0.00346384	1	155006416	155007711
NONHSAG092971.1	1.76882	RA	0.000173328	6	11152573	11187138
NONHSAG011680.2	1.76827	RA	0.00748242	12	71793854	71799627
NONHSAG006421.2	1.76665	RA	0.00198551	10	86750970	86756638
NONHSAG015878.2	1.76656	RA	0.00608452	14	99971813	100144235
TPT1-AS1	1.76434	RA	1.62414e-06	13	45341344	45391483
NONHSAG040784.2	1.76186	RA	4.37258e-05	5	77086766	77184279
NONHSAG035002.1	1.76068	RA	0.0435242	3	47867401	47872618
NONHSAG011928.2	1.75879	RA	0.0404754	12	93542462	93571768
NONHSAG007670.1	1.75838	RA	0.0236164	11	11984652	12030177
NONHSAG025648.2	1.75832	RA	0.00841791	19	36294500	36321358
NONHSAG047504.2	1.75769	RA	0.022901	7	44982589	44987990
NONHSAG006737.2	1.75646	RA	0.000340428	10	101836295	101839275
NONHSAG092170.1	1.75513	RA	0.000125282	5	66336265	66337123
NONHSAG027221.1	1.75436	RA	5.51538e-05	2	24150154	24223690
NONHSAG065653.1	1.75384	RA	0.00533038	12	98603850	98606372
NONHSAG015732.2	1.75251	RA	0.0217801	14	91752855	91760207
NONHSAG103418.1	1.75043	RA	0.000906447	X	54595869	54621834
LINC00265	1.74874	RA	0.000151506	7	39733567	39794623
NONHSAG052497.2	1.74815	RA	0.0358423	9	68426842	68429370
NONHSAG070861.1	1.74644	RA	0.0493019	15	74598918	74599397
NONHSAG003293.1	1.74495	RA	0.00883741	1	162577552	162598177
NONHSAG051493.2	1.74429	RA	0.00927255	8	143437671	143465768
NONHSAG009142.2	1.742	RA	0.000790315	11	76800363	76804555
NONHSAG006679.1	1.74096	RA	0.0170853	10	102133206	102154988
NONHSAG018135.2	1.7409	RA	3.21555e-06	15	101751031	101798567
NONHSAG093982.1	1.73958	RA	0.00349296	6	14499209	14501267
NONHSAG041679.2	1.73699	RA	0.0015691	5	138555335	138557279
NONHSAG023787.2	1.73693	RA	0.000892735	18	46667821	46676866
NONHSAG041716.1	1.73587	RA	0.000639968	5	139452441	139493707
NONHSAG045479.2	1.73563	RA	0.0184951	6	169418811	169446294
NONHSAG058015.1	1.73419	RA	0.0396779	1	109087970	109090858
NONHSAG095926.1	1.73396	RA	0.0151125	6	159614329	159630314
NONHSAG041579.2	1.73327	RA	0.00393575	5	134427956	134492520
NONHSAG024706.1	1.73256	RA	0.0107812	19	8594692	8595346
BAIAP2-AS1	1.73059	RA	2.89509e-08	17	81029132	81034719
NONHSAG039643.1	1.73016	RA	0.00720913	5	710474	732786
NONHSAG030059.2	1.72986	RA	0.00563642	2	187003219	187554663
NONHSAG032723.2	1.72777	RA	0.00684915	21	33897606	33899859
NONHSAG031617.2	1.72767	RA	0.00755403	20	32854573	32858751
NONHSAG006570.2	1.72501	RA	0.00152547	10	94612286	94613904
NONHSAG007726.2	1.7237	RA	0.0148364	11	14892206	14899344
NONHSAG037900.2	1.72312	RA	0.000236032	4	48852007	48860203
NONHSAG003955.2	1.72281	RA	0.000460893	1	202227202	202238962
NONHSAG011353.2	1.71943	RA	0.000232514	12	56116589	56117831
NONHSAG020719.1	1.719	RA	0.0118458	17	7476141	7480050
NONHSAG005903.2	1.71838	RA	0.0243507	10	50623978	50642445
NONHSAG091083.1	1.71699	RA	0.000234432	5	83049375	83050964
NONHSAG047240.2	1.71675	RA	0.0258539	7	29636410	29637924
NONHSAG070454.1	1.71598	RA	0.0484162	15	75678547	75680752
NONHSAG024748.2	1.71556	RA	0.028887	19	9730852	9735909
NONHSAG003192.2	1.71528	RA	0.00597043	1	159854053	159886723
NONHSAG047479.1	1.71463	RA	0.00858786	7	44212007	44223746
NONHSAG021942.2	1.71386	RA	0.0107401	17	44733196	44737004
NONHSAG038476.2	1.71373	RA	0.000132725	4	98871684	98874735
NONHSAG062893.1	1.70956	RA	0.0305618	11	66599935	66600456
NONHSAG010486.1	1.70917	RA	0.0419529	12	10705974	10712295
NONHSAG035911.2	1.70797	RA	0.0116679	3	123491556	123492833
NONHSAG055362.2	1.7064	RA	0.0235678	X	134861947	134868147
NONHSAG052966.2	1.70616	RA	5.08144e-05	9	96687056	96773970
NONHSAG029458.2	1.70251	RA	0.00688796	2	143938067	143938606
TTC28-AS1	1.69944	RA	2.27405e-05	22	27919375	28002681
NONHSAG099527.1	1.69654	RA	0.00407055	8	69129554	69134243
NONHSAG041600.2	1.69632	RA	0.0088259	5	135033381	135358219
NONHSAG027587.2	1.69584	RA	0.000718619	2	42792335	42827593
NONHSAG012312.2	1.68379	RA	0.00533038	12	111812048	111814392
NONHSAG033084.2	1.67755	RA	0.000162461	21	45506109	45509168
NONHSAG003414.2	1.67703	RA	0.0170972	1	169489189	169490247
NONHSAG057344.1	1.67679	RA	0.0262955	1	236943992	236945933
NONHSAG068947.1	1.67652	RA	0.0484541	14	91241843	91252211
NONHSAG018224.2	1.67505	RA	0.00280139	16	975760	981596
NONHSAG040370.2	1.6732	RA	1.46474e-05	5	53109841	53115127
NONHSAG067216.1	1.67276	RA	9.90728e-05	13	95744725	95745765
NONHSAG073678.1	1.67144	RA	0.000347411	17	42519148	42522866
NONHSAG024180.2	1.67049	RA	0.0120739	18	75403163	75468876
FAM66C	1.66916	RA	0.00745167	12	8180208	8201000
NONHSAG071843.1	1.66866	RA	0.0128177	16	78123242	78124332
NONHSAG002554.2	1.66735	RA	0.0379877	1	117527338	117528869
NONHSAG027647.2	1.66598	RA	0.026609	2	45648474	45651149
NONHSAG012899.2	1.66431	RA	0.0120612	13	19601913	19631935
NONHSAG024244.2	1.66406	RA	0.0454916	18	79576031	79598433
NONHSAG017350.1	1.66356	RA	0.0170853	15	72752493	72755034
NONHSAG020959.1	1.66295	RA	0.00588479	17	16344890	16351608
NONHSAG002552.2	1.66273	RA	0.00172447	1	117421309	117423695
NONHSAG020717.1	1.66202	RA	0.025328	17	7467678	7469350
NONHSAG075996.1	1.65959	RA	0.000125744	19	13926261	13927807
NONHSAG027812.1	1.65912	RA	0.0377548	2	55863504	55874517
HCG11	1.65845	RA	1.06665e-08	6	26521705	26527384
NONHSAG065774.1	1.65716	RA	0.0445846	12	123411705	123450587
NONHSAG028730.2	1.65649	RA	0.0247571	2	101271231	101274158
NONHSAG049909.2	1.6561	RA	0.0477821	8	30733602	30739330
CD27-AS1	1.65409	RA	9.50512e-05
NONHSAG027787.1	1.65276	RA	0.00405721	2	54974440	54975786
NONHSAG076074.1	1.64552	RA	0.0202042	19	30553955	30558058
NONHSAG007592.1	1.64351	RA	0.0111257	11	8700856	8702284
NONHSAG009993.2	1.64335	RA	0.0185879	11	126340957	126355588
NONHSAG031976.2	1.64303	RA	0.0487915	20	49276797	49295738
NONHSAG002891.2	1.64292	RA	0.0204246	1	151124620	151125542
NONHSAG036383.2	1.64292	RA	0.000353029	3	150463031	150466431
NONHSAG047572.1	1.64218	RA	0.00642115	7	50599285	50611161
NONHSAG003298.2	1.64045	RA	0.00531715	1	162782110	162786572
NONHSAG023081.2	1.63752	RA	0.0207028	17	82242666	82245591
NONHSAG003123.1	1.63585	RA	0.0114367	1	156479645	156481486
NONHSAG063408.1	1.63514	RA	0.0166088	11	43865867	43877502
NONHSAG034014.2	1.63328	RA	0.00968011	22	41551748	41560881
NONHSAG035873.2	1.63036	RA	0.000189041	3	120489754	120511449
NONHSAG041723.2	1.62999	RA	0.0014089	5	140157319	140174023
NONHSAG020701.1	1.62824	RA	0.00764597	17	7191581	7197254
NONHSAG022975.1	1.62458	RA	2.49552e-08	17	79078885	79083172
NONHSAG096880.1	1.62448	RA	0.0477908	7	879789	886547
NONHSAG000642.2	1.62379	RA	0.02238	1	23020146	23088434
NONHSAG008792.2	1.62342	RA	0.0012593	11	67352532	67359395
NONHSAG013555.1	1.62117	RA	0.00420098	13	52026502	52126500
NONHSAG012565.1	1.61794	RA	0.00593405	12	122501211	122506527
NONHSAG081548.1	1.61677	RA	0.0124134	20	44585113	44624312
NONHSAG047842.2	1.61583	RA	0.0166488	7	66493686	66495596
NONHSAG043614.2	1.6155	RA	0.00934038	6	33631316	33633637
NONHSAG084068.1	1.61479	RA	4.83416e-05	22	49929561	49935538
NONHSAG085559.1	1.61424	RA	0.0460021	3	65029942	65038997
NONHSAG034492.2	1.61349	RA	0.0371239	3	14144722	14165978
NONHSAG025601.2	1.61088	RA	0.02238	19	35747056	35753415
NONHSAG027855.2	1.60889	RA	0.0219599	2	60394856	60401227
NONHSAG062644.1	1.60845	RA	0.0417683	11	8684891	8685672
GAS5	1.60768	RA	2.45015e-07
NONHSAG017166.2	1.60475	RA	0.0246415	15	64701247	64719602
NONHSAG040547.2	1.60398	RA	0.0492862	5	66347761	66440488
C1RL-AS1	1.59744	RA	0.00296429	12	7108307	7121851
NONHSAG036913.2	1.59692	RA	0.0128798	3	186579475	186772986
SNHG3	1.59612	RA	0.000118034
NONHSAG006467.2	1.59467	RA	0.0215467	10	88583326	88584970
NONHSAG017470.1	1.59306	RA	0.00131171	15	75660495	75661925
NONHSAG017164.2	1.59233	RA	0.028142	15	64695040	64695594
NONHSAG007315.1	1.59227	RA	0.00631952	11	499896	507195
NONHSAG001118.2	1.59214	RA	0.0419411	1	39521644	39559727
NONHSAG052760.2	1.59106	RA	0.032487	9	88384877	88389187
NONHSAG083687.1	1.59084	RA	0.0105087	22	32652416	32820577
NONHSAG018565.2	1.5888	RA	0.0201962	16	10441609	10444684
NONHSAG054811.1	1.58874	RA	0.00823296	X	74264785	74269380
NONHSAG022588.2	1.58755	RA	0.00237033	17	68205488	68207493
NONHSAG064667.1	1.58708	RA	0.0192362	12	32782688	32784726
NONHSAG012837.2	1.58626	RA	0.00393756	12	132950049	132952155
NONHSAG044227.2	1.58378	RA	0.0019597	6	81843783	82101688
NONHSAG098922.1	1.58129	RA	0.0133004	8	76963889	76967262
NONHSAG027720.1	1.58003	RA	0.00442743	2	48600498	48602289
NONHSAG025264.2	1.5774	RA	0.00259012	19	21444240	21463908
NONHSAG040787.2	1.57541	RA	0.0394012	5	77427426	77429807
NONHSAG003413.2	1.57365	RA	0.0483642	1	169486114	169489176
NONHSAG024993.2	1.5722	RA	0.00606776	19	15379075	15381193
NONHSAG025530.1	1.57124	RA	0.0180213	19	35166997	35168486
NONHSAG047257.1	1.56896	RA	0.0265599	7	30423845	30452157
NONHSAG019112.1	1.56693	RA	0.0206538	16	30662037	30667733
NONHSAG033641.1	1.56566	RA	0.0218342	22	29832817	29876321
NONHSAG030239.2	1.56514	RA	0.000826197	2	201173567	201178562
NONHSAG022317.2	1.5647	RA	0.00693989	17	58006673	58026637
NONHSAG043283.2	1.5647	RA	0.0464019	6	27401882	27403902
NONHSAG093513.1	1.56402	RA	0.0192362	6	111309202	111313517
NONHSAG053500.2	1.56094	RA	0.00749475	9	127816065	127822521
NONHSAG072094.1	1.56015	RA	0.0128177	16	29686348	29698391
NONHSAG032238.2	1.55917	RA	0.00274594	20	62572670	62573384
NONHSAG083689.1	1.55906	RA	0.0155242	22	32836705	32865634
NONHSAG099491.1	1.55887	RA	0.0201351	8	61578161	61579898
NONHSAG000093.2	1.5575	RA	0.00829659	1	1354727	1358079
NONHSAG101214.1	1.55645	RA	0.00124979	9	19375450	19375996
NONHSAG024937.1	1.55517	RA	0.000907132	19	14093839	14117101
NONHSAG016258.2	1.55444	RA	0.0141228	15	22773096	22776199
ZFAS1	1.55035	RA	3.52493e-05	20	49278177	49289258
NONHSAG008588.1	1.54816	RA	0.000707433	11	63944168	63946364
NONHSAG023342.1	1.54757	RA	0.00331442	18	9947590	9951350
NONHSAG053389.2	1.54632	RA	0.0330821	9	123338314	123340131
NONHSAG103419.1	1.54481	RA	0.00349296	X	54631340	54646273
NONHSAG016815.2	1.53926	RA	0.026978	15	48134630	48136775
NONHSAG017175.2	1.53792	RA	0.0156407	15	64952057	64956157
NONHSAG096783.1	1.53577	RA	0.0360441	7	151240398	151240972
NONHSAG018440.1	1.53314	RA	0.0425482	16	4385870	4387819
NONHSAG046887.2	1.53238	RA	0.00149456	7	6663973	6711502
NONHSAG029187.2	1.52936	RA	0.0422234	2	127388108	127405848
NONHSAG065543.1	1.52843	RA	0.0342352	12	68649563	68660520
SNAI3-AS1	1.52784	RA	0.0157631	16	88663372	88687188
NONHSAG049104.2	1.52708	RA	0.00205648	7	149773207	149776041
NONHSAG098465.1	1.52564	RA	0.00103648	7	150980026	150984359
NONHSAG002234.2	1.52529	RA	0.0401796	1	101150551	101175838
NONHSAG052816.2	1.5226	RA	0.0290533	9	91104854	91118274
NONHSAG023082.2	1.52162	RA	0.0210957	17	82249066	82251827
NONHSAG093518.1	1.52045	RA	0.0191723	6	111661364	111668275
NONHSAG043735.2	1.51908	RA	0.038748	6	39881803	39900071
NONHSAG009627.1	1.51524	RA	0.0476571	11	112139939	112233257
NONHSAG008776.1	1.51403	RA	0.0377658	11	66840752	66842325
NONHSAG021262.2	1.51356	RA	0.0175134	17	27623534	27626435
NONHSAG000932.2	1.51275	RA	0.0279947	1	32193200	32200357
NONHSAG034044.2	1.50945	RA	0.000820634	22	42090885	42137606
NONHSAG034519.2	1.50943	RA	0.0216887	3	15254184	15264494
NONHSAG026976.2	1.50822	RA	0.0129192	2	10039091	10043500
PAXBP1-AS1	1.50742	RA	0.0157924	21	32728113	32743122
NONHSAG055620.1	1.50625	RA	0.0275827	X	154354849	154357244
NONHSAG003920.2	1.50609	RA	0.00317064	1	201355414	201356778
NONHSAG052344.2	1.50459	RA	0.0355053	9	41479955	41480553
NONHSAG010455.2	1.50139	RA	0.0375308	12	9658566	9662086
NONHSAG028731.2	1.50101	RA	0.00933484	2	101275622	101289055
NONHSAG003421.2	1.50079	RA	0.00120041	1	169855853	169873332
NONHSAG077446.1	1.50071	RA	0.043746	2	70013222	70017626
NONHSAG031169.2	1.49942	RA	0.0358423	20	4023734	4024603
NONHSAG017423.2	1.49904	RA	0.028101	15	74605365	74606399
NONHSAG097371.1	1.49874	RA	0.0318734	7	137849747	137852653
NONHSAG022898.1	1.49788	RA	0.0470035	17	76670130	76778355
NONHSAG012761.2	1.49774	RA	0.0248398	12	130976785	130979346
NONHSAG003034.2	1.49573	RA	0.040174	1	154951636	154955937
NONHSAG064631.1	1.49548	RA	0.0124193	12	27037099	27038960
NONHSAG012295.2	214.374	IVS	1.21912e-61	12	110936584	110958208
NONHSAG039432.2	210.261	IVS	1.29189e-101	4	181257744	181265099
NONHSAG017754.2	125.752	IVS	2.55226e-45	15	85352037	85366015
NONHSAG051152.2	96.6977	IVS	3.4503e-25	8	122700095	122736044
NONHSAG027391.2	60.3813	IVS	2.16804e-83	2	30343235	30404135
NONHSAG085488.1	50.5181	IVS	7.19613e-75	3	46857876	46863432
NONHSAG049819.2	44.4531	IVS	8.19569e-49	8	26865499	26867243
NONHSAG100248.1	40.5297	IVS	3.57561e-47	8	53508491	53510777
NONHSAG050229.2	37.0335	IVS	1.88124e-34	8	53493748	53495503
NONHSAG050228.2	36.6996	IVS	2.52217e-53	8	53394465	53483898
NONHSAG050227.2	34.8758	IVS	1.57761e-54	8	53388700	53390872
NONHSAG034962.1	33.9802	IVS	2.38754e-49	3	46795973	46854064
NONHSAG027390.2	32.1336	IVS	2.17146e-113	2	30332549	30361080
NONHSAG042220.2	29.5437	IVS	2.57095e-31	5	171723030	171737483
NONHSAG034962.2	27.0238	IVS	2.91761e-46	3	46754483	46812574
NONHSAG034966.2	26.2003	IVS	2.16683e-45	3	46835184	46846817
NONHSAG101388.1	24.2374	IVS	2.00318e-29	9	73470982	73471991
NONHSAG035852.2	23.7332	IVS	2.2668e-54	3	119666084	119668436
NONHSAG050230.2	22.1764	IVS	9.61754e-64	8	53514074	53523931
NONHSAG006159.2	19.1636	IVS	5.64201e-37	10	71472877	71474142
NONHSAG030006.2	19.0472	IVS	4.1411e-45	2	182052481	182056131
NONHSAG052535.1	18.3227	IVS	9.05697e-23	9	73477837	73480385
NONHSAG042868.2	17.9499	IVS	1.00893e-29	6	4341467	4347202
NONHSAG054355.2	16.5798	IVS	4.01858e-36	X	46314057	46327669
NONHSAG010125.2	16.2918	IVS	3.88805e-24	12	164663	166322
NONHSAG005935.2	15.8437	IVS	3.90545e-08	10	54864548	54869146
NONHSAG014496.2	15.0317	IVS	5.80549e-51	14	23412737	23435638
NONHSAG000181.2	14.6788	IVS	4.95331e-38	1	3059530	3068437
NONHSAG022639.2	14.4386	IVS	8.62579e-36	17	70184588	70227507
NONHSAG044767.2	14.2682	IVS	7.98557e-26	6	125578541	125749190
NONHSAG052573.2	13.5925	IVS	7.60079e-36	9	73449389	73455047
NONHSAG071955.1	13.5693	IVS	1.14537e-21	16	1947839	1948112
NONHSAG010126.2	12.5503	IVS	4.30911e-39	12	166855	182400
NONHSAG034368.2	12.1431	IVS	3.19668e-26	3	9249592	9257507
NONHSAG017937.2	11.8514	IVS	1.09014e-20	15	92580753	92600588
NONHSAG044751.2	11.7492	IVS	9.72761e-43	6	123389420	123510241
NONHSAG052293.1	11.6959	IVS	2.02983e-18	9	43102669	43113526
NONHSAG093582.1	10.8196	IVS	5.25303e-37	6	123481302	123513455
NONHSAG037930.2	10.7486	IVS	1.33462e-25	4	52440316	52551579
NONHSAG026803.2	10.3017	IVS	1.0005e-22	2	1496698	1543667
NONHSAG007221.2	10.2964	IVS	1.75451e-34	10	132511231	132518421
NONHSAG027393.2	10.2276	IVS	2.38754e-49	2	30689067	30697523
NONHSAG028806.1	10.1696	IVS	1.80488e-22	2	105413577	105470273
NONHSAG039364.2	10.1471	IVS	7.02057e-37	4	173694286	173698981
NONHSAG094638.1	10.0572	IVS	2.40141e-23	6	163102592	163111992
NONHSAG004266.2	9.88719	IVS	9.95927e-31	1	214254084	214279294
CRNDE	9.67417	IVS	8.79782e-28	16	54918862	54929189
NONHSAG034954.1	8.84058	IVS	8.42221e-22	3	46501146	46526713
NONHSAG003998.2	8.59495	IVS	5.17215e-25	1	203538134	203556062
NONHSAG028805.1	8.40919	IVS	3.88145e-20	2	105363088	105374177
NONHSAG027042.2	8.13673	IVS	7.49298e-10	2	13300685	13331595
NONHSAG004884.2	8.07763	IVS	3.62284e-23	1	245707151	245709431
NONHSAG028820.2	7.87846	IVS	2.187e-16	2	105363037	105378842
NONHSAG000069.1	7.50384	IVS	2.31973e-20	1	990412	991496
NONHSAG078934.1	7.12268	IVS	1.32192e-24	2	105359287	105388845
NONHSAG000185.2	7.0413	IVS	1.86205e-07	1	3312859	3313679
NONHSAG019499.1	7.03584	IVS	8.37528e-16	16	54923450	54927395
NONHSAG023605.2	6.98316	IVS	2.32034e-17	18	26907344	26910638
NONHSAG035250.1	6.97145	IVS	4.551e-22	3	57261832	57276951
NONHSAG019500.2	6.71977	IVS	6.0919e-30	16	54917938	54929641
NONHSAG036595.2	6.61962	IVS	2.63118e-20	3	167858724	167883383
NONHSAG053119.2	6.32567	IVS	5.25308e-42	9	106278391	106604870
NONHSAG004322.2	6.32493	IVS	9.54717e-10	1	219409274	219459445
NONHSAG042204.2	5.91377	IVS	2.60002e-09	5	170744864	170788650
NONHSAG100828.1	5.86731	IVS	7.49564e-20	8	124290950	124292982
NONHSAG014474.1	5.70036	IVS	1.01862e-23	14	23416517	23426300
NONHSAG012321.2	5.65237	IVS	3.64134e-22	12	111927017	111929017
NONHSAG039367.2	5.63732	IVS	9.15505e-14	4	173878221	173929526
NONHSAG062570.1	5.62847	IVS	2.33664e-15	10	132474969	132480040
NONHSAG071513.1	5.56623	IVS	9.57466e-28	16	14487076	14488680
NONHSAG072197.1	5.5025	IVS	1.43346e-24	16	58501248	58513618
ALDH1L1-AS2	5.41701	IVS	6.08132e-25	3	126180064	126210168
NONHSAG001587.1	5.30997	IVS	1.22181e-11	1	56701943	56724243
NONHSAG026564.2	5.19755	IVS	7.33103e-17	19	55158938	55184002
NONHSAG032291.2	5.14151	IVS	2.31909e-18	20	63484381	63487402
NONHSAG029965.2	5.1187	IVS	1.91421e-22	2	178723456	178727046
NONHSAG012506.1	5.06634	IVS	6.13365e-18	12	120655866	120657920
NONHSAG070530.1	5.00464	IVS	7.99194e-31	15	90074515	90078409
NONHSAG004481.2	4.98611	IVS	1.13238e-08	1	226535594	226542768
NONHSAG017938.2	4.97215	IVS	9.49792e-11	15	92592571	92596703
NONHSAG094478.1	4.87381	IVS	1.65696e-16	6	125759934	125790883
NONHSAG007942.1	4.78137	IVS	1.66278e-16	11	30001659	30003939
NONHSAG025048.1	4.77271	IVS	3.79374e-33	19	16688452	16770968
NONHSAG012505.1	4.76454	IVS	9.42046e-14	12	120639126	120650941
NONHSAG039365.2	4.76326	IVS	7.53798e-11	4	173699149	173735544
NONHSAG055531.1	4.74332	IVS	5.93261e-25	X	151969700	151985616
NONHSAG012320.2	4.73263	IVS	8.43148e-17	12	111924348	111926029
NONHSAG026539.1	4.73257	IVS	1.09698e-14	19	55155339	55161049
NONHSAG057595.1	4.71601	IVS	9.79019e-17	1	25692540	25696193
NONHSAG025529.1	4.67762	IVS	2.08823e-16	19	35136284	35137743
NONHSAG038779.2	4.66451	IVS	7.15137e-11	4	121031420	121033117
NONHSAG038780.2	4.65336	IVS	1.96547e-30	4	121033331	121035228
NONHSAG018980.2	4.51653	IVS	6.13365e-18	16	28284884	28292064
NONHSAG046912.2	4.48047	IVS	1.26673e-24	7	7640710	8004059
NONHSAG055530.1	4.45399	IVS	4.23871e-19	X	151959192	151963170
NONHSAG044756.1	4.45364	IVS	4.8449e-08	6	125237916	125252884
NONHSAG054377.1	4.44068	IVS	7.1204e-12	X	47085890	47087542
NONHSAG085742.1	4.38312	IVS	3.33939e-15	3	127554877	127563487
NONHSAG013696.2	4.32396	IVS	1.0272e-17	13	65941062	65977811
NONHSAG020229.2	4.31691	IVS	1.10571e-05	16	86716872	86741909
NONHSAG093362.1	4.27034	IVS	8.1497e-31	6	80355423	80356859
NONHSAG048088.2	4.18591	IVS	4.30465e-17	7	80670359	80672626
NONHSAG096464.1	4.17325	IVS	8.7149e-24	7	80662003	80664839
NONHSAG036682.2	4.14348	IVS	3.08646e-10	3	172709996	172726163
NONHSAG065347.1	4.1178	IVS	4.29824e-16	12	21917070	21941400
NONHSAG039616.2	4.0493	IVS	3.07985e-10	5	195777	196341
NONHSAG020909.2	3.99115	IVS	3.79406e-06	17	15275876	15279515
NONHSAG019606.2	3.90896	IVS	4.44244e-09	16	58513992	58515478
NONHSAG032440.2	3.88059	IVS	2.08823e-16	21	17500476	17512529
NONHSAG043752.2	3.87279	IVS	3.27281e-14	6	40878734	40999231
NONHSAG063898.1	3.7947	IVS	2.28648e-11	11	29991207	30000628
NONHSAG088700.1	3.78396	IVS	4.27337e-12	4	183760141	183765808
NONHSAG057578.1	3.74158	IVS	7.38809e-07	1	22413690	22416768
NONHSAG018121.2	3.70703	IVS	2.80852e-18	15	101489919	101492209
NONHSAG076393.1	3.66396	IVS	2.97678e-11	19	14548736	14560352
NONHSAG026117.2	3.56699	IVS	1.29366e-09	19	47289988	47297019
NONHSAG037168.1	3.50181	IVS	2.172e-10	3	197515433	197517115
NONHSAG041928.1	3.50112	IVS	2.30822e-08	5	149734389	149737067
NONHSAG029273.1	3.47664	IVS	6.19549e-21	2	131437622	131476404
NONHSAG035497.2	3.37558	IVS	5.45864e-11	3	83953643	84128579
NONHSAG093975.1	3.36949	IVS	3.6742e-23	6	13290017	13290490
NONHSAG032186.2	3.35999	IVS	1.2835e-07	20	60083503	60653918
NONHSAG029275.1	3.3508	IVS	1.50408e-11	2	131477497	131485050
NONHSAG004104.1	3.32035	IVS	1.8427e-08	1	207078058	207095300
NONHSAG034662.2	3.27313	IVS	7.8874e-11	3	29526250	29642809
NONHSAG004508.1	3.21952	IVS	5.12217e-08	1	227916239	227922055
NONHSAG049216.2	3.2173	IVS	3.32188e-09	7	153523214	153524215
NONHSAG026934.1	3.21019	IVS	2.25752e-16	2	8699962	8723922
NONHSAG026538.1	3.17357	IVS	1.86901e-14	19	55144576	55148979
NONHSAG040840.1	3.16812	IVS	5.53867e-06	5	79369094	79372702
NONHSAG071890.1	3.15887	IVS	4.72296e-16	16	84637443	84644112
NONHSAG002048.2	3.15077	IVS	1.17732e-20	1	90782537	90851760
NONHSAG104464.1	3.15061	IVS	2.26021e-05	X	122478651	122479181
NONHSAG001347.1	3.14394	IVS	1.46762e-18	1	47039405	47069942
NONHSAG042485.2	3.13941	IVS	0.000171704	5	181045734	181046362
NONHSAG028118.2	3.13287	IVS	1.81872e-17	2	70656783	70658325
NONHSAG055241.2	3.11997	IVS	9.70196e-10	X	122422001	122478288
NONHSAG101708.1	3.11197	IVS	2.60428e-14	9	127366769	127367397
NONHSAG013713.2	3.10426	IVS	4.22357e-09	13	68025864	68054018
NONHSAG017676.2	3.10075	IVS	0.000101323	15	82842493	82845640
NONHSAG032190.2	3.09302	IVS	9.90491e-15	20	60376691	60382837
NONHSAG090142.1	3.08363	IVS	4.91255e-06	5	36667716	36669958
NONHSAG041787.1	3.06641	IVS	1.03027e-07	5	141522542	141533760
NONHSAG001982.2	3.04738	IVS	3.27366e-06	1	86500292	86503672
NONHSAG007401.1	3.04213	IVS	6.24856e-15	11	1923876	1929145
NONHSAG041085.2	3.03979	IVS	6.6108e-10	5	96741078	96742698
NONHSAG081484.1	2.9951	IVS	1.30134e-13	20	34977006	34980971
KCNJ2-AS1	2.98701	IVS	2.26674e-13
NONHSAG030693.1	2.95711	IVS	0.000628943	2	228161014	228169044
NONHSAG018541.2	2.95529	IVS	0.0157437	16	9355587	9408119
NONHSAG018799.2	2.93161	IVS	9.314e-14	16	19760765	19766099
NONHSAG038589.2	2.93128	IVS	5.79687e-08	4	107863478	107989679
NONHSAG001535.1	2.92945	IVS	4.95545e-08	1	54604045	54608653
NONHSAG035851.2	2.92346	IVS	1.6633e-17	3	119663985	119668091
NONHSAG051415.2	2.91911	IVS	2.02743e-13	8	141124687	141129961
NONHSAG052469.2	2.90248	IVS	1.67577e-06	9	64603825	64638896
NONHSAG015016.2	2.90225	IVS	1.02947e-08	14	54684687	54687935
NONHSAG096690.1	2.8839	IVS	1.25088e-11	7	135165789	135169547
NONHSAG034776.2	2.87736	IVS	4.6941e-07	3	37745431	37861780
NONHSAG042396.2	2.86678	IVS	1.20914e-19	5	178234602	178235080
NONHSAG078438.1	2.86158	IVS	1.53771e-05	2	8721133	8722686
NONHSAG035723.2	2.84371	IVS	1.29952e-05	3	111896958	111900828
NONHSAG047574.2	2.80806	IVS	2.30993e-05	7	50641636	50643708
NONHSAG013374.2	2.80578	IVS	9.66769e-06	13	44075320	44137344
NONHSAG093151.1	2.77632	IVS	0.0190291	6	33724210	33724416
NONHSAG048777.1	2.77464	IVS	3.87042e-08	7	128849615	128853386
NONHSAG044628.2	2.7661	IVS	1.1387e-06	6	112225913	112306684
NONHSAG015310.1	2.76138	IVS	2.20379e-05	14	69349981	69351012
NONHSAG027819.2	2.758	IVS	8.95543e-07	2	55952157	56386171
NONHSAG035854.2	2.75428	IVS	8.93544e-05	3	119670763	119672338
NONHSAG024897.2	2.72909	IVS	1.23902e-09	19	12763700	12765364
NONHSAG011018.1	2.71461	IVS	5.80126e-08	12	48140639	48142695
NONHSAG002686.2	2.70665	IVS	1.33688e-07	1	148968181	148992234
NONHSAG030345.2	2.68389	IVS	1.00659e-05	2	206606171	206608822
NONHSAG037878.2	2.66374	IVS	0.000683374	4	47431959	47438959
NONHSAG048570.2	2.64728	IVS	3.70722e-05	7	112450482	112462054
NONHSAG019027.1	2.62783	IVS	0.00014558	16	29273593	29275800
NONHSAG046974.2	2.62699	IVS	1.41722e-08	7	13719396	13751050
NONHSAG003630.1	2.61827	IVS	1.24934e-11	1	180875786	180879637
NONHSAG022638.2	2.60452	IVS	0.000106565	17	70164142	70169402
NONHSAG030640.2	2.5659	IVS	7.28299e-11	2	222713033	222717237
NONHSAG070974.1	2.56529	IVS	9.37677e-05	15	101299655	101301648
NONHSAG052428.2	2.56377	IVS	7.26824e-05	9	63283856	63385417
NONHSAG078179.1	2.55421	IVS	0.000126052	2	219427476	219429319
NONHSAG013000.2	2.5538	IVS	8.95992e-11	13	23505261	23525485
NONHSAG056114.1	2.55249	IVS	4.16482e-11	1	9100306	9101312
NONHSAG030601.2	2.54452	IVS	6.52175e-10	2	219631129	219631455
NONHSAG090715.1	2.53913	IVS	5.22372e-08	5	175709602	175710756
NONHSAG073735.1	2.53525	IVS	1.52929e-16	17	50362966	50365232
NONHSAG027777.1	2.53024	IVS	4.63089e-10	2	54662631	54673837
NONHSAG063414.1	2.5219	IVS	5.5634e-05	11	44617385	44620359
NONHSAG010755.2	2.5204	IVS	4.45039e-06	12	27696387	27710771
NONHSAG013176.2	2.51563	IVS	1.75847e-07	13	31960324	31961951
NONHSAG018379.2	2.49703	IVS	4.82769e-09	16	3004682	3009121
NONHSAG101269.1	2.49663	IVS	9.3967e-08	9	33401539	33410551
NONHSAG038396.2	2.49636	IVS	7.65832e-28	4	88266252	88267467
NONHSAG047282.2	2.49519	IVS	1.1387e-06	7	31783526	31788485
NONHSAG026537.1	2.49259	IVS	0.00244919	19	55142712	55143506
NONHSAG072651.1	2.49143	IVS	0.000129008	16	64183110	64185655
NONHSAG044755.1	2.4897	IVS	9.18836e-07	6	125229391	125284993
NONHSAG010640.2	2.48784	IVS	5.92208e-09	12	20104402	20109892
NONHSAG028548.1	2.46915	IVS	1.4228e-06	2	95533230	95613087
NONHSAG006889.1	2.44923	IVS	2.14722e-08	10	114447363	114511234
NONHSAG047105.2	2.43396	IVS	0.00417504	7	23129177	23129841
NONHSAG010340.2	2.42452	IVS	0.000281329	12	6840211	6841633
NONHSAG041483.2	2.42081	IVS	7.28428e-08	5	129084244	129088182
NONHSAG033219.2	2.42076	IVS	7.90391e-07	22	17876115	17877674
NONHSAG026902.2	2.41876	IVS	6.53563e-05	2	6820068	6840464
NONHSAG084471.1	2.4171	IVS	5.17564e-06	3	16339307	16339871
NONHSAG050390.1	2.40458	IVS	2.20544e-08	8	65735165	65735490
NONHSAG039528.2	2.39042	IVS	1.5522e-10	4	185665884	185675417
NONHSAG050746.2	2.38874	IVS	0.0410356	8	92668835	92683447
NONHSAG056487.1	2.3873	IVS	0.000121331	1	59887462	59922267
NONHSAG034579.2	2.38285	IVS	0.000114935	3	20140331	20149488
NONHSAG035674.2	2.37928	IVS	1.03027e-07	3	107240691	107326965
NONHSAG000100.1	2.37853	IVS	0.00665755	1	1321874	1333746
NONHSAG076041.1	2.3765	IVS	1.8501e-06	19	21397931	21400247
NONHSAG025047.1	2.37582	IVS	0.000508712	19	16683434	16686151
NONHSAG030007.2	2.36997	IVS	1.59065e-07	2	182126936	182128690
NONHSAG066997.1	2.36382	IVS	8.86977e-07	13	45402121	45409272
NONHSAG000306.1	2.34561	IVS	1.21665e-06	1	9101900	9117604
NONHSAG025206.1	2.33723	IVS	0.00244981	19	19945685	20008579
NONHSAG007942.2	2.32634	IVS	0.000902308	11	29980112	29982392
NONHSAG035732.2	2.3246	IVS	1.09296e-06	3	112333438	112409202
NONHSAG028585.2	2.31695	IVS	0.00505637	2	95525092	95532487
NONHSAG017110.2	2.31579	IVS	0.00239674	15	62390596	62604880
NONHSAG073142.1	2.31236	IVS	4.51397e-05	17	42543322	42549761
NONHSAG079075.1	2.31134	IVS	6.87359e-06	2	131088982	131093417
NONHSAG023914.2	2.30863	IVS	5.80126e-08	18	55773316	55781722
NONHSAG034778.2	2.30748	IVS	0.000346487	3	37822707	37826282
NONHSAG078686.1	2.29778	IVS	0.000246109	2	54119083	54126616
NONHSAG008600.1	2.29182	IVS	2.92148e-06	11	64008412	64011606
NONHSAG073786.1	2.2886	IVS	0.000232514	17	61399896	61409140
NONHSAG030485.1	2.28859	IVS	0.000236543	2	217559186	217861287
NONHSAG026965.2	2.28446	IVS	1.94686e-05	2	9564605	9575622
NONHSAG004517.1	2.28116	IVS	1.66215e-05	1	228288426	228291142
NONHSAG084876.1	2.27726	IVS	0.00524032	3	112996950	113001508
NONHSAG074548.1	2.26991	IVS	8.83969e-06	18	3248028	3248609
NONHSAG038058.2	2.2671	IVS	0.00195334	4	63462506	63494279
NONHSAG004004.2	2.26126	IVS	1.04115e-06	1	203800172	203800843
NONHSAG031980.2	2.25991	IVS	1.25413e-06	20	49363876	49367759
NONHSAG037431.2	2.25888	IVS	2.80561e-06	4	8320135	8323966
NONHSAG006546.1	2.25567	IVS	2.5156e-08	10	95334373	95338191
NONHSAG078812.1	2.24834	IVS	0.00388697	2	75666927	75669011
NONHSAG018294.1	2.24349	IVS	0.0024533	16	2034877	2040358
NONHSAG096631.1	2.24119	IVS	1.2054e-06	7	123662879	123664285
NONHSAG042242.2	2.23805	IVS	2.86617e-05	5	172684831	172697720
NONHSAG016307.2	2.23446	IVS	0.000297	15	25041917	25042428
NONHSAG004481.1	2.23086	IVS	2.89431e-08	1	226723295	226730469
NONHSAG012357.2	2.2304	IVS	6.29142e-13	12	113292153	113296114
NONHSAG099726.1	2.22061	IVS	0.0019258	8	124306188	124308376
NONHSAG027465.1	2.2111	IVS	1.30548e-05	2	36779400	36788641
NONHSAG013175.2	2.20953	IVS	1.13238e-08	13	31846729	31963462
NONHSAG018117.2	2.20804	IVS	0.00118491	15	101295417	101305737
NONHSAG076288.1	2.20792	IVS	4.48783e-10	19	307575	308396
NONHSAG014277.2	2.20782	IVS	0.00154696	13	113527259	113530621
NONHSAG043988.2	2.20579	IVS	2.97518e-08	6	56056592	56078102
NONHSAG029966.2	2.20297	IVS	1.50415e-06	2	178742593	178744412
NONHSAG094682.1	2.20247	IVS	1.89972e-05	6	167968127	167969366
NONHSAG014685.2	2.20129	IVS	2.76561e-07	14	35046294	35053323
NONHSAG002892.2	2.19961	IVS	0.000297	1	151130059	151131610
NONHSAG043868.1	2.19271	IVS	1.94686e-05	6	45866189	45905334
NONHSAG041873.2	2.18927	IVS	0.000558559	5	147887111	147887704
NONHSAG048677.2	2.18646	IVS	4.00962e-10	7	123584858	123624958
NONHSAG033214.2	2.18554	IVS	0.000156584	22	17732194	17735214
NONHSAG036241.2	2.18061	IVS	0.000813761	3	141306067	141311692
NONHSAG016487.2	2.18055	IVS	2.15151e-06	15	34336407	34340368
NONHSAG003819.1	2.17901	IVS	0.000398757	1	193091599	193107303
NONHSAG076327.1	2.17717	IVS	0.00237033	19	3948221	3951349
NONHSAG049380.1	2.17706	IVS	1.72262e-10	8	2147222	2148357
H19	2.17395	IVS	1.23681e-06	11	1995175	2001466
NONHSAG041773.2	2.17158	IVS	0.000244382	5	141847577	141852238
NONHSAG011443.2	2.17081	IVS	0.000207655	12	57623413	57624873
NONHSAG053195.2	2.16511	IVS	0.0014091	9	111591591	111631289
NONHSAG041785.1	2.16077	IVS	8.00511e-05	5	141488352	141513633
NONHSAG004757.2	2.15924	IVS	4.66228e-09	1	236998095	237004571
NONHSAG010295.1	2.15568	IVS	5.49152e-06	12	6472666	6479967
NONHSAG008223.1	2.14967	IVS	1.27532e-07	11	47181655	47183796
NONHSAG038747.2	2.14661	IVS	4.05116e-05	4	119117477	119128351
NONHSAG012173.2	2.14373	IVS	9.12725e-05	12	106303492	106311232
NONHSAG057110.1	2.13094	IVS	0.000372471	1	202922894	202967255
NONHSAG086117.1	2.12914	IVS	0.000178018	3	21411394	21416055
NONHSAG042288.1	2.12705	IVS	3.56037e-05	5	173763297	173959460
NONHSAG017319.2	2.12038	IVS	0.000238906	15	71050313	71071597
NONHSAG054973.1	2.1137	IVS	0.000673501	X	100671834	100672797
NONHSAG001838.2	2.10973	IVS	3.96716e-06	1	74467758	74483516
NONHSAG056500.1	2.1087	IVS	1.06098e-05	1	62138325	62158545
NONHSAG101293.1	2.1078	IVS	0.0045512	9	35920011	35927151
NONHSAG096192.1	2.10656	IVS	0.000367229	7	23257034	23261782
NONHSAG034162.2	2.10075	IVS	0.00517809	22	46150598	46198410
NONHSAG016304.2	2.09849	IVS	0.00101575	15	24991485	24991753
NONHSAG034699.2	2.09764	IVS	0.000140652	3	32151082	32151895
NONHSAG060567.1	2.09569	IVS	5.01603e-05	10	73007607	73016289
NONHSAG047103.1	2.09473	IVS	5.11772e-10	7	23140846	23145322
NONHSAG034502.2	2.09405	IVS	3.92662e-05	3	14513664	14517867
NONHSAG027317.2	2.09313	IVS	2.76181e-06	2	27282432	27303548
NONHSAG023020.2	2.09186	IVS	0.00159151	17	81707541	81712306
NONHSAG016305.2	2.08681	IVS	0.00198994	15	24993774	24994849
NONHSAG038407.2	2.08595	IVS	0.000185516	4	88591124	88592422
NONHSAG034550.1	2.08498	IVS	0.000307589	3	16306713	16378866
NONHSAG041385.2	2.08394	IVS	0.000683374	5	123022488	123022783
NONHSAG040687.1	2.08322	IVS	5.09404e-05	5	72354247	72373267
NONHSAG047692.2	2.07895	IVS	0.000908961	7	57404770	57418759
NONHSAG011371.2	2.07686	IVS	1.63774e-09	12	56267792	56270104
NONHSAG099100.1	2.0758	IVS	2.4384e-07	8	123540893	123653613
NONHSAG050571.2	2.07488	IVS	0.000193029	8	78605951	78609705
NONHSAG039523.2	2.06975	IVS	0.000999639	4	185587908	185594004
NONHSAG097030.1	2.06754	IVS	1.10571e-05	7	31750051	31775690
NONHSAG019471.2	2.06182	IVS	0.000388396	16	53039386	53046762
NONHSAG060852.1	2.06103	IVS	0.00134079	10	114455830	114465835
NONHSAG030445.1	2.05858	IVS	0.000503749	2	216213707	216214479
NONHSAG043975.1	2.05617	IVS	2.61111e-07	6	53893974	53944524
DISC2	2.05432	IVS	2.97183e-10	1	231814625	231818517
NONHSAG048530.2	2.05418	IVS	3.46721e-07	7	107948413	107950027
NONHSAG078555.1	2.05276	IVS	4.5873e-08	2	27705785	27715732
NONHSAG036047.1	2.0503	IVS	3.76373e-06	3	129034234	129045068
NONHSAG015970.1	2.04817	IVS	0.00135199	14	102504716	102505433
NONHSAG007390.2	2.04661	IVS	2.94128e-05	11	1760347	1762487
NONHSAG017250.2	2.04632	IVS	0.000390508	15	67540786	67542594
NONHSAG043884.1	2.04466	IVS	0.00163723	6	46871207	46877778
NONHSAG023223.1	2.04429	IVS	0.00129558	18	3247798	3253746
NONHSAG073456.1	2.04121	IVS	1.39462e-09	17	83098376	83098987
NONHSAG051418.2	2.04094	IVS	2.86839e-06	8	141175607	141176117
NONHSAG011217.2	2.03933	IVS	1.61131e-06	12	53142052	53142327
NONHSAG031663.2	2.03803	IVS	5.37406e-06	20	34988913	34991141
NONHSAG020525.2	2.03653	IVS	0.00197371	17	2711924	2713281
NONHSAG048878.2	2.03564	IVS	9.15376e-09	7	135444460	135444925
NONHSAG006136.2	2.03426	IVS	0.000605779	10	70403824	70405330
NONHSAG026447.2	2.03171	IVS	0.0332921	19	53223908	53224879
NONHSAG009542.2	2.02404	IVS	0.00975132	11	108149295	108153907
NONHSAG030228.2	2.02044	IVS	5.25181e-05	2	200963702	200967461
NONHSAG048679.2	2.01621	IVS	0.00113421	7	123641652	123679676
NONHSAG016363.2	2.01062	IVS	0.00207111	15	28589491	28633274
NONHSAG011439.2	2.01037	IVS	0.000254263	12	57612117	57621903
NONHSAG052505.2	2.0045	IVS	0.00172561	9	68953087	68975879
NONHSAG008670.2	1.99697	IVS	6.52646e-05	11	65418471	65450093
NONHSAG025513.2	1.99577	IVS	0.00239854	19	34282168	34402411
NONHSAG027822.2	1.99552	IVS	0.0115105	2	56173533	56185771
NONHSAG085971.1	1.99544	IVS	3.13308e-08	3	183674502	183677566
NONHSAG061163.1	1.99332	IVS	0.000502898	10	24539843	24542900
NONHSAG058205.1	1.99174	IVS	2.5966e-07	1	160138357	160151505
NONHSAG035927.2	1.99017	IVS	6.60811e-05	3	124723787	124726325
NONHSAG017646.2	1.98746	IVS	0.00187255	15	82355135	82434235
NONHSAG010856.1	1.98659	IVS	0.000237268	12	32890910	32896517
NONHSAG038166.1	1.98618	IVS	0.0010617	4	74124503	74184383
NONHSAG002793.1	1.98541	IVS	5.85278e-07	1	148928283	148953054
NONHSAG011581.2	1.98298	IVS	6.07433e-06	12	67253066	67269280
NONHSAG097766.1	1.98243	IVS	1.2964e-11	7	31745029	31747918
NONHSAG025186.2	1.9821	IVS	3.50789e-08	19	19533698	19536333
NONHSAG071734.1	1.98182	IVS	0.000575372	16	58522969	58523842
NONHSAG038974.2	1.97929	IVS	0.0205774	4	140861175	140864188
NONHSAG000797.2	1.97652	IVS	0.00294428	1	27200833	27201473
NONHSAG018669.2	1.97635	IVS	0.000227445	16	14301363	14326893
NONHSAG049044.2	1.97473	IVS	7.492e-06	7	143609081	143610559
NONHSAG050846.2	1.97275	IVS	2.88518e-07	8	98045714	98047668
NONHSAG004755.1	1.96597	IVS	6.2673e-07	1	237081543	237083117
NONHSAG025958.2	1.96539	IVS	2.14235e-08	19	43874038	43901842
NONHSAG000730.2	1.96304	IVS	0.000726253	1	25398711	25399280
NONHSAG021149.2	1.96273	IVS	1.82428e-06	17	20111823	20112990
NONHSAG078112.1	1.9618	IVS	0.0178791	2	206121313	206123338
NONHSAG039526.2	1.95882	IVS	1.44667e-05	4	185646065	185651801
NONHSAG037936.2	1.95726	IVS	0.000259389	4	52712257	52720660
NONHSAG045364.2	1.95713	IVS	5.51184e-14	6	164108619	164109695
NONHSAG091132.1	1.95522	IVS	0.000345839	5	97029292	97031882
NONHSAG022407.2	1.95347	IVS	0.00112985	17	61392880	61411555
NONHSAG093557.1	1.95215	IVS	0.000908961	6	118558841	118560599
NONHSAG010568.2	1.95206	IVS	0.00165084	12	14567495	14620066
NONHSAG015971.1	1.94765	IVS	0.000173618	14	102506724	102507465
NONHSAG041718.2	1.94281	IVS	6.39602e-05	5	140117257	140122167
NONHSAG038466.1	1.942	IVS	0.000421729	4	99064929	99090451
NONHSAG050389.1	1.94027	IVS	0.0015691	8	65733699	65733934
NONHSAG077539.1	1.94011	IVS	0.0120451	2	91748389	91749262
NONHSAG006301.1	1.93927	IVS	0.00676767	10	79685981	79689583
NONHSAG029024.2	1.93679	IVS	0.00120017	2	113610501	113627138
NONHSAG019027.2	1.93499	IVS	0.000212136	16	29262272	29264479
NONHSAG039452.1	1.9303	IVS	7.34536e-05	4	184018169	184020352
NONHSAG032319.1	1.9286	IVS	0.0007298	20	62665696	62671315
NONHSAG081447.1	1.92701	IVS	0.000529292	20	25017001	25022224
NONHSAG019602.1	1.92616	IVS	0.000168023	16	58455229	58496374
NONHSAG035599.1	1.92533	IVS	0.000788901	3	100354383	100356419
NONHSAG004752.1	1.92376	IVS	0.000148786	1	237070070	237091621
NONHSAG085729.1	1.92053	IVS	8.01764e-09	3	126427794	126458735
NONHSAG018896.1	1.91896	IVS	0.00105208	16	23505432	23521808
NONHSAG000047.2	1.91889	IVS	0.0245242	1	817546	859446
NONHSAG009627.2	1.90672	IVS	0.000904605	11	112269216	112334826
NONHSAG054137.2	1.904	IVS	0.00610627	X	21733241	21737699
NONHSAG037824.1	1.90289	IVS	0.00343415	4	41688964	41695350
NONHSAG037352.2	1.90183	IVS	0.0246959	4	3758747	3763391
NONHSAG056668.1	1.90153	IVS	0.00484548	1	95247324	95251944
NONHSAG017071.2	1.89669	IVS	3.15145e-05	15	60445502	60447551
NONHSAG036236.1	1.8949	IVS	0.000163129	3	140950708	140955231
NONHSAG000791.2	1.89387	IVS	0.000101006	1	27038013	27064706
NONHSAG031084.2	1.89375	IVS	3.67642e-07	20	472496	478641
NONHSAG056557.1	1.89278	IVS	0.000677253	1	74350017	74398685
NONHSAG029832.2	1.88994	IVS	0.0066613	2	172480839	172556596
NONHSAG038417.2	1.88949	IVS	0.00708723	4	89241269	89243485
NONHSAG032578.2	1.88815	IVS	6.78282e-07	21	26378551	26471698
NONHSAG061681.1	1.88206	IVS	0.0220324	10	132453448	132462983
NONHSAG077892.1	1.88103	IVS	5.08308e-08	2	159238302	159240553
NONHSAG025115.2	1.87933	IVS	8.94163e-07	19	18011298	18031538
NONHSAG006151.2	1.87895	IVS	0.000125987	10	71003078	71005738
NONHSAG065301.1	1.87831	IVS	2.75754e-07	12	8634902	8637997
NONHSAG053240.2	1.87661	IVS	0.00957525	9	113313222	113315613
NONHSAG017675.2	1.87202	IVS	0.0033163	15	82841085	82845219
NONHSAG026550.2	1.86708	IVS	0.00834552	19	55006192	55048086
NONHSAG072004.1	1.86685	IVS	0.000539644	16	10462685	10465944
NONHSAG050673.2	1.86281	IVS	0.000464179	8	86333273	86343314
NONHSAG018671.2	1.85963	IVS	0.000418826	16	14305576	14403159
NONHSAG053653.2	1.85824	IVS	0.022424	9	131598277	131621891
NONHSAG047290.1	1.85752	IVS	4.44143e-05	7	32620552	32801399
NONHSAG061341.1	1.8573	IVS	0.000549256	10	71762185	71765698
NONHSAG027549.2	1.85558	IVS	0.00121874	2	39776353	40255209
NONHSAG000893.1	1.85418	IVS	0.0049609	1	31581034	31581470
NONHSAG048518.2	1.85122	IVS	0.00251367	7	107580287	107621840
NONHSAG085698.1	1.84881	IVS	1.51163e-06	3	119508084	119511476
LINC00639	1.84861	IVS	0.000280191	14	38749338	38916882
NONHSAG099271.1	1.84844	IVS	0.0026115	8	2168414	2171568
NONHSAG006585.2	1.84825	IVS	0.00255782	10	95392508	95393238
NONHSAG023709.2	1.84815	IVS	0.00197371	18	36777622	36781975
NONHSAG012079.2	1.84604	IVS	0.000723177	12	101696001	101697384
NONHSAG000458.2	1.84506	IVS	0.000430063	1	16016946	16021832
NONHSAG055415.1	1.84337	IVS	1.24725e-07	X	136677423	136677710
NONHSAG004519.1	1.84313	IVS	0.00787644	1	228295467	228297003
NONHSAG013486.2	1.83684	IVS	0.00159905	13	48771622	48771829
NONHSAG030338.2	1.83684	IVS	0.0214862	2	206118530	206119422
NONHSAG025730.2	1.83633	IVS	0.00195156	19	38331633	38332076
NONHSAG026935.1	1.83607	IVS	0.00185972	2	8737518	8737951
NONHSAG045502.2	1.83458	IVS	1.43394e-07	6	170138135	170141271
NONHSAG014228.1	1.83398	IVS	0.00205714	13	113091884	113092946
NONHSAG084674.1	1.8288	IVS	0.00251367	3	58132366	58132933
NONHSAG027783.2	1.82873	IVS	0.0137163	2	54661010	54680045
NONHSAG026552.2	1.8248	IVS	0.000202976	19	55040447	55042014
NONHSAG027541.1	1.82383	IVS	0.00223125	2	39485663	39494566
NONHSAG005061.2	1.82354	IVS	0.00526913	10	4191097	4240953
NONHSAG070657.1	1.82318	IVS	0.00109235	15	34358909	34361086
NONHSAG003507.2	1.82295	IVS	0.000470921	1	173895934	173902638
NONHSAG047291.2	1.82294	IVS	0.000281904	7	32728760	32754773
NONHSAG010988.2	1.81945	IVS	0.00405108	12	46383331	46876795
NONHSAG033984.2	1.81858	IVS	0.00354354	22	40365324	40368819
NONHSAG060849.1	1.81681	IVS	9.21767e-08	10	114057942	114069522
NONHSAG056459.1	1.81439	IVS	3.68651e-05	1	54050143	54052756
NONHSAG000762.2	1.81397	IVS	0.0344213	1	26263040	26263398
NONHSAG038049.2	1.81283	IVS	1.21726e-07	4	62133742	62221381
NONHSAG033791.1	1.81232	IVS	3.51626e-06	22	35615006	35615446
NONHSAG044740.2	1.81212	IVS	0.00143709	6	122127224	122131125
NONHSAG055289.2	1.80836	IVS	0.00147746	X	129675917	129678433
NONHSAG032771.2	1.80601	IVS	0.0230677	21	36130371	36276227
NONHSAG077890.1	1.80594	IVS	0.0137505	2	158968636	159089874
WDFY3-AS2	1.80562	IVS	0.000566769	4	84966817	85007015
NONHSAG014244.1	1.80366	IVS	2.393e-06	13	113534614	113536461
NONHSAG043307.2	1.80318	IVS	0.0417683	6	28176187	28176674
NONHSAG051488.1	1.79965	IVS	0.000851921	8	144448792	144450805
NONHSAG050210.2	1.79864	IVS	0.00181805	8	51948101	51950134
NONHSAG016367.2	1.79765	IVS	0.00516187	15	28671804	28684694
NONHSAG004315.2	1.79573	IVS	0.00244405	1	219173886	219326931
NONHSAG003940.2	1.79333	IVS	0.000547094	1	201888694	201900754
NONHSAG026032.1	1.79331	IVS	0.0243102	19	45836691	45853645
NONHSAG016514.2	1.79251	IVS	3.81569e-07	15	35546195	35859000
NONHSAG050388.1	1.7894	IVS	3.1257e-05	8	65716460	65730447
NONHSAG001627.2	1.7889	IVS	0.00394598	1	58882803	58904079
NONHSAG079358.1	1.78838	IVS	0.000273577	2	206121762	206127377
NONHSAG020137.2	1.78832	IVS	0.0129402	16	83918258	83920587
NONHSAG053800.2	1.78555	IVS	0.0191343	9	136640137	136647162
NONHSAG048749.1	1.7846	IVS	0.0130047	7	128273068	128301052
NONHSAG006547.1	1.78141	IVS	0.00109464	10	95361502	95365532
NONHSAG005054.2	1.7809	IVS	0.000899602	10	3911985	3964264
NONHSAG002195.1	1.78	IVS	9.08685e-05	1	100176380	100181215
NONHSAG000906.2	1.77996	IVS	0.021006	1	31571584	31577889
NONHSAG029703.2	1.77715	IVS	0.0179615	2	164648767	164656559
NONHSAG016574.2	1.77668	IVS	6.79826e-06	15	40039269	40073804
NONHSAG022996.2	1.77591	IVS	7.56933e-05	17	81395470	81402390
NONHSAG023153.1	1.77529	IVS	0.0212498	18	263492	268019
NONHSAG041761.2	1.77242	IVS	0.00103648	5	141326209	141329357
NONHSAG103313.1	1.77064	IVS	0.0173194	X	23702276	23729789
NONHSAG016366.2	1.76882	IVS	0.00202932	15	28650647	28663439
NONHSAG020405.2	1.768	IVS	0.0295707	17	331164	333485
NONHSAG036420.1	1.76773	IVS	6.3368e-07	3	152365934	152457738
NONHSAG048895.2	1.76724	IVS	2.29778e-05	7	136685558	137182107
NONHSAG008643.1	1.76708	IVS	0.0089453	11	64755417	64757986
NONHSAG054811.2	1.767	IVS	4.7603e-05	X	75044950	75049545
NONHSAG044057.2	1.76619	IVS	0.00358207	6	65836883	65837405
NONHSAG048520.2	1.76575	IVS	0.00212759	7	107630012	107630720
NONHSAG018561.2	1.76169	IVS	0.00601053	16	10386057	10387734
NONHSAG063555.1	1.7614	IVS	0.00882033	11	86283911	86286971
NONHSAG005537.2	1.75862	IVS	0.00151351	10	30685293	30689436
NONHSAG035916.1	1.75848	IVS	0.0046723	3	123335198	123342925
NONHSAG052459.1	1.7567	IVS	0.0030941	9	69082535	69108793
NONHSAG014258.2	1.75294	IVS	0.000259587	13	113150678	113153810
NONHSAG081000.1	1.75292	IVS	0.0058981	2	219649129	219650100
NONHSAG000057.1	1.75253	IVS	0.0180281	1	846814	850351
NONHSAG033810.1	1.75198	IVS	3.38078e-06	22	36140133	36144679
NONHSAG037321.1	1.75159	IVS	1.22654e-05	4	2965804	2990554
NONHSAG041807.1	1.7494	IVS	0.00180759	5	142095772	142140842
NONHSAG002410.2	1.74744	IVS	0.00128511	1	111462061	111469464
NONHSAG023397.1	1.74352	IVS	0.0190105	18	12340935	12348327
NONHSAG011015.1	1.74272	IVS	0.000889636	12	48099867	48136077
NONHSAG034552.2	1.74187	IVS	0.00370705	3	16308291	16309521
NONHSAG044223.2	1.74183	IVS	0.00979506	6	81657378	81693005
NONHSAG044512.1	1.73843	IVS	0.0312308	6	107164787	107235397
NONHSAG002194.2	1.73721	IVS	0.0169095	1	99698241	99699178
NONHSAG030525.1	1.73574	IVS	0.000757614	2	219231328	219232558
NONHSAG050747.2	1.73537	IVS	0.00843049	8	92675067	92879503
NONHSAG038711.2	1.73514	IVS	0.0219227	4	116352986	116355216
NONHSAG050209.2	1.73496	IVS	0.00516187	8	51899263	51947174
NONHSAG051179.2	1.73286	IVS	0.00179482	8	123462604	123476177
NONHSAG049328.2	1.73283	IVS	0.000528796	7	159006521	159030195
NONHSAG047406.1	1.72991	IVS	0.0295714	7	39773021	39834222
NONHSAG025709.1	1.7296	IVS	0.000629728	19	38307998	38318884
NONHSAG029277.1	1.72951	IVS	0.000427849	2	131509718	131513035
NONHSAG005060.2	1.72915	IVS	3.56143e-06	10	4200636	4243912
NONHSAG038373.2	1.72705	IVS	0.00376801	4	86922089	86934939
NONHSAG000035.2	1.72673	IVS	0.000234432	1	632769	633463
NONHSAG017942.2	1.72631	IVS	0.00233521	15	92699039	92734098
NONHSAG025805.2	1.72607	IVS	0.00347381	19	39821525	39823254
NONHSAG023936.2	1.72573	IVS	0.0260636	18	57588489	57595807
NONHSAG077945.1	1.72497	IVS	0.00319428	2	172165070	172167087
NONHSAG017744.2	1.72414	IVS	6.0424e-07	15	85105692	85108154
NONHSAG019025.1	1.72339	IVS	0.000599793	16	29259549	29261449
NONHSAG007948.2	1.72239	IVS	0.000378176	11	30337009	30338431
NONHSAG040332.1	1.72225	IVS	1.74196e-05	5	44815320	44820530
NONHSAG017120.2	1.72024	IVS	0.000399324	15	63046033	63049387
NONHSAG006341.2	1.71904	IVS	0.0112514	10	79681972	79687147
NONHSAG003261.2	1.71833	IVS	0.0149746	1	161368021	161371964
NONHSAG011058.2	1.7177	IVS	7.70599e-06	12	48784575	48788081
NONHSAG044852.1	1.71537	IVS	0.0101491	6	132452887	132454497
NONHSAG047443.2	1.71476	IVS	0.0219599	7	42901271	42902640
NONHSAG083642.1	1.71168	IVS	0.0468021	22	26056134	26087851
NONHSAG057305.1	1.71074	IVS	0.000235154	1	231363756	231369109
NONHSAG084470.1	1.71	IVS	0.0021322	3	16314438	16314987
NONHSAG066936.1	1.70977	IVS	2.91936e-06	13	33846189	33850825
NONHSAG021911.2	1.70872	IVS	0.000399551	17	44175973	44186717
NONHSAG034258.2	1.70768	IVS	0.0205349	22	50570998	50572453
NONHSAG025830.2	1.70645	IVS	0.00103861	19	40312551	40319531
NONHSAG051356.2	1.7062	IVS	0.0357575	8	134783618	134800519
NONHSAG042840.1	1.70382	IVS	0.000237397	6	4052215	4059124
NONHSAG040797.1	1.70317	IVS	0.0188841	5	77288634	77295669
NONHSAG042438.2	1.69783	IVS	0.00238364	5	179788127	179793535
NONHSAG056817.1	1.69729	IVS	0.00172447	1	149176021	149251013
NONHSAG019026.1	1.69604	IVS	0.0344942	16	29267364	29268945
NONHSAG023315.1	1.69496	IVS	0.00306034	18	8829920	8832776
NONHSAG096399.1	1.69262	IVS	0.0106507	7	64479947	64509383
NONHSAG009643.1	1.69227	IVS	0.00245883	11	113239199	113239839
NONHSAG052915.2	1.69132	IVS	0.0322394	9	95004997	95087158
NONHSAG046766.2	1.69007	IVS	0.000237862	7	1460413	1467522
NONHSAG036478.1	1.68971	IVS	0.000437632	3	156465139	156527672
NONHSAG049379.1	1.68708	IVS	0.000775976	8	2104673	2142690
NONHSAG015948.1	1.68704	IVS	0.0487355	14	101908412	101910652
NONHSAG015387.2	1.68703	IVS	0.0272538	14	72609033	72613095
NONHSAG029782.2	1.68554	IVS	0.000301199	2	170077223	170078294
NONHSAG028624.2	1.6838	IVS	0.0191547	2	96814946	96816566
NONHSAG048519.2	1.68278	IVS	0.00829998	7	107628552	107629498
NONHSAG019389.2	1.68194	IVS	0.000100399	16	49281832	49290443
NONHSAG029198.2	1.68181	IVS	3.97643e-19	2	127633709	127637221
NONHSAG053908.2	1.68146	IVS	0.000161659	X	327256	328207
NONHSAG045507.2	1.67978	IVS	5.45874e-06	6	170167941	170179702
NONHSAG010659.2	1.67868	IVS	0.000630608	12	21941403	21944288
NONHSAG029908.2	1.67864	IVS	0.0162992	2	176200907	176201252
NONHSAG017432.1	1.67851	IVS	0.0181712	15	74919957	74921477
NONHSAG036539.2	1.67623	IVS	0.00805783	3	161074652	161078902
NONHSAG031865.1	1.67541	IVS	0.0142972	20	44099912	44110172
NONHSAG099343.1	1.67414	IVS	0.00711251	8	22924355	22927999
NONHSAG091250.1	1.67291	IVS	0.0014091	5	139493870	139496289
NONHSAG025514.2	1.66924	IVS	0.00189693	19	34389106	34390806
NONHSAG013201.2	1.66843	IVS	0.0342352	13	33610966	33611523
NONHSAG018065.1	1.66793	IVS	0.00110607	15	99697435	99701345
NONHSAG045201.2	1.66789	IVS	0.0214862	6	154510887	154522310
NONHSAG037824.2	1.66763	IVS	0.000228222	4	41671535	41693333
NONHSAG096523.1	1.6675	IVS	0.000245538	7	99565387	99566311
NONHSAG027302.1	1.66747	IVS	0.0029472	2	27307989	27309442
NONHSAG001461.2	1.6654	IVS	0.000117969	1	51815152	51818813
NONHSAG002610.1	1.66383	IVS	8.40322e-05	1	120924840	120933000
NONHSAG014400.2	1.66222	IVS	0.0125279	14	21024171	21029271
NONHSAG018061.1	1.6618	IVS	0.0055706	15	99669036	99672011
NONHSAG055634.1	1.66143	IVS	0.0045671	X	155058247	155059239
NONHSAG014844.2	1.66114	IVS	0.00229277	14	45289940	45290386
NONHSAG083609.1	1.66008	IVS	3.62873e-05	22	22264600	22273020
NONHSAG007651.1	1.65758	IVS	0.00667524	11	10833620	10879620
NONHSAG012148.1	1.65758	IVS	0.00469954	12	105151947	105155783
NONHSAG010222.1	1.65448	IVS	0.0116487	12	3835077	3873985
NONHSAG030337.2	1.65288	IVS	0.00322405	2	206115560	206117564
NONHSAG025699.2	1.65061	IVS	4.05231e-05	19	37545469	37551069
NONHSAG025069.1	1.65014	IVS	9.71012e-05	19	17263397	17278861
NONHSAG085229.1	1.6492	IVS	0.0154004	3	183825681	183827092
NONHSAG077755.1	1.6491	IVS	0.00340873	2	131514227	131514428
OIP5-AS1	1.64848	IVS	2.54336e-08	15	41284002	41299597
NONHSAG030602.2	1.64568	IVS	0.0161808	2	219643086	219645631
NONHSAG003930.2	1.64555	IVS	0.0101676	1	201507240	201635776
NONHSAG018193.2	1.64533	IVS	0.0120367	16	645207	649201
NONHSAG072187.1	1.64435	IVS	7.08094e-05	16	57182632	57184700
NONHSAG002629.2	1.64404	IVS	0.0125279	4_GL000008v2_random	85210	194537
NONHSAG044072.2	1.64308	IVS	0.00597043	6	68629902	68635160
NONHSAG008709.1	1.64259	IVS	0.00533038	11	65638886	65640243
NONHSAG028462.2	1.64221	IVS	0.00378489	2	88686685	88691508
NONHSAG076253.1	1.64087	IVS	0.0362925	19	55039110	55041889
NONHSAG002797.1	1.64083	IVS	0.00709521	1	149186302	149187373
NONHSAG018932.2	1.64019	IVS	2.71061e-05	16	25071489	25072727
NONHSAG047290.2	1.63888	IVS	0.0137505	7	32580940	32761787
NONHSAG027552.2	1.63861	IVS	0.0354021	2	40512007	40545775
NONHSAG020617.1	1.63673	IVS	0.000191451	17	4929407	4931694
NONHSAG001104.1	1.63672	IVS	0.0422959	1	39328161	39347298
NONHSAG035982.2	1.62901	IVS	0.000863092	3	126451124	126452906
NONHSAG032958.2	1.62816	IVS	0.012375	21	42879604	42883835
NONHSAG037985.2	1.62781	IVS	6.48637e-05	4	55902360	55952452
NONHSAG085495.1	1.6274	IVS	0.0111432	3	48666691	48938913
NONHSAG025122.1	1.62638	IVS	0.0090542	19	18360759	18366229
NONHSAG011666.2	1.62409	IVS	0.00838113	12	70539773	70548190
NONHSAG089935.1	1.62188	IVS	0.006851	5	1820614	1830492
NONHSAG034343.2	1.62176	IVS	0.000372471	3	6773036	6773343
NONHSAG069294.1	1.62098	IVS	0.000336535	14	70906656	70907111
NONHSAG011045.1	1.62011	IVS	0.0252313	12	48788292	48789175
NONHSAG034761.2	1.619	IVS	0.00411317	3	37016519	37017014
NONHSAG016828.2	1.61864	IVS	0.00708618	15	48725137	48729844
NONHSAG023895.2	1.61782	IVS	0.0118329	18	54406888	54407114
NONHSAG098563.1	1.61624	IVS	0.0381024	8	289588	302033
NONHSAG049744.1	1.61621	IVS	0.000160532	8	22842108	22876848
NONHSAG035451.2	1.61567	IVS	0.00759714	3	75624685	75672090
NONHSAG036538.2	1.6142	IVS	0.0131104	3	160740557	160756207
NONHSAG033581.2	1.61396	IVS	0.0402484	22	26492067	26494656
NONHSAG044706.2	1.61224	IVS	0.0303055	6	117575318	117576385
NONHSAG004875.2	1.61122	IVS	0.00373382	1	245089022	245090440
NONHSAG053046.2	1.60991	IVS	0.00255457	9	100352978	100393870
NONHSAG028694.2	1.60816	IVS	0.0317359	2	99402425	99402626
NONHSAG053681.1	1.60427	IVS	0.00146787	9	135946514	135947247
NONHSAG070519.1	1.59977	IVS	0.00482481	15	88461237	88465949
NONHSAG027362.2	1.59876	IVS	0.0166399	2	28708867	28751327
NONHSAG012172.2	1.59843	IVS	0.0254979	12	106248524	106252786
NONHSAG052955.2	1.59785	IVS	0.0217801	9	96246461	96256996
NONHSAG093911.1	1.59581	IVS	0.000102897	6	3978049	3979304
NONHSAG028566.2	1.59543	IVS	0.00394549	2	95163730	95165437
NONHSAG038243.1	1.59446	IVS	0.0258689	4	76932352	77033834
NONHSAG027869.1	1.59399	IVS	0.011934	2	61157160	61167156
NONHSAG054093.1	1.59206	IVS	0.00440229	X	16599403	16602418
NONHSAG038060.2	1.59202	IVS	0.00071668	4	64276472	64409340
NONHSAG033896.1	1.59197	IVS	0.00736418	22	38348613	38368305
NONHSAG043624.2	1.59015	IVS	0.00294674	6	34219438	34220066
NONHSAG000311.1	1.58995	IVS	3.08472e-06	1	9242246	9252011
NONHSAG004619.2	1.58899	IVS	0.000228307	1	231519897	231528652
NONHSAG031229.2	1.58603	IVS	0.0295155	20	7146145	7258281
NONHSAG015788.2	1.58575	IVS	0.00362411	14	95157438	95179990
NONHSAG048687.1	1.58508	IVS	0.028607	7	123634675	123668753
NONHSAG093772.1	1.58371	IVS	0.0252528	6	159679118	159681850
NONHSAG034410.2	1.58261	IVS	0.00186553	3	9958716	9962539
NONHSAG003931.2	1.58172	IVS	0.0381198	1	201525651	201528462
LOXL1-AS1	1.57956	IVS	0.0166612	15	73917467	73928248
NONHSAG023122.2	1.57947	IVS	0.0474459	17	82745067	82745709
NONHSAG100607.1	1.57904	IVS	0.0317359	8	93822650	93826201
NONHSAG034871.1	1.57896	IVS	0.0125279	3	42632765	42636152
NONHSAG025340.1	1.57754	IVS	0.00516187	19	23305989	23306890
NONHSAG030509.2	1.57504	IVS	0.00359205	2	217956044	217993734
NONHSAG036738.2	1.57385	IVS	0.00519478	3	178908440	178983347
NONHSAG052822.2	1.5738	IVS	0.00834189	9	91273571	91277367
NONHSAG003967.1	1.56914	IVS	0.0350243	1	202573395	202574421
NONHSAG009084.2	1.56871	IVS	0.00358207	11	75009821	75010095
NONHSAG053685.2	1.56567	IVS	0.0142923	9	133249881	133275215
NONHSAG070278.1	1.56547	IVS	0.0267927	15	42539287	42541518
NONHSAG026530.1	1.5649	IVS	0.0355053	19	55043908	55057022
NONHSAG053558.1	1.56433	IVS	0.0370976	9	131594023	131594909
NONHSAG028585.1	1.56384	IVS	0.0342398	2	96190840	96198235
NONHSAG006184.2	1.56313	IVS	0.0106192	10	73005832	73006595
NONHSAG006873.2	1.56264	IVS	0.0267167	10	111016819	111022987
NONHSAG011019.1	1.5626	IVS	0.000378176	12	48146344	48151970
NONHSAG034690.1	1.56251	IVS	0.0411199	3	31574463	31661788
NONHSAG045405.2	1.56226	IVS	0.0201351	6	166977834	166998086
NONHSAG008234.1	1.55896	IVS	0.0447618	11	47349692	47350957
NONHSAG021723.2	1.55877	IVS	0.0214782	17	39927741	39939601
NONHSAG039105.2	1.55613	IVS	0.0268844	4	151667223	151670503
NONHSAG051428.2	1.55556	IVS	0.0125279	8	141434544	141437954
NONHSAG007772.2	1.55107	IVS	0.0127748	11	17435671	17436181
NONHSAG040887.2	1.54963	IVS	0.0156643	5	82278421	82279461
NONHSAG050752.2	1.54931	IVS	0.00724713	8	92984594	92984896
DANCR	1.54927	IVS	1.05069e-08	4	52712453	52714138
NONHSAG014238.1	1.54779	IVS	0.00186553	13	113518866	113521222
NONHSAG019337.1	1.54668	IVS	0.0112384	16	46714586	46723092
NONHSAG013073.2	1.54581	IVS	0.0258539	13	27178256	27251554
NONHSAG076526.1	1.54547	IVS	0.0219599	19	41432578	41436457
NONHSAG009275.2	1.54449	IVS	0.0202226	11	86434923	86437282
NONHSAG035364.2	1.54382	IVS	0.00553652	3	67654615	67947713
NONHSAG061096.1	1.54244	IVS	0.04179	10	8015564	8016914
NONHSAG054544.1	1.54065	IVS	0.0205589	X	53123302	53196601
NONHSAG020666.2	1.53862	IVS	0.000525471	17	6756077	6760345
NONHSAG030583.2	1.53824	IVS	0.00153242	2	219418747	219426737
NONHSAG012888.2	1.53746	IVS	0.0386023	13	19304592	19305625
NONHSAG005614.2	1.53725	IVS	0.00356046	10	35314551	35336401
NONHSAG073377.1	1.53669	IVS	0.0147735	17	76307247	76311082
NONHSAG037088.1	1.53585	IVS	0.00197364	3	195666273	195732052
NONHSAG044098.2	1.53572	IVS	0.0305746	6	71187573	71420803
NONHSAG053359.2	1.53523	IVS	0.032703	9	121815673	121819452
NONHSAG006156.1	1.53433	IVS	0.00562975	10	73123999	73126131
NONHSAG001966.2	1.5324	IVS	0.0320921	1	85174311	85176880
NONHSAG002834.2	1.5314	IVS	0.00103648	1	150045313	150046666
NONHSAG096314.1	1.5307	IVS	0.00109425	7	42882752	42898866
NONHSAG099270.1	1.52997	IVS	0.00103648	8	2130821	2134784
NONHSAG076005.1	1.52855	IVS	0.0120612	19	15438596	15440607
NONHSAG054313.2	1.52781	IVS	0.0219972	X	42098753	42099173
NONHSAG020965.1	1.52769	IVS	0.040177	17	16470675	16472518
NONHSAG029197.2	1.52671	IVS	0.0154161	2	127625996	127632321
NONHSAG016635.2	1.52631	IVS	0.00153911	15	41163116	41164510
NONHSAG032934.2	1.52605	IVS	0.0211982	21	42298993	42300809
NONHSAG004052.2	1.52548	IVS	0.00116673	1	205351246	205351471
NONHSAG034858.1	1.52426	IVS	0.00204506	3	42056195	42115985
NONHSAG061094.1	1.52397	IVS	0.0132846	10	7799482	7818368
NONHSAG002855.2	1.52264	IVS	0.00528688	1	150532160	150537337
NONHSAG009214.2	1.52196	IVS	0.00159905	11	82689558	82689768
NONHSAG016893.2	1.52173	IVS	0.00492219	15	51377284	51385397
NONHSAG101188.1	1.52109	IVS	0.0166343	9	15444681	15462601
NONHSAG018322.2	1.52074	IVS	0.0219972	16	2240486	2241818
NONHSAG006581.1	1.51971	IVS	7.65847e-05	10	96985247	96990901
NONHSAG030646.2	1.51934	IVS	0.00165808	2	222942941	222944636
NONHSAG049337.2	1.51801	IVS	0.00212749	8	305305	331026
NONHSAG043577.1	1.51784	IVS	0.0347695	6	32860029	32871839
NONHSAG033811.1	1.51674	IVS	0.0054099	22	36234311	36235480
NONHSAG076050.1	1.51656	IVS	0.0425818	19	22972363	22987405
NONHSAG004626.2	1.51596	IVS	0.0222847	1	231809944	231847876
NONHSAG050401.2	1.5141	IVS	0.0131632	8	65723612	65841409
NONHSAG044816.2	1.51395	IVS	0.0394529	6	129479612	129552588
NONHSAG000669.1	1.51225	IVS	0.026592	1	24070523	24077434
NONHSAG053441.1	1.51163	IVS	0.0254606	9	128305842	128318295
NONHSAG027169.2	1.51122	IVS	0.00788247	2	20612296	20616267
NONHSAG022282.1	1.51063	IVS	0.00349296	17	54959128	54959737
NONHSAG024857.1	1.51043	IVS	0.0404202	19	11906898	11909413
NONHSAG015023.1	1.50996	IVS	0.0157437	14	55391896	55392476
NONHSAG027535.2	1.50928	IVS	0.00920646	2	38992278	38993858
NONHSAG017115.2	1.50742	IVS	0.0120367	15	62832123	62884034
NONHSAG015400.1	1.50727	IVS	0.0170972	14	73525249	73586837
NONHSAG021797.1	1.50592	IVS	0.0185392	17	40091550	40093294
NONHSAG041731.2	1.50559	IVS	0.00626192	5	140370890	140401424
NONHSAG026960.2	1.50488	IVS	0.038748	2	9406040	9423250
NONHSAG038374.2	1.50469	IVS	0.0378894	4	86913265	86914817
NONHSAG034175.2	1.50401	IVS	0.0172274	22	46541494	46554203
NONHSAG049377.1	1.50398	IVS	0.00738497	8	2075784	2113475
NONHSAG062907.1	1.50368	IVS	0.0349508	11	68085401	68086529
NONHSAG030277.1	1.50195	IVS	0.0285062	2	203221843	203222140
NONHSAG067473.1	1.50147	IVS	0.0365574	13	40949826	41061373
NONHSAG045081.2	1.49898	IVS	0.0126529	6	145895035	145897422
NONHSAG041647.2	1.49655	IVS	0.0428992	5	137771392	137889337

## Sheet: RA vs LA
Right Atrium vs Left Atrium
lncRNA	Fold Difference	Region Enriched	FDR	Chr	Start	End
NONHSAG038636.2	140.702	LA	7.52291e-155	4	110595514	110615459
NONHSAG087741.1	89.2886	LA	5.48492e-35	4	110611355	110612636
NONHSAG038634.2	62.2417	LA	1.01484e-46	4	110512487	110519506
NONHSAG044648.2	55.3167	LA	9.69175e-105	6	113616697	113632848
NONHSAG038073.2	10.1578	LA	2.30233e-24	4	65702107	65706811
NONHSAG038198.2	9.84933	LA	0.000142757	4	74315799	74319336
NONHSAG026803.2	9.30143	LA	3.04372e-15	2	1496698	1543667
NONHSAG012803.2	7.74751	LA	7.00631e-06	12	132329750	132337085
NONHSAG049243.2	6.88436	LA	1.75468e-06	7	155238273	155254077
NONHSAG036734.2	5.53827	LA	2.87204e-30	3	178202049	178385418
NONHSAG003180.2	5.38383	LA	1.21914e-10	1	159194394	159195107
NONHSAG010125.2	5.05182	LA	2.54036e-08	12	164663	166322
LINC00842	5.01813	LA	4.90704e-21	10	46398361	46453306
NONHSAG069062.1	4.77717	LA	7.91924e-07	14	105668123	105741795
NONHSAG069476.1	4.74838	LA	4.7685e-06	14	105742375	106627669
NONHSAG010126.2	4.63075	LA	7.00956e-16	12	166855	182400
NONHSAG060679.1	4.52628	LA	2.64342e-09	10	90096032	90141158
NONHSAG022667.2	3.73425	LA	2.65738e-10	17	73168584	73178909
NONHSAG044756.1	3.72562	LA	5.26049e-09	6	125237916	125252884
NONHSAG016150.2	3.71214	LA	3.28332e-06	14	105769102	106422169
NONHSAG013696.2	3.35033	LA	9.29436e-16	13	65941062	65977811
NONHSAG036430.2	3.28005	LA	8.18283e-08	3	153383788	153390597
NONHSAG056487.1	3.07687	LA	0.00205947	1	59887462	59922267
NONHSAG049539.2	3.07505	LA	2.15314e-13	8	11345747	11347502
NONHSAG051426.2	3.05242	LA	7.02417e-08	8	141389938	141392575
NONHSAG042165.2	3.04945	LA	6.56437e-08	5	167937716	167953470
NONHSAG014666.2	2.88061	LA	6.77312e-06	14	33985152	34014196
NONHSAG038779.2	2.8206	LA	8.53498e-07	4	121031420	121033117
NONHSAG036595.2	2.71129	LA	2.91464e-05	3	167858724	167883383
NONHSAG076347.1	2.70077	LA	0.00111168	19	6716385	6717742
NONHSAG011599.2	2.668	LA	0.00577189	12	67989381	68234687
NONHSAG096076.1	2.66071	LA	2.13331e-06	7	1127017	1132484
NONHSAG043752.2	2.61455	LA	4.4007e-06	6	40878734	40999231
NONHSAG054106.1	2.5804	LA	0.00451205	X	17737382	17742490
NONHSAG061443.1	2.57379	LA	0.000435937	10	90951055	90987728
NONHSAG037878.2	2.53875	LA	1.20101e-08	4	47431959	47438959
NONHSAG028467.2	2.52018	LA	0.000249555	2	88810469	89320118
NONHSAG038780.2	2.50653	LA	1.46654e-14	4	121033331	121035228
NONHSAG016111.2	2.50146	LA	0.00170112	14	105601471	106810734
NONHSAG021945.2	2.37276	LA	5.77697e-05	17	44794746	44797783
NONHSAG021944.2	2.36488	LA	1.7843e-05	17	44793198	44794474
NONHSAG041884.2	2.35768	LA	3.55818e-08	5	148550082	148559953
NONHSAG004519.1	2.32828	LA	3.16831e-09	1	228295467	228297003
NONHSAG044755.1	2.31878	LA	3.72614e-05	6	125229391	125284993
NONHSAG006512.2	2.25708	LA	0.000118156	10	90981876	90990694
NONHSAG041483.2	2.23969	LA	4.17896e-05	5	129084244	129088182
NONHSAG061093.1	2.2344	LA	0.00130115	10	7791836	7794551
NONHSAG029606.2	2.22754	LA	0.0158651	2	157033849	157050201
NONHSAG038627.2	2.1987	LA	0.000240924	4	110045845	110047322
NONHSAG028469.2	2.18102	LA	0.0285989	2	88885898	88886172
NONHSAG079700.1	2.18078	LA	0.000886317	2	18600708	18608634
NONHSAG035852.2	2.17514	LA	5.41168e-05	3	119666084	119668436
NONHSAG004517.1	2.17154	LA	4.81186e-06	1	228288426	228291142
NONHSAG052469.2	2.17047	LA	6.51299e-07	9	64603825	64638896
NONHSAG030006.2	2.14557	LA	0.0376878	2	182052481	182056131
NONHSAG025579.2	2.13959	LA	0.00118991	19	35422717	35434663
NONHSAG016109.2	2.13927	LA	0.00156844	14	105582801	106511416
NONHSAG087267.1	2.13824	LA	0.0239347	3	194834769	194838945
NONHSAG085555.1	2.13775	LA	0.00252592	3	64593767	64596932
NONHSAG036362.1	2.12859	LA	0.0068592	3	149374838	149375593
NONHSAG050405.1	2.12552	LA	8.86339e-05	8	67024901	67027420
NONHSAG072004.1	2.12296	LA	0.0249866	16	10462685	10465944
NONHSAG083193.1	2.11506	LA	0.00558625	21	42286291	42302421
NONHSAG003348.1	2.10809	LA	2.80886e-11	1	165867215	166059452
NONHSAG058574.1	2.10132	LA	0.0235845	1	235065473	235074220
NONHSAG063898.1	2.07858	LA	0.0217212	11	29991207	30000628
NONHSAG010495.1	2.06186	LA	0.0443267	12	10998447	11002074
NONHSAG048662.2	2.03912	LA	0.00633306	7	122194156	122218438
NONHSAG032319.1	2.02971	LA	0.00025865	20	62665696	62671315
NONHSAG031706.2	2.01553	LA	5.49674e-07	20	36550793	36551444
NONHSAG005060.2	2.00896	LA	0.00745339	10	4200636	4243912
NONHSAG004526.1	2.00162	LA	0.00611991	1	228348809	228349358
NONHSAG030396.2	1.98166	LA	0.00227539	2	210022406	210024522
NONHSAG086117.1	1.96821	LA	3.16054e-05	3	21411394	21416055
NONHSAG052289.2	1.96609	LA	0.00706458	9	64488599	64489792
NONHSAG041883.2	1.952	LA	0.0105195	5	148452836	148469020
BCYRN1	1.94637	LA	0.0158469	2	47335314	47335514
NONHSAG035723.2	1.94566	LA	0.000245568	3	111896958	111900828
NONHSAG054377.1	1.94477	LA	0.0413174	X	47085890	47087542
NONHSAG028118.2	1.93895	LA	0.0095792	2	70656783	70658325
NONHSAG037150.2	1.93838	LA	0.0095792	3	197505263	197506986
NONHSAG021820.1	1.93634	LA	0.0489959	17	40466889	40468871
NONHSAG040451.1	1.93458	LA	0.0250948	5	57403458	57418168
NONHSAG004518.1	1.92419	LA	0.0295873	1	228291025	228292647
NONHSAG014981.2	1.91797	LA	0.0171287	14	52838691	52920632
NONHSAG006590.1	1.91025	LA	0.0219226	10	97599056	97602170
NONHSAG095644.1	1.89749	LA	0.0431866	6	118397128	118398660
NONHSAG031980.2	1.88944	LA	1.95338e-05	20	49363876	49367759
NONHSAG034875.1	1.8863	LA	0.00025691	3	42716783	42724788
NONHSAG013149.1	1.87347	LA	0.00643645	13	30890496	30963377
NONHSAG035732.2	1.87077	LA	0.0237099	3	112333438	112409202
NONHSAG013000.2	1.86601	LA	0.0101762	13	23505261	23525485
NONHSAG011597.2	1.86169	LA	0.00853835	12	67929234	67971120
NONHSAG034459.2	1.85991	LA	0.00569194	3	12408873	12410425
NONHSAG020401.1	1.85564	LA	6.2183e-05	17	128327	185813
NONHSAG052822.1	1.85175	LA	0.0415563	9	94035853	94039649
NONHSAG043967.1	1.84987	LA	0.00800897	6	53597576	53659072
NONHSAG061444.1	1.83639	LA	0.0121537	10	90975277	90977002
NONHSAG016924.2	1.83241	LA	0.0240854	15	52124560	52140246
NONHSAG048530.2	1.82407	LA	0.0249866	7	107948413	107950027
NONHSAG096464.1	1.82336	LA	1.75468e-06	7	80662003	80664839
NONHSAG006546.1	1.81216	LA	0.00716194	10	95334373	95338191
NONHSAG060683.1	1.81065	LA	0.00758059	10	90971857	90980673
NONHSAG030345.2	1.81033	LA	0.00528967	2	206606171	206608822
NONHSAG029002.2	1.80272	LA	0.01853	2	113205925	113209396
NONHSAG048895.2	1.80204	LA	0.0033661	7	136685558	137182107
NONHSAG012251.1	1.78483	LA	0.0179055	12	110318480	110326272
NONHSAG048088.2	1.77418	LA	0.00338798	7	80670359	80672626
NONHSAG006514.2	1.77309	LA	0.0126999	10	90994619	91006390
NONHSAG098234.1	1.76474	LA	0.00904372	7	113465408	113466592
NONHSAG049216.2	1.7642	LA	0.0469914	7	153523214	153524215
NONHSAG036236.1	1.76068	LA	0.011539	3	140950708	140955231
NONHSAG042242.2	1.75985	LA	0.001775	5	172684831	172697720
NONHSAG034579.2	1.75847	LA	0.0371021	3	20140331	20149488
NONHSAG038396.2	1.74814	LA	0.00093635	4	88266252	88267467
NONHSAG025773.2	1.74539	LA	0.00358377	19	39013944	39014658
NONHSAG025048.1	1.74398	LA	0.00333479	19	16688452	16770968
NONHSAG044706.2	1.73972	LA	0.00537688	6	117575318	117576385
NONHSAG045507.2	1.73331	LA	0.00281992	6	170167941	170179702
NONHSAG035937.2	1.73179	LA	0.00140673	3	125062077	125064060
NONHSAG027822.2	1.73044	LA	0.00584792	2	56173533	56185771
NONHSAG080694.1	1.72927	LA	3.101e-05	2	163125091	163131647
NONHSAG031868.1	1.72568	LA	0.0149933	20	44165434	44165653
NONHSAG070530.1	1.7248	LA	1.14106e-06	15	90074515	90078409
NONHSAG004520.1	1.72034	LA	0.000108363	1	228297185	228303875
NONHSAG032934.2	1.71075	LA	4.0561e-05	21	42298993	42300809
NONHSAG094682.1	1.70823	LA	0.00576426	6	167968127	167969366
NONHSAG034502.2	1.70671	LA	0.0137471	3	14513664	14517867
NONHSAG090162.1	1.70089	LA	0.0269106	5	42806393	42806997
NONHSAG015092.2	1.69346	LA	5.44072e-05	14	57993531	58000606
NONHSAG050389.1	1.69287	LA	0.0292762	8	65733699	65733934
NONHSAG041773.2	1.69195	LA	2.13331e-06	5	141847577	141852238
NONHSAG030544.1	1.69005	LA	0.0399491	2	219630778	219631044
NONHSAG037887.1	1.68526	LA	0.00321053	4	47833016	47909539
NONHSAG063617.1	1.68072	LA	0.0458358	11	108099869	108103219
NONHSAG036991.2	1.67018	LA	7.79042e-05	3	192566923	192571888
NONHSAG078132.1	1.6697	LA	0.0168593	2	210028416	210029156
NONHSAG041268.2	1.66194	LA	0.00103938	5	114055986	114105762
NONHSAG004527.1	1.65798	LA	0.000146801	1	228351786	228352549
NONHSAG047920.2	1.65302	LA	0.0145347	7	73298965	73302803
NONHSAG060684.1	1.65204	LA	0.00731315	10	90984599	90996370
NONHSAG076408.1	1.64946	LA	0.00448009	19	16077788	16103005
NONHSAG072197.1	1.64697	LA	0.000278919	16	58501248	58513618
NONHSAG047692.2	1.62734	LA	0.0145347	7	57404770	57418759
NONHSAG048904.2	1.62659	LA	0.00335969	7	137381040	137384178
NONHSAG035742.2	1.61956	LA	0.0179055	3	112596562	112603440
NONHSAG023632.2	1.61422	LA	0.0240805	18	31273345	31287640
NONHSAG054973.1	1.61159	LA	0.033752	X	100671834	100672797
NONHSAG052925.2	1.60738	LA	0.0374765	9	95397163	95426881
NONHSAG034525.1	1.60641	LA	0.011902	3	15452842	15457367
NONHSAG047326.2	1.60552	LA	0.0474997	7	35036763	35107849
NONHSAG037431.2	1.5998	LA	0.00561593	4	8320135	8323966
NONHSAG028109.2	1.59967	LA	0.0415563	2	70212328	70228413
NONHSAG041859.1	1.59406	LA	0.0319257	5	146077623	146464347
NONHSAG093362.1	1.59145	LA	0.00116664	6	80355423	80356859
NONHSAG064447.1	1.58648	LA	0.0421281	11	130445437	130447651
NONHSAG015323.2	1.58407	LA	0.0270128	14	69357009	69359308
NONHSAG027169.2	1.58328	LA	0.0179055	2	20612296	20616267
NONHSAG001535.1	1.58252	LA	0.0450386	1	54604045	54608653
NONHSAG039616.2	1.57968	LA	0.031357	5	195777	196341
NONHSAG051057.2	1.57919	LA	0.0477925	8	110609240	110632394
NONHSAG029832.2	1.57558	LA	0.0116205	2	172480839	172556596
NONHSAG041903.2	1.56899	LA	0.0305545	5	149406688	149432836
NONHSAG020355.1	1.56863	LA	0.0171287	16	89713319	89724013
NONHSAG037816.1	1.56683	LA	0.0322768	4	40751980	40810560
NONHSAG057283.1	1.56513	LA	0.0260048	1	228265132	228266662
NONHSAG016921.2	1.56504	LA	0.0249967	15	52115076	52116958
NONHSAG015310.1	1.55169	LA	0.0477815	14	69349981	69351012
NONHSAG047984.1	1.55169	LA	0.0131351	7	74601089	74867341
NONHSAG004104.1	1.55101	LA	0.0101603	1	207078058	207095300
NONHSAG012994.2	1.54216	LA	0.00649816	13	23243519	23247184
NONHSAG031869.1	1.52832	LA	0.00584792	20	44168621	44168866
NONHSAG028129.1	1.52502	LA	0.0295873	2	71115000	71117089
NONHSAG033688.2	1.52449	LA	0.0443267	22	30902218	30902781
NONHSAG057305.1	1.51278	LA	0.0186819	1	231363756	231369109
NONHSAG091132.1	1.51042	LA	0.0182735	5	97029292	97031882
NONHSAG093793.1	1.51009	LA	0.0268544	6	162234803	162239805
NONHSAG011581.1	1.50739	LA	0.0130978	12	67656108	67663060
NONHSAG036255.2	1.50429	LA	0.0337049	3	141918251	141919021
NONHSAG020520.2	1.50271	LA	0.0431866	17	2671057	2673735
NONHSAG006932.1	1.50182	LA	0.00877791	10	116853123	116980218
NONHSAG029272.2	71.9635	RA	2.96809e-47	2	130666565	130679901
NONHSAG010803.2	34.2854	RA	2.5162e-39	12	31111692	31114463
NONHSAG025535.1	24.5759	RA	5.67987e-33	19	35282723	35323773
NONHSAG010804.2	23.8075	RA	1.98317e-27	12	31116356	31117624
NONHSAG064652.1	22.8979	RA	3.09453e-18	12	31127628	31136635
NONHSAG002619.2	20.7394	RA	7.5769e-29	1	121494247	121510498
NONHSAG038711.2	15.83	RA	7.81628e-18	4	116352986	116355216
NONHSAG002618.2	13.2036	RA	3.19903e-18	1	121492295	121493143
NONHSAG029273.2	11.0907	RA	1.20625e-15	2	130680049	130718831
NONHSAG004626.2	10.839	RA	3.19104e-30	1	231809944	231847876
DISC2	9.73631	RA	5.53504e-31	1	231814625	231818517
NONHSAG035497.2	8.75993	RA	2.97601e-18	3	83953643	84128579
NONHSAG041101.2	6.87734	RA	3.19903e-18	5	97504694	97989116
NONHSAG004778.2	6.26031	RA	5.42486e-14	1	239703383	239730465
NONHSAG004266.2	6.09806	RA	1.47787e-22	1	214254084	214279294
NONHSAG029234.1	6.00359	RA	3.31117e-12	2	130680749	130704276
NONHSAG049773.2	5.67528	RA	1.32795e-30	8	23713837	23743043
NONHSAG002617.2	5.62524	RA	3.16901e-18	1	121412718	121460615
NONHSAG029263.2	5.32255	RA	5.28769e-13	2	130416748	130441681
NONHSAG032253.1	5.15998	RA	8.83353e-14	20	61430692	61436939
NONHSAG000058.2	4.92961	RA	3.77859e-21	1	916864	921016
NONHSAG031067.2	4.5593	RA	2.26726e-12	2	242047694	242084598
NONHSAG028820.2	4.25246	RA	1.1002e-15	2	105363037	105378842
NONHSAG009880.2	4.21448	RA	5.72024e-13	11	122141152	122363762
NONHSAG000059.2	4.18308	RA	1.24785e-13	1	922130	923754
SSTR5-AS1	4.15155	RA	1.79298e-12	16	1064080	1078731
NONHSAG082101.1	4.0459	RA	6.89857e-14	20	61433510	61437547
NONHSAG031066.2	4.01259	RA	2.71951e-12	2	242038209	242039290
NONHSAG077134.1	3.91595	RA	6.3285e-09	2	14664468	14674885
NONHSAG036936.2	3.88734	RA	7.13563e-09	3	187291222	187297920
NONHSAG053703.2	3.84449	RA	5.32351e-07	9	133654148	133660023
NONHSAG028805.1	3.7302	RA	2.12528e-10	2	105363088	105374177
NONHSAG031010.1	3.68194	RA	1.62092e-11	2	242046879	242051840
NONHSAG057254.1	3.60416	RA	1.21914e-10	1	223204005	223217707
NONHSAG088337.1	3.48437	RA	1.46654e-14	4	66862538	66870967
NONHSAG088316.1	3.45779	RA	5.56695e-05	4	56662468	56665694
NONHSAG050228.2	3.45416	RA	6.58864e-07	8	53394465	53483898
NONHSAG102284.1	3.43745	RA	7.92235e-06	9	122377158	122379889
NONHSAG045503.2	3.41771	RA	2.87886e-10	6	170147105	170151139
NONHSAG069707.1	3.36348	RA	1.96908e-09	14	45516331	45516942
NONHSAG017223.1	3.27678	RA	4.22765e-09	15	66782085	66784447
NONHSAG041544.1	3.20897	RA	3.58339e-06	5	132232895	132269923
NONHSAG017221.1	3.15684	RA	3.67009e-08	15	66707270	66707536
NONHSAG012899.2	3.07099	RA	1.18042e-05	13	19601913	19631935
NONHSAG010765.2	2.94031	RA	0.000404278	12	27961438	27961997
NONHSAG026094.2	2.88116	RA	2.54036e-08	19	46634733	46639545
NONHSAG035332.1	2.84455	RA	1.24073e-08	3	64546800	64577657
NONHSAG101648.1	2.82944	RA	0.00014379	9	117234399	117257826
NONHSAG032106.2	2.80066	RA	3.59578e-11	20	57156017	57162374
NONHSAG099272.1	2.76406	RA	0.000174018	8	2205414	2217643
NONHSAG026939.2	2.71738	RA	7.31155e-05	2	8666635	8681864
NONHSAG038058.2	2.66797	RA	2.2141e-09	4	63462506	63494279
NONHSAG013345.1	2.58995	RA	7.31155e-05	13	42968368	43061002
NONHSAG028385.1	2.57822	RA	1.99404e-05	2	85763510	85766100
NONHSAG090667.1	2.53437	RA	5.45297e-08	5	168891372	168892078
TRHDE-AS1	2.52536	RA	0.0230187	12	72253506	72273509
NONHSAG004780.2	2.51391	RA	3.88922e-07	1	239911662	239915444
NONHSAG077521.1	2.5016	RA	1.62469e-07	2	85742665	85770710
NONHSAG047431.2	2.47298	RA	0.0101603	7	41685114	41687045
NONHSAG029677.1	2.45179	RA	5.06342e-06	2	162362407	162364216
NONHSAG072091.1	2.43803	RA	0.00750123	16	29119373	29128292
NONHSAG090403.1	2.42955	RA	4.91511e-06	5	106482861	106530924
NONHSAG058997.1	2.42759	RA	0.000729874	1	47997841	47999629
NONHSAG078934.1	2.42464	RA	3.14983e-05	2	105359287	105388845
NONHSAG005082.2	2.41975	RA	7.01959e-12	10	4980065	4983280
NONHSAG002762.1	2.39192	RA	0.00281992	1	147767286	147769663
NONHSAG019601.1	2.39043	RA	2.23228e-05	16	58447331	58447661
NONHSAG085358.1	2.37377	RA	3.49475e-07	3	13625285	13628854
NONHSAG028386.1	2.31723	RA	1.19413e-07	2	85774742	85788616
NONHSAG011686.1	2.30963	RA	0.0130978	12	72647286	72668687
NONHSAG047341.2	2.29352	RA	0.0073611	7	35975900	35989172
NONHSAG009876.2	2.25421	RA	3.66931e-09	11	122028282	122422872
NONHSAG019602.2	2.23691	RA	1.52174e-11	16	58421292	58462470
NONHSAG000894.1	2.2365	RA	0.0342468	1	31653386	31654523
NONHSAG001601.2	2.21513	RA	0.000661331	1	56994778	56996848
NONHSAG016893.2	2.21157	RA	8.5608e-05	15	51377284	51385397
NONHSAG001396.2	2.20007	RA	5.12742e-05	1	48047504	48097673
NONHSAG045504.2	2.19652	RA	0.00904372	6	170155660	170160460
NONHSAG056166.1	2.17227	RA	0.00853835	1	14496456	14502310
NONHSAG003845.2	2.16915	RA	0.000532181	1	196677600	196713801
NONHSAG060435.1	2.16073	RA	0.00324809	10	35656519	35666117
NONHSAG027390.2	2.15362	RA	0.000319987	2	30332549	30361080
NONHSAG058754.1	2.15328	RA	0.0039269	1	14525664	14532476
NONHSAG004398.1	2.14196	RA	4.72378e-05	1	223233337	223236888
NONHSAG090916.1	2.12994	RA	0.000101335	5	36248233	36301870
NONHSAG036059.2	2.12787	RA	0.0139152	3	129516023	129517341
NONHSAG085274.1	2.11827	RA	0.0124948	3	194328819	194335605
NONHSAG084400.1	2.11418	RA	0.0073611	3	483322	490939
NONHSAG020017.2	2.08752	RA	0.00750123	16	75674351	75678138
NONHSAG036423.2	2.08594	RA	2.42784e-06	3	152839389	152841439
NONHSAG064600.1	2.0593	RA	0.00148001	12	19038593	19068977
NONHSAG031059.2	2.0581	RA	5.98108e-09	2	241860050	241864025
NONHSAG012015.2	2.049	RA	0.000360545	12	97430632	97565035
NONHSAG017708.2	2.04836	RA	0.00144633	15	84389633	84395903
NONHSAG045483.1	2.04599	RA	0.00210732	6	170062462	170101749
NONHSAG039486.2	2.04282	RA	0.00881112	4	184337712	184354053
NONHSAG003955.2	2.04003	RA	0.0118537	1	202227202	202238962
NONHSAG096218.1	2.03361	RA	0.00181048	7	26168953	26169468
NONHSAG007640.2	2.02749	RA	0.00192612	11	10302241	10304843
NONHSAG071280.1	2.02604	RA	0.0240716	15	83646976	83648070
NONHSAG035915.2	2.02474	RA	0.0109867	3	123610733	123612003
NONHSAG055362.2	2.01708	RA	0.000729874	X	134861947	134868147
NONHSAG071281.1	2.00518	RA	0.00853835	15	83648739	83650439
NONHSAG049580.2	1.99817	RA	0.00201661	8	12578305	12581289
NONHSAG004036.2	1.9971	RA	0.00558625	1	204621661	204629713
NONHSAG071520.1	1.9956	RA	0.0325954	16	15704409	15705984
NONHSAG051039.2	1.97483	RA	0.00189355	8	108547753	108554366
NONHSAG050752.2	1.97352	RA	0.000564049	8	92984594	92984896
NONHSAG103080.1	1.97106	RA	0.00025691	9	116406612	116418866
NONHSAG018672.1	1.96503	RA	0.00216795	16	14405613	14410987
NONHSAG002759.1	1.96372	RA	0.000246861	1	147751388	147763966
NONHSAG097790.1	1.95599	RA	4.13206e-06	7	35190573	35192042
NONHSAG006955.1	1.95292	RA	0.00341447	10	119232725	119304579
NONHSAG009862.2	1.94988	RA	0.000310397	11	121190771	121191486
NONHSAG007459.2	1.94809	RA	1.64835e-06	11	3380937	3409641
NONHSAG038818.2	1.94645	RA	0.00210732	4	123639550	123962924
NONHSAG094710.1	1.94194	RA	0.00881112	6	170056352	170056960
NONHSAG045253.1	1.94046	RA	0.00758059	6	158422138	158423415
NONHSAG025500.2	1.93454	RA	0.011539	19	33906351	33908391
NONHSAG035403.2	1.92864	RA	0.00450343	3	71584548	71587409
NONHSAG035954.2	1.92846	RA	0.0051971	3	125827237	125916466
UG0898H09	1.92607	RA	0.00169576	8	62977860	62984901
NONHSAG055241.2	1.92561	RA	2.07309e-05	X	122422001	122478288
NONHSAG022895.1	1.92509	RA	0.0153853	17	76528874	76529137
NONHSAG001735.2	1.92109	RA	0.00764526	1	65638775	65641615
NONHSAG003823.2	1.91652	RA	0.0214198	1	193304745	193899633
NONHSAG031840.2	1.9087	RA	0.0429144	20	44656409	44746021
NONHSAG013910.2	1.90073	RA	0.0276704	13	87681684	87697210
NONHSAG005080.2	1.89276	RA	0.0001883	10	4973365	4975081
NONHSAG028084.2	1.88516	RA	0.0063502	2	69789551	69798948
NONHSAG031843.2	1.88364	RA	1.2984e-07	20	44714873	44727810
NONHSAG103317.1	1.88234	RA	0.000659905	X	24662821	24668302
NONHSAG065900.1	1.87297	RA	0.0153883	12	5050057	5051480
NONHSAG078146.1	1.87226	RA	0.0270023	2	215359312	215362768
NONHSAG000726.2	1.86555	RA	0.023162	1	25293366	25338158
NONHSAG011405.2	1.86176	RA	0.00649816	12	57083311	57087863
NONHSAG020887.1	1.858	RA	0.0190598	17	14230651	14232791
NONHSAG043676.1	1.85107	RA	0.00277096	6	36807549	36816400
NONHSAG000967.2	1.84217	RA	0.0168581	1	32986951	33032469
NONHSAG027602.2	1.83912	RA	0.000891218	2	43092177	43094322
NONHSAG084530.1	1.83076	RA	0.00122958	3	30436311	30437436
NONHSAG050230.2	1.82739	RA	0.00126779	8	53514074	53523931
NONHSAG088612.1	1.8179	RA	0.0125329	4	155518756	155523465
NONHSAG010105.1	1.81206	RA	0.01853	11	134127998	134146254
NONHSAG002234.2	1.81168	RA	0.0270023	1	101150551	101175838
NONHSAG008096.2	1.80965	RA	0.0179055	11	40107243	40112599
NONHSAG027216.2	1.80461	RA	0.0488385	2	23616517	23617987
NONHSAG002653.2	1.80264	RA	0.011539	14_GL000009v2_random	43300	61599
NONHSAG029960.1	1.78491	RA	0.0110096	2	179443516	179445633
NONHSAG075045.1	1.77682	RA	0.0130978	18	22347845	22348252
NONHSAG070899.1	1.77648	RA	0.00758059	15	83650014	83652886
NONHSAG019603.2	1.77201	RA	0.000212315	16	58446790	58447019
NONHSAG104464.1	1.77116	RA	0.000404168	X	122478651	122479181
NONHSAG012928.2	1.76786	RA	0.000738845	13	20699306	20703718
NONHSAG027852.2	1.76739	RA	0.0258117	2	60339606	60391376
MIAT	1.76693	RA	0.000126321	22	26657481	26676477
NONHSAG054232.2	1.76456	RA	0.0352272	X	36957693	36959310
NONHSAG042968.2	1.75903	RA	0.00750123	6	8435616	8792258
NONHSAG044227.2	1.75554	RA	0.00165997	6	81843783	82101688
NONHSAG008236.2	1.75211	RA	0.0483113	11	47383147	47409191
NONHSAG009880.1	1.75183	RA	0.000691922	11	122011860	122234470
NONHSAG027857.2	1.75081	RA	0.00101177	2	60439152	60439805
NONHSAG047149.2	1.74781	RA	0.0003219	7	25593350	25750994
NONHSAG065924.1	1.74622	RA	0.00273945	12	7962947	7974205
NONHSAG009285.2	1.74157	RA	0.0159439	11	86955618	87004049
NONHSAG070625.1	1.73933	RA	0.033752	15	23385725	23401576
NONHSAG055198.1	1.7308	RA	0.0179635	X	119018568	119018959
NONHSAG072217.1	1.72559	RA	0.000935292	16	67006671	67009481
NONHSAG023576.2	1.72461	RA	0.0121469	18	24725226	24929282
NONHSAG077446.1	1.72111	RA	0.0145347	2	70013222	70017626
NONHSAG022824.2	1.72043	RA	0.00511881	17	76549950	76550826
NONHSAG054445.2	1.71606	RA	0.0413039	X	48939991	48940808
NONHSAG043735.2	1.71241	RA	6.2183e-05	6	39881803	39900071
NONHSAG003053.2	1.71198	RA	0.00109876	1	155195008	155205650
NONHSAG002742.2	1.71176	RA	0.000674586	1	147809800	147811355
NONHSAG032445.2	1.70937	RA	0.00450269	21	17611743	17636336
NONHSAG043680.2	1.70862	RA	0.0279594	6	36962989	36964835
NONHSAG056597.1	1.7073	RA	0.00974046	1	84775280	84777885
NONHSAG015722.1	1.70151	RA	0.00750123	14	91874473	91883119
NONHSAG023787.2	1.69522	RA	0.000340453	18	46667821	46676866
NONHSAG037943.2	1.69483	RA	0.00148193	4	52945648	52958088
NONHSAG011680.2	1.68966	RA	0.000729874	12	71793854	71799627
NONHSAG027855.2	1.6765	RA	0.000448556	2	60394856	60401227
NONHSAG076487.1	1.6726	RA	0.0335628	19	35265122	35268338
NONHSAG023609.1	1.67111	RA	0.0231311	18	24923215	24926074
NONHSAG002436.1	1.66368	RA	0.0249866	1	113041687	113042948
NONHSAG047240.2	1.65977	RA	0.0201106	7	29636410	29637924
NONHSAG086166.1	1.65888	RA	0.000729874	3	30414194	30416353
NONHSAG002615.2	1.65133	RA	0.0105761	1	121389264	121395862
NONHSAG010659.2	1.65098	RA	0.00106614	12	21941403	21944288
NONHSAG012312.2	1.64936	RA	0.000968571	12	111812048	111814392
NONHSAG053500.2	1.64778	RA	0.000124863	9	127816065	127822521
NONHSAG058297.1	1.62649	RA	0.0387887	1	180180954	180198032
LINC00672	1.62577	RA	0.00704739
NONHSAG051205.2	1.62471	RA	0.00750123	8	124848736	124954329
NONHSAG103419.1	1.62429	RA	0.0364586	X	54631340	54646273
NONHSAG104215.1	1.62059	RA	0.00432844	X	52920093	52925593
NONHSAG034672.2	1.61961	RA	0.000729874	3	30350721	30392145
ADORA2A-AS1	1.61833	RA	0.00543466	22	24438276	24494815
NONHSAG003845.1	1.61528	RA	0.0192834	1	196646117	196716634
NONHSAG023577.2	1.60891	RA	0.00576426	18	24933486	24987682
NONHSAG083733.1	1.6032	RA	0.000662556	22	38090126	38091559
NONHSAG045497.2	1.59974	RA	0.023525	6	170046022	170052271
NONHSAG034776.2	1.595	RA	0.00853835	3	37745431	37861780
NONHSAG062183.1	1.58972	RA	0.0258873	10	69967643	69972365
MIR100HG	1.58854	RA	3.73547e-11
NONHSAG041002.2	1.58738	RA	0.00853835	5	91301320	91314529
NONHSAG053057.2	1.58307	RA	0.0142822	9	101419016	101422804
NONHSAG058526.1	1.58303	RA	0.0208243	1	228365645	228366896
NONHSAG021938.1	1.58275	RA	0.00800897	17	42751055	42753625
NONHSAG002212.2	1.582	RA	0.0270128	1	100263306	100266121
NONHSAG013259.2	1.57971	RA	0.0254528	13	37915223	38048169
NONHSAG023765.2	1.57785	RA	0.00750123	18	44676167	44680172
NONHSAG000913.2	1.57068	RA	0.0477078	1	31670143	31670999
NONHSAG093276.1	1.56605	RA	0.0378375	6	53666154	53687380
NONHSAG033183.2	1.56601	RA	0.00881112	22	17036569	17060825
NONHSAG000595.1	1.56566	RA	0.0445218	1	21602542	21604868
NONHSAG000727.2	1.56539	RA	0.00213606	1	25302737	25305152
NONHSAG038455.2	1.56512	RA	0.0443267	4	95549128	95552457
NONHSAG018224.2	1.55975	RA	0.0375653	16	975760	981596
NONHSAG045333.2	1.55872	RA	0.0422138	6	160990317	160992342
NONHSAG086165.1	1.55447	RA	0.00302425	3	30409297	30411940
NONHSAG027298.1	1.54885	RA	0.04916	2	27262228	27264555
NONHSAG047329.2	1.54869	RA	0.0450386	7	35258380	35259729
NONHSAG035335.1	1.54464	RA	0.00643645	3	64670395	65050250
NONHSAG024706.1	1.53798	RA	0.0219226	19	8594692	8595346
NONHSAG004142.2	1.53767	RA	0.0192834	1	207959363	207961806
NONHSAG013387.2	1.53563	RA	0.0356727	13	44370119	44373841
NONHSAG032606.2	1.53496	RA	0.0498623	21	28918836	28924666
WDFY3-AS2	1.52683	RA	0.0173923	4	84966817	85007015
NONHSAG049487.2	1.52341	RA	0.0137577	8	9151741	9168136
CRNDE	1.51584	RA	0.0174528	16	54918862	54929189
NONHSAG029956.1	1.50577	RA	0.0234626	2	179385909	179639402
NONHSAG034778.2	1.50308	RA	0.00823365	3	37822707	37826282
NONHSAG000559.2	1.49727	RA	0.00795475	1	20028369	20062322
NONHSAG015732.2	1.49629	RA	0.0149508	14	91752855	91760207
NONHSAG014358.2	1.49587	RA	0.0167733	14	20219947	20264308

## Sheet: RA vs LV
Right Atrium vs Left Ventricle
lncRNA	Fold Difference	Region Enriched	FDR	Chr	Start	End
NONHSAG029272.2	335.165	RA	1.37249e-47	2	130666565	130679901
NONHSAG088337.1	307.977	RA	7.3873e-100	4	66862538	66870967
NONHSAG002619.2	260.445	RA	3.38332e-42	1	121494247	121510498
NONHSAG066697.1	234.277	RA	4.96873e-113	12	114445628	114446811
NONHSAG025535.1	227.024	RA	4.93482e-38	19	35282723	35323773
NONHSAG061269.1	203.514	RA	9.52113e-52	10	50042019	50044973
NONHSAG003687.2	189.471	RA	1.6103e-34	1	183439307	183443670
NONHSAG029273.2	143.84	RA	1.02792e-25	2	130680049	130718831
NONHSAG002618.2	140.292	RA	4.12299e-27	1	121492295	121493143
NONHSAG048076.2	132.867	RA	1.11863e-24	7	79697798	79712990
NONHSAG005854.1	114.048	RA	1.52241e-71	10	50042956	50044714
NONHSAG103317.1	90.4595	RA	2.21604e-32	X	24662821	24668302
NONHSAG047341.2	89.6449	RA	4.10267e-32	7	35975900	35989172
NONHSAG002314.1	64.7153	RA	5.67441e-43	1	109289295	109299627
NONHSAG005895.2	62.82	RA	4.43048e-37	10	50043704	50044771
NONHSAG030103.2	52.7847	RA	3.21095e-89	2	190676943	190844681
NONHSAG101648.1	51.5845	RA	3.24766e-28	9	117234399	117257826
NONHSAG041417.2	50.3294	RA	5.18757e-36	5	124847248	124876134
NONHSAG011898.2	47.7348	RA	8.09151e-80	12	92421530	92492091
NONHSAG022841.1	43.3309	RA	3.80522e-41	17	74845647	74857918
NONHSAG051057.2	36.3354	RA	1.84078e-36	8	110609240	110632394
NONHSAG080694.1	30.001	RA	1.66593e-36	2	163125091	163131647
NONHSAG023565.2	29.4877	RA	4.52107e-70	18	24398450	24402714
NONHSAG009880.2	29.2915	RA	1.11645e-27	11	122141152	122363762
NONHSAG065900.1	27.3974	RA	8.68312e-21	12	5050057	5051480
NONHSAG035310.2	24.5059	RA	7.15165e-76	3	62925497	63148797
NONHSAG023609.1	23.2362	RA	1.93422e-30	18	24923215	24926074
NONHSAG029584.2	22.7537	RA	1.35675e-43	2	154688956	154698580
NONHSAG032253.1	21.5903	RA	1.02542e-20	20	61430692	61436939
NONHSAG029960.1	21.4769	RA	6.07599e-35	2	179443516	179445633
NONHSAG070625.1	21.3351	RA	3.18316e-33	15	23385725	23401576
NONHSAG070899.1	20.1136	RA	8.1117e-19	15	83650014	83652886
NONHSAG002742.2	19.8815	RA	8.79039e-27	1	147809800	147811355
NONHSAG010804.2	19.4951	RA	2.42343e-26	12	31116356	31117624
NONHSAG082101.1	17.5468	RA	2.2465e-39	20	61433510	61437547
NONHSAG029234.1	17.4598	RA	1.04498e-15	2	130680749	130704276
NONHSAG064652.1	16.9118	RA	5.32382e-25	12	31127628	31136635
NONHSAG000058.2	16.3081	RA	2.13317e-27	1	916864	921016
NONHSAG097912.1	16.1445	RA	6.93105e-29	7	49616914	49618466
NONHSAG029956.1	16.032	RA	9.0074e-29	2	179385909	179639402
NONHSAG006641.2	15.7361	RA	9.59143e-22	10	97822470	97841301
NONHSAG058997.1	15.6206	RA	1.00312e-19	1	47997841	47999629
NONHSAG023577.2	15.448	RA	3.5439e-45	18	24933486	24987682
NONHSAG047431.2	15.2701	RA	9.08209e-32	7	41685114	41687045
NONHSAG037943.2	15.2117	RA	4.17308e-50	4	52945648	52958088
NONHSAG010803.2	15.1444	RA	2.99663e-37	12	31111692	31114463
NONHSAG004778.2	14.9865	RA	3.11206e-22	1	239703383	239730465
NONHSAG001396.2	14.9621	RA	4.99841e-27	1	48047504	48097673
NONHSAG090667.1	14.9193	RA	2.67347e-24	5	168891372	168892078
NONHSAG069707.1	14.2811	RA	2.42887e-19	14	45516331	45516942
NONHSAG022295.2	14.179	RA	2.98633e-22	17	57045076	57051196
NONHSAG071280.1	13.9866	RA	7.91969e-16	15	83646976	83648070
NONHSAG044892.2	13.6449	RA	1.54274e-32	6	134428239	134524495
NONHSAG041544.1	13.5536	RA	1.56768e-23	5	132232895	132269923
NONHSAG023576.2	13.3528	RA	4.26037e-23	18	24725226	24929282
NONHSAG043982.2	13.1419	RA	1.57415e-18	6	54839688	54846577
NONHSAG098742.1	13.1355	RA	6.50352e-16	8	32766124	32767959
NONHSAG000382.1	12.9619	RA	1.67293e-22	1	11845227	11849642
NONHSAG016047.2	12.4852	RA	1.71372e-35	14	104113734	104115571
NONHSAG041101.2	12.2837	RA	4.10267e-32	5	97504694	97989116
NONHSAG006596.1	11.7464	RA	4.25858e-21	10	97846432	97850240
NONHSAG048904.2	11.5571	RA	6.28734e-26	7	137381040	137384178
NONHSAG057509.1	11.2538	RA	1.71421e-06	1	11857465	11858931
NONHSAG029263.2	11.0621	RA	3.00606e-17	2	130416748	130441681
NONHSAG054232.2	10.7404	RA	2.47854e-18	X	36957693	36959310
NONHSAG000059.2	10.6566	RA	4.84636e-25	1	922130	923754
NONHSAG085274.1	10.4016	RA	3.00606e-17	3	194328819	194335605
NONHSAG086240.1	10.1498	RA	1.66033e-13	3	43070697	43075405
NONHSAG034283.2	10.0127	RA	4.48205e-21	3	857124	870146
NONHSAG052290.2	9.79861	RA	2.51706e-19	9	64464033	64469258
NONHSAG077134.1	9.11082	RA	1.02724e-21	2	14664468	14674885
NONHSAG044922.2	9.07142	RA	4.49531e-14	6	135854035	136225751
NONHSAG037272.2	8.80382	RA	7.71354e-27	4	1571708	1580522
NONHSAG008739.2	8.76574	RA	2.94587e-12	11	66409157	66417138
NONHSAG005217.2	8.46073	RA	1.35348e-24	10	10958406	10970817
NONHSAG004780.2	8.14783	RA	8.49348e-14	1	239911662	239915444
NONHSAG014472.1	7.82024	RA	1.04563e-23	14	23395689	23398603
NONHSAG034674.2	7.67562	RA	7.02862e-26	3	30518867	30527186
NONHSAG035332.1	7.58468	RA	2.04873e-09	3	64546800	64577657
NONHSAG026590.2	7.40964	RA	1.95798e-29	19	55538016	55539406
NONHSAG041002.2	7.35624	RA	1.89478e-16	5	91301320	91314529
NONHSAG014470.1	7.34762	RA	1.95062e-24	14	23388664	23396105
NONHSAG019020.2	7.30152	RA	3.5956e-11	16	29130501	29133887
NONHSAG019601.1	7.29868	RA	6.39399e-18	16	58447331	58447661
NONHSAG086166.1	7.29867	RA	1.44428e-20	3	30414194	30416353
NONHSAG071369.1	7.15265	RA	4.09642e-14	15	98545998	98548877
NONHSAG017437.2	7.13849	RA	4.11134e-21	15	74816288	74817849
NONHSAG069085.1	7.10611	RA	2.04458e-12	14	23381985	23389627
NONHSAG014471.1	7.09503	RA	7.45688e-22	14	23391340	23392119
NONHSAG015530.2	7.08093	RA	4.65788e-08	14	76959556	76970171
NONHSAG062183.1	6.97769	RA	8.32316e-23	10	69967643	69972365
NONHSAG047149.2	6.87036	RA	9.57825e-41	7	25593350	25750994
NONHSAG086165.1	6.7934	RA	4.42036e-09	3	30409297	30411940
NONHSAG031066.2	6.68025	RA	2.14847e-15	2	242038209	242039290
NONHSAG044849.2	6.66577	RA	1.23392e-09	6	132085082	132100395
NONHSAG012372.1	6.60435	RA	1.88744e-20	12	114370373	114375060
NONHSAG029677.1	6.49603	RA	2.29715e-17	2	162362407	162364216
NONHSAG026094.2	6.45291	RA	4.17578e-15	19	46634733	46639545
NONHSAG070633.1	6.08828	RA	1.8109e-09	15	26557597	26557937
NONHSAG034875.1	6.02524	RA	9.21909e-15	3	42716783	42724788
NONHSAG010892.2	6.02284	RA	4.40465e-13	12	38906295	38912694
NONHSAG041156.2	5.94767	RA	6.1967e-09	5	102694105	102879709
NONHSAG000557.2	5.91297	RA	8.14225e-08	1	19975435	19979601
NONHSAG036322.2	5.86844	RA	2.06671e-17	3	147688942	147732447
NONHSAG016267.1	5.80933	RA	1.93668e-15	15	23390721	23393943
NONHSAG034672.2	5.75221	RA	8.13356e-17	3	30350721	30392145
NONHSAG014469.1	5.70411	RA	1.233e-13	14	23374542	23388358
NONHSAG062050.1	5.70097	RA	5.16106e-07	10	50135967	50137357
NONHSAG002617.2	5.66074	RA	1.35671e-18	1	121412718	121460615
NONHSAG093174.1	5.64155	RA	1.09974e-14	6	36838670	36841162
NONHSAG019603.2	5.50423	RA	3.72263e-21	16	58446790	58447019
NONHSAG053703.2	5.5028	RA	1.29362e-10	9	133654148	133660023
NONHSAG078193.1	5.3959	RA	1.38735e-15	2	221572505	221574454
NONHSAG031067.2	5.33806	RA	2.97662e-18	2	242047694	242084598
NONHSAG088001.1	5.18193	RA	9.66793e-14	4	173935731	174166089
NONHSAG045483.1	5.15167	RA	1.71215e-09	6	170062462	170101749
NONHSAG018336.2	5.13729	RA	8.53625e-11	16	2476557	2482173
NONHSAG003845.1	5.12548	RA	5.20852e-08	1	196646117	196716634
NONHSAG004142.2	5.08422	RA	6.05782e-21	1	207959363	207961806
NONHSAG054487.2	5.05093	RA	2.01453e-18	X	51395833	51465661
NONHSAG002759.1	5.01655	RA	8.69686e-16	1	147751388	147763966
NONHSAG043676.1	5.01066	RA	3.01773e-09	6	36807549	36816400
NONHSAG053168.2	4.95178	RA	2.99712e-23	9	109130292	109135938
NONHSAG007669.1	4.90678	RA	1.16269e-14	11	11969570	11974324
NONHSAG017613.2	4.82187	RA	1.16472e-14	15	80195483	80404338
NONHSAG011313.2	4.75673	RA	2.5379e-23	12	55685229	55688043
NONHSAG043677.1	4.66548	RA	6.21281e-08	6	36819836	36822439
NONHSAG016921.2	4.65317	RA	6.31911e-09	15	52115076	52116958
NONHSAG010542.2	4.64989	RA	2.45643e-10	12	12915191	12917931
NONHSAG023443.1	4.56616	RA	6.87298e-07	18	13612027	13616158
NONHSAG027656.2	4.56203	RA	4.43459e-08	2	46282000	46295336
NONHSAG030618.2	4.52807	RA	6.02573e-08	2	220805818	220853662
NONHSAG005082.2	4.48971	RA	2.99734e-12	10	4980065	4983280
NONHSAG076408.1	4.48494	RA	2.02146e-10	19	16077788	16103005
NONHSAG017223.1	4.38485	RA	2.26958e-13	15	66782085	66784447
NONHSAG004042.1	4.37654	RA	1.81902e-16	1	204988783	204991257
NONHSAG006474.2	4.37459	RA	3.47897e-05	10	88932389	88940820
NONHSAG017995.1	4.35437	RA	4.34984e-09	15	96194895	96198410
NONHSAG009862.2	4.35433	RA	4.57048e-16	11	121190771	121191486
NONHSAG019423.2	4.31423	RA	3.55219e-06	16	50645808	50649249
NONHSAG043676.2	4.30614	RA	5.53543e-16	6	36839773	36848624
NONHSAG082560.1	4.27775	RA	1.47512e-17	20	50450846	50457745
NONHSAG006126.2	4.24262	RA	5.97981e-11	10	69936760	69966401
ADORA2A-AS1	4.22905	RA	1.5339e-11	22	24438276	24494815
NONHSAG001935.2	4.20847	RA	5.70742e-17	1	83865722	83868153
NONHSAG000595.1	4.19634	RA	3.55762e-11	1	21602542	21604868
NONHSAG021944.2	4.17517	RA	4.13325e-12	17	44793198	44794474
NONHSAG023825.2	4.16102	RA	3.63652e-08	18	48959509	48969321
NONHSAG016326.2	4.1155	RA	3.0913e-21	15	26395065	26489751
NONHSAG102751.1	4.04563	RA	6.27602e-13	9	40809827	40826709
NONHSAG101076.1	4.03605	RA	2.58433e-12	8	143204266	143209498
NONHSAG041170.1	3.98467	RA	6.09512e-09	5	102865376	102877686
NONHSAG037096.1	3.98128	RA	4.99158e-11	3	195869506	195887761
NONHSAG049977.2	3.95048	RA	3.18505e-09	8	37325417	37331989
NONHSAG052966.2	3.94712	RA	6.22965e-09	9	96687056	96773970
EMX2OS	3.92414	RA	5.89659e-06
NONHSAG032317.1	3.8745	RA	0.00120655	20	62584736	62588338
NONHSAG049773.2	3.83094	RA	1.13977e-09	8	23713837	23743043
NONHSAG037031.2	3.81669	RA	4.02902e-06	3	194487097	194518280
NONHSAG021945.2	3.81227	RA	3.63392e-11	17	44794746	44797783
NONHSAG050980.2	3.80684	RA	1.82899e-12	8	103156989	103298782
NONHSAG070632.1	3.80181	RA	1.30183e-08	15	26403432	26411176
NONHSAG002507.2	3.79873	RA	2.9242e-05	1	115283033	115368263
NONHSAG042968.2	3.79868	RA	1.07425e-09	6	8435616	8792258
NONHSAG019602.2	3.786	RA	6.36405e-25	16	58421292	58462470
NONHSAG101664.1	3.78595	RA	9.64735e-07	9	121309673	121310182
NONHSAG103080.1	3.78433	RA	3.62791e-09	9	116406612	116418866
NONHSAG014436.2	3.76407	RA	3.57294e-07	14	21768827	22547626
NONHSAG003004.1	3.75697	RA	2.16502e-07	1	154159733	154164543
NONHSAG057254.1	3.75371	RA	5.15571e-13	1	223204005	223217707
NONHSAG036227.2	3.75316	RA	7.8405e-13	3	140571705	140577397
NONHSAG097790.1	3.71498	RA	1.35571e-14	7	35190573	35192042
NONHSAG028084.2	3.70206	RA	8.42263e-07	2	69789551	69798948
NONHSAG041892.1	3.69207	RA	2.25113e-09	5	148442879	148489350
NONHSAG020795.2	3.67091	RA	3.72341e-09	17	9237593	9241855
NONHSAG034128.1	3.62353	RA	2.69497e-16	22	45529452	45559725
NONHSAG050080.2	3.61717	RA	2.18664e-14	8	41660990	41665658
NONHSAG018080.2	3.58158	RA	6.97116e-18	15	99807022	99974010
NONHSAG037432.2	3.57208	RA	7.42237e-15	4	8355089	8358338
NONHSAG030619.2	3.54637	RA	1.68696e-14	2	220880165	220938337
NONHSAG062285.1	3.50676	RA	3.04847e-05	10	86747633	86748598
NONHSAG022532.2	3.49429	RA	6.87457e-10	17	65100655	65119578
NONHSAG102284.1	3.47047	RA	8.57195e-05	9	122377158	122379889
NONHSAG072091.1	3.4661	RA	1.00296e-05	16	29119373	29128292
NONHSAG031059.2	3.46143	RA	1.8452e-19	2	241860050	241864025
NONHSAG070111.1	3.43346	RA	1.24457e-07	14	104072585	104084251
NONHSAG074682.1	3.40392	RA	1.5731e-16	18	31191068	31205761
NONHSAG022764.2	3.39378	RA	5.86378e-10	17	75605866	75607130
NONHSAG035915.2	3.39187	RA	3.45814e-05	3	123610733	123612003
NONHSAG009714.2	3.37401	RA	5.716e-05	11	117136430	117137867
MIAT	3.3662	RA	2.81363e-10	22	26657481	26676477
NONHSAG020184.2	3.35358	RA	1.07162e-11	16	85165046	85554167
NONHSAG011894.2	3.35178	RA	1.07162e-11	12	92145572	92225361
NONHSAG034274.2	3.3111	RA	1.02712e-07	3	112098	131325
NONHSAG023863.2	3.25586	RA	1.29606e-07	18	50953349	50954262
NONHSAG060684.1	3.25288	RA	1.26208e-06	10	90984599	90996370
NONHSAG034315.1	3.24671	RA	2.88806e-06	3	4789857	4793341
NONHSAG079649.1	3.24005	RA	5.91658e-13	2	10901154	10901806
NONHSAG005080.2	3.22517	RA	3.62375e-09	10	4973365	4975081
NONHSAG052453.1	3.21925	RA	8.82043e-10	9	68425817	68455375
NONHSAG005169.2	3.20807	RA	3.31598e-07	10	7533206	7548375
NONHSAG086377.1	3.1531	RA	3.7215e-06	3	75140443	75144934
NONHSAG062902.1	3.14605	RA	0.0215715	11	67365667	67365904
NONHSAG003053.2	3.13879	RA	1.31781e-14	1	155195008	155205650
NONHSAG037433.1	3.13634	RA	7.05456e-14	4	8358048	8360149
NONHSAG043137.2	3.11509	RA	4.58086e-07	6	20331236	20334452
NONHSAG013242.1	3.1112	RA	5.28045e-05	13	37559785	37574398
NONHSAG011311.2	3.10574	RA	1.39809e-07	12	55434736	55659795
NONHSAG026311.2	3.08489	RA	1.13933e-09	19	50490326	50500301
NONHSAG062692.1	3.07966	RA	3.03654e-11	11	19310817	19311802
NONHSAG055388.2	3.06443	RA	2.25113e-09	X	135422617	135428022
NONHSAG030101.2	3.0208	RA	3.11546e-16	2	190624533	190648685
NONHSAG093982.1	3.01605	RA	4.89919e-07	6	14499209	14501267
NONHSAG022859.2	3.01581	RA	6.31736e-13	17	77527465	77568690
NONHSAG049051.2	3.01418	RA	1.98267e-10	7	144238572	144356181
NONHSAG094710.1	3.01157	RA	0.000658295	6	170056352	170056960
NONHSAG017999.2	3.01129	RA	5.27432e-13	15	96080712	96327361
NONHSAG034129.1	3.00309	RA	3.99445e-07	22	45559877	45568087
NONHSAG006514.2	2.98881	RA	4.53584e-05	10	90994619	91006390
NONHSAG011179.2	2.9811	RA	0.0172245	12	52058458	52059503
PROSER2-AS1	2.97498	RA	6.34183e-08
NONHSAG091006.1	2.96823	RA	1.18813e-07	5	64611878	64617361
NONHSAG026230.2	2.96361	RA	8.1221e-09	19	49331616	49340303
NONHSAG003123.2	2.963	RA	3.30461e-06	1	156509480	156511694
NONHSAG007767.2	2.95927	RA	1.53795e-15	11	17379754	17383531
NONHSAG008506.1	2.94112	RA	3.31598e-07	11	61965678	61974030
NONHSAG035937.2	2.93067	RA	4.42782e-05	3	125062077	125064060
NONHSAG070957.1	2.92888	RA	4.39961e-08	15	96139471	96143238
NONHSAG047109.2	2.92195	RA	4.64022e-05	7	23206012	23208045
NONHSAG003124.2	2.92033	RA	7.05054e-06	1	156511694	156513316
NONHSAG031843.2	2.85595	RA	2.69782e-11	20	44714873	44727810
NONHSAG063494.1	2.8531	RA	0.00182455	11	68330825	68338193
NONHSAG010028.2	2.83811	RA	7.07148e-12	11	128919310	128921163
NONHSAG048584.2	2.82499	RA	3.55219e-06	7	113469733	113484069
NONHSAG065924.1	2.82229	RA	1.16453e-08	12	7962947	7974205
NONHSAG048173.2	2.81419	RA	2.21159e-08	7	90590619	90597354
NONHSAG053201.2	2.80488	RA	3.0014e-09	9	111819912	111824322
NONHSAG025500.2	2.79904	RA	2.78456e-05	19	33906351	33908391
NONHSAG081493.1	2.78868	RA	4.00779e-23	20	36890396	36909647
NONHSAG025521.1	2.78746	RA	6.74033e-06	19	35033366	35036300
NONHSAG026310.2	2.77289	RA	1.82899e-12	19	50486487	50488066
NONHSAG060683.1	2.7704	RA	0.000105499	10	90971857	90980673
NONHSAG087359.1	2.76612	RA	8.51149e-09	4	5814008	5829036
NONHSAG045503.2	2.75956	RA	2.9902e-07	6	170147105	170151139
NONHSAG058298.1	2.75578	RA	1.21801e-06	1	180191836	180193517
NONHSAG045497.2	2.74959	RA	2.696e-06	6	170046022	170052271
NONHSAG027495.1	2.73491	RA	0.000617423	2	38053389	38103451
NONHSAG085173.1	2.73375	RA	2.07871e-05	3	175809763	175810552
NONHSAG003293.2	2.72836	RA	0.0143905	1	162607762	162628421
NONHSAG055198.1	2.72579	RA	1.08493e-06	X	119018568	119018959
NONHSAG035954.2	2.72223	RA	1.69405e-06	3	125827237	125916466
NONHSAG004041.2	2.72089	RA	2.58359e-05	1	204946607	204947169
NONHSAG023765.2	2.71557	RA	2.4864e-07	18	44676167	44680172
NONHSAG012015.2	2.71545	RA	4.10689e-05	12	97430632	97565035
NONHSAG003955.2	2.71392	RA	0.00635062	1	202227202	202238962
TBX5-AS1	2.71305	RA	1.63258e-14	12	114408194	114412832
NONHSAG058297.1	2.70396	RA	2.39578e-06	1	180180954	180198032
NONHSAG041011.2	2.70142	RA	4.29009e-05	5	92082596	92479426
NONHSAG008151.2	2.689	RA	0.000393961	11	44917739	44919484
NONHSAG094055.1	2.68467	RA	6.85557e-07	6	27404009	27406964
NONHSAG081588.1	2.6799	RA	1.0055e-05	20	49568120	49572310
NONHSAG004398.1	2.67668	RA	4.05463e-07	1	223233337	223236888
NONHSAG062284.1	2.67547	RA	4.8588e-05	10	86740399	86741188
NONHSAG085358.1	2.66005	RA	5.09117e-05	3	13625285	13628854
NONHSAG023570.1	2.65594	RA	9.64735e-07	18	22208144	22242162
SSTR5-AS1	2.63216	RA	7.40403e-05	16	1064080	1078731
NONHSAG085341.1	2.62611	RA	0.000491536	3	11203457	11207379
NONHSAG061444.1	2.61976	RA	0.000710705	10	90975277	90977002
NONHSAG037887.2	2.61232	RA	0.0212436	4	47830999	47907522
NONHSAG043680.2	2.60956	RA	0.000649874	6	36962989	36964835
NONHSAG001701.2	2.59272	RA	7.72221e-05	1	63487973	63518255
NONHSAG050259.2	2.58663	RA	9.49863e-07	8	55536871	55542054
NONHSAG054811.1	2.5813	RA	1.00974e-08	X	74264785	74269380
NONHSAG003621.1	2.57984	RA	3.28428e-09	1	180167143	180169859
NONHSAG008499.2	2.55636	RA	2.68348e-06	11	61955935	61958838
NONHSAG075045.1	2.55255	RA	9.17057e-05	18	22347845	22348252
NONHSAG053677.2	2.54901	RA	4.05278e-63	9	133019428	133021175
NONHSAG037520.2	2.53975	RA	1.38229e-08	4	13777376	13782157
NONHSAG007459.2	2.52726	RA	1.62915e-09	11	3380937	3409641
NONHSAG002940.2	2.5245	RA	1.03852e-07	1	151838336	151854041
NONHSAG028386.1	2.52348	RA	7.45781e-06	2	85774742	85788616
NONHSAG030916.2	2.51127	RA	1.65805e-05	2	237538882	237551301
NONHSAG002975.2	2.5093	RA	5.51573e-05	1	153533602	153535116
NONHSAG024460.1	2.50884	RA	4.31134e-05	19	3009569	3028917
NONHSAG056898.1	2.50615	RA	0.000410954	1	159000101	159014685
NONHSAG011050.1	2.50443	RA	8.42263e-07	12	48901136	48923680
NONHSAG031885.2	2.48943	RA	4.78278e-07	20	46200315	46212517
NONHSAG003254.1	2.486	RA	0.0198789	1	161192081	161193421
NONHSAG083733.1	2.48037	RA	6.99741e-12	22	38090126	38091559
NONHSAG038559.2	2.47154	RA	1.00407e-06	4	105133393	105147343
NONHSAG012287.2	2.4658	RA	0.000268624	12	110708398	110715139
NONHSAG048915.1	2.46537	RA	0.0014015	7	137848185	137849383
NONHSAG013387.2	2.45988	RA	3.61476e-08	13	44370119	44373841
NONHSAG015861.2	2.45171	RA	1.03567e-22	14	98972807	98973389
NONHSAG032115.2	2.45019	RA	1.04646e-10	20	57384159	57393066
NONHSAG017425.2	2.4488	RA	4.10356e-05	15	74600362	74601566
NONHSAG031117.2	2.43315	RA	0.000146285	20	1888088	1894374
NONHSAG009666.1	2.4328	RA	1.73733e-06	11	114310216	114311748
NONHSAG040980.2	2.42358	RA	1.08007e-06	5	88883327	89501451
NONHSAG027602.2	2.41119	RA	9.24603e-09	2	43092177	43094322
NONHSAG072389.1	2.40985	RA	9.77619e-06	16	4163926	4168549
NONHSAG044119.2	2.40852	RA	2.08953e-09	6	73263214	73301401
NONHSAG000727.2	2.39884	RA	1.39192e-07	1	25302737	25305152
NONHSAG006282.2	2.39735	RA	3.45814e-05	10	76558349	76560994
NONHSAG017785.2	2.39336	RA	4.46885e-05	15	87859752	87862356
NONHSAG037887.1	2.39272	RA	0.0322087	4	47833016	47909539
NONHSAG035376.2	2.38889	RA	0.00245649	3	69333900	69386167
NONHSAG079324.1	2.38603	RA	1.3974e-05	2	197488480	197490686
NONHSAG067779.1	2.38123	RA	4.27329e-08	13	110174709	110307109
NONHSAG052678.2	2.37938	RA	9.49646e-07	9	83219183	83284397
NONHSAG037041.1	2.3761	RA	0.00878953	3	194429077	194502897
NONHSAG078147.1	2.36916	RA	0.00452404	2	215364705	215368018
NONHSAG071843.1	2.35814	RA	0.000524311	16	78123242	78124332
NONHSAG085825.1	2.35785	RA	2.21159e-08	3	146168911	146191662
NONHSAG090403.1	2.34766	RA	0.000377659	5	106482861	106530924
NONHSAG021181.2	2.34664	RA	0.000276315	17	20868432	21002276
NONHSAG034014.2	2.34215	RA	3.35277e-07	22	41551748	41560881
NONHSAG015514.2	2.33387	RA	6.29058e-09	14	76212987	76214343
NONHSAG031749.2	2.33292	RA	1.65455e-07	20	38420587	38435375
NONHSAG039063.2	2.32924	RA	8.88282e-08	4	147487970	147496062
NONHSAG049184.1	2.32203	RA	3.98929e-07	7	151562746	151566014
NONHSAG081942.1	2.31718	RA	0.000440846	20	38233250	38233799
ADAMTS9-AS2	2.31581	RA	1.19273e-06	3	64684869	65011471
NONHSAG017221.1	2.31502	RA	4.93816e-05	15	66707270	66707536
NONHSAG019540.2	2.31039	RA	4.08772e-05	16	56682469	56688052
NONHSAG021938.1	2.30495	RA	6.45989e-05	17	42751055	42753625
NONHSAG006570.2	2.30321	RA	0.000165145	10	94612286	94613904
NONHSAG049909.2	2.30035	RA	2.78456e-05	8	30733602	30739330
NONHSAG088384.1	2.29784	RA	2.54938e-05	4	82344875	82345540
CECR7	2.29163	RA	2.26899e-06
NONHSAG041457.2	2.29137	RA	0.00203684	5	127219033	127229813
NONHSAG011680.2	2.29129	RA	3.88764e-05	12	71793854	71799627
NONHSAG035873.2	2.29102	RA	4.0359e-07	3	120489754	120511449
NONHSAG093675.1	2.283	RA	4.38784e-05	6	141463226	141472229
NONHSAG037434.2	2.27764	RA	1.93744e-07	4	8364132	8365758
NONHSAG039497.1	2.27553	RA	0.000244392	4	185505246	185546915
NONHSAG027852.2	2.27551	RA	0.0108827	2	60339606	60391376
PGM5-AS1	2.27297	RA	3.09533e-05	9	68355163	68357866
NONHSAG001048.2	2.27114	RA	4.36364e-09	1	36323733	36329221
NONHSAG030326.2	2.26702	RA	5.83052e-07	2	205777815	205779709
NONHSAG012055.2	2.26383	RA	6.04613e-06	12	100156356	100199845
NONHSAG010550.1	2.25656	RA	1.53372e-06	12	13219762	13221308
NONHSAG002857.2	2.25561	RA	0.000218511	1	150544761	150548321
NONHSAG018518.1	2.24707	RA	0.00430476	16	8806824	8809490
NONHSAG075065.1	2.2453	RA	0.000238304	18	26542970	26545791
NONHSAG049629.2	2.24361	RA	0.00118792	8	17223541	17225779
NONHSAG066655.1	2.24351	RA	0.000238711	12	104418110	104421697
NONHSAG017566.1	2.23952	RA	2.42772e-05	15	78832768	78841546
NONHSAG031617.2	2.23844	RA	5.65258e-09	20	32854573	32858751
NONHSAG021454.2	2.22801	RA	0.000147052	17	31873925	31886666
NONHSAG021429.2	2.22128	RA	1.20224e-05	17	31007342	31009315
NONHSAG030059.2	2.21814	RA	0.00368656	2	187003219	187554663
NONHSAG062693.1	2.21687	RA	0.000249012	11	19314000	19341987
NONHSAG077446.1	2.21596	RA	9.58041e-05	2	70013222	70017626
NONHSAG030120.2	2.21397	RA	0.0100521	2	191692068	191741081
NONHSAG015311.2	2.21159	RA	0.0118227	14	68887784	68888084
NONHSAG055199.1	2.20685	RA	0.0057918	X	119020634	119020976
NONHSAG041586.2	2.20067	RA	0.000159154	5	134647881	134648788
NONHSAG004036.2	2.19623	RA	0.000526127	1	204621661	204629713
NONHSAG033183.2	2.19487	RA	0.000252002	22	17036569	17060825
NONHSAG007670.1	2.19333	RA	0.000126442	11	11984652	12030177
NONHSAG058015.1	2.19241	RA	4.13172e-09	1	109087970	109090858
NONHSAG035335.2	2.19226	RA	2.62184e-08	3	64684719	65113835
NONHSAG024244.2	2.19117	RA	0.0018218	18	79576031	79598433
NONHSAG027518.2	2.19032	RA	0.00136773	2	38539980	38543388
NONHSAG030222.2	2.18222	RA	5.10976e-05	2	200824672	200827338
NONHSAG002436.1	2.18149	RA	0.00196889	1	113041687	113042948
NONHSAG001290.2	2.18105	RA	0.000107044	1	45206731	45218044
NONHSAG032239.2	2.17469	RA	0.00142063	20	62575589	62577507
NONHSAG009722.2	2.17393	RA	9.13045e-06	11	117199323	117210292
NONHSAG024993.2	2.17243	RA	1.54593e-06	19	15379075	15381193
NONHSAG083687.1	2.16585	RA	9.92105e-09	22	32652416	32820577
NONHSAG055200.1	2.16384	RA	0.000256607	X	119021624	119021859
NONHSAG007823.2	2.15788	RA	7.05054e-06	11	19299882	19310688
NONHSAG055362.2	2.15617	RA	0.000623305	X	134861947	134868147
NONHSAG031087.2	2.15306	RA	0.000456378	20	653600	658407
NONHSAG102136.1	2.15251	RA	0.000284778	9	91851621	91852942
NONHSAG026591.2	2.1504	RA	0.00263421	19	55562936	55569206
NONHSAG013569.2	2.14481	RA	7.27615e-05	13	52167708	52291557
NONHSAG044455.2	2.1307	RA	4.02073e-08	6	100881470	100882987
NONHSAG060593.1	2.12948	RA	0.000165542	10	76558049	76574095
LINC00672	2.12873	RA	8.34086e-06
NONHSAG018108.2	2.12868	RA	0.00105548	15	100893739	100919283
NONHSAG025137.1	2.1282	RA	0.000649874	19	18668584	18680185
NONHSAG024748.2	2.12013	RA	0.000224517	19	9730852	9735909
NONHSAG003930.1	2.11304	RA	8.88121e-06	1	201476368	201604904
NONHSAG033944.1	2.10489	RA	0.000800037	22	39317231	39320713
NONHSAG021253.2	2.1027	RA	0.000613829	17	27350231	27353832
NONHSAG015296.1	2.10215	RA	0.0283095	14	68888414	68888913
NONHSAG037521.2	2.10083	RA	0.00113019	4	13766872	13841073
NONHSAG030689.2	2.09787	RA	4.65586e-05	2	226970601	226982274
NONHSAG001284.2	2.08964	RA	4.16041e-07	1	44816832	44817773
NONHSAG012312.2	2.08658	RA	3.58038e-09	12	111812048	111814392
NONHSAG100169.1	2.08573	RA	0.0191499	8	42409641	42413206
NONHSAG073686.1	2.08239	RA	0.00219217	17	43149806	43153669
LINC00622	2.08223	RA	0.000667225
NONHSAG040992.2	2.0762	RA	0.00023007	5	90409999	90416494
NONHSAG043059.1	2.07271	RA	0.000402281	6	14230100	14608554
NONHSAG035335.1	2.07072	RA	1.12853e-05	3	64670395	65050250
NONHSAG005248.2	2.07025	RA	1.26696e-05	10	12244750	12247845
NONHSAG046805.2	2.06995	RA	9.36876e-06	7	2717832	2732564
NONHSAG029605.2	2.06973	RA	0.015933	2	156787790	156865730
NONHSAG002615.2	2.06662	RA	3.21707e-05	1	121389264	121395862
NONHSAG043059.2	2.06596	RA	4.29683e-05	6	14229869	14608323
NONHSAG003097.1	2.06437	RA	0.00243133	1	156011662	156012329
NONHSAG082918.1	2.06404	RA	0.0337022	21	37559853	37577637
NONHSAG030889.1	2.06051	RA	2.53446e-05	2	237511714	237512780
NONHSAG022152.2	2.06016	RA	0.00291923	17	50050349	50055740
NONHSAG037520.1	2.05961	RA	0.00055618	4	13779000	13783781
NONHSAG036379.2	2.05776	RA	0.00719002	3	150358929	150396998
NONHSAG080660.1	2.05729	RA	0.0309782	2	157055171	157056472
NONHSAG049247.2	2.05436	RA	0.00638651	7	155286320	155299003
NONHSAG010904.2	2.05293	RA	6.60145e-07	12	39546879	39550141
NONHSAG101358.1	2.05012	RA	3.69066e-08	9	64930519	64973039
NONHSAG043383.2	2.04195	RA	0.000466523	6	29889778	29945869
NONHSAG018849.2	2.03551	RA	0.000936648	16	21794094	21795759
NONHSAG083977.1	2.02865	RA	1.41507e-05	22	35563615	35587836
NONHSAG001920.2	2.02612	RA	0.00162221	1	81992875	81996530
NONHSAG020486.2	2.02597	RA	0.0143066	17	2043474	2044968
NONHSAG010543.2	2.02571	RA	6.09817e-05	12	12927725	12984646
NONHSAG016818.1	2.02557	RA	0.00401019	15	48477047	48483888
NONHSAG054452.1	2.01399	RA	0.00142063	X	48916230	48927504
NONHSAG088104.1	2.00932	RA	0.00889933	4	189809119	189810758
NONHSAG022821.2	2.0034	RA	2.88589e-05	17	76538109	76553584
NONHSAG026349.1	2.00226	RA	0.00101468	19	51656179	51774824
NONHSAG057472.1	2.0021	RA	0.0036604	1	8013593	8026263
NONHSAG065831.1	2.00166	RA	0.00355188	12	130980666	130981367
MIR100HG	2.00066	RA	6.32669e-15
NONHSAG065830.1	1.99409	RA	0.0262617	12	130956383	130958031
NONHSAG011594.2	1.99232	RA	6.73367e-05	12	67678393	67692581
NONHSAG078050.1	1.99116	RA	0.0102752	2	190586792	190590813
NONHSAG063408.1	1.99081	RA	1.39733e-05	11	43865867	43877502
NONHSAG041857.1	1.99077	RA	0.00279675	5	145960708	145962915
NONHSAG006512.2	1.99072	RA	0.00428482	10	90981876	90990694
NONHSAG049580.2	1.98661	RA	0.00254983	8	12578305	12581289
NONHSAG061995.1	1.98435	RA	1.02982e-07	10	38348316	38351523
NONHSAG072217.1	1.98426	RA	7.60952e-06	16	67006671	67009481
NONHSAG048864.2	1.9837	RA	5.51228e-05	7	134817251	134826498
NONHSAG010455.2	1.9816	RA	1.2841e-05	12	9658566	9662086
SNHG15	1.97833	RA	0.000101415	7	44983027	44986660
NONHSAG000560.2	1.97729	RA	2.25101e-08	1	20088591	20091607
NONHSAG007623.2	1.9762	RA	0.00770334	11	9580905	9581216
NONHSAG041943.2	1.9739	RA	0.0113142	5	150608427	150615355
NONHSAG001722.2	1.97101	RA	0.000118655	1	64972224	65002476
NONHSAG045479.2	1.96919	RA	3.06359e-05	6	169418811	169446294
NONHSAG069284.1	1.96759	RA	0.00113879	14	68818615	68841077
NONHSAG017564.1	1.96472	RA	0.00180527	15	78775761	78781098
NONHSAG024557.1	1.95929	RA	0.000795857	19	5215377	5220027
NONHSAG043850.2	1.95733	RA	0.00293877	6	44236975	44240582
NONHSAG074232.1	1.95335	RA	0.00368066	17	49851392	49864007
NONHSAG017166.2	1.9506	RA	0.000943729	15	64701247	64719602
NONHSAG003414.2	1.94993	RA	0.00144368	1	169489189	169490247
NONHSAG000499.2	1.9493	RA	0.00279216	1	16888538	16894292
NONHSAG032445.2	1.94777	RA	0.00114754	21	17611743	17636336
NONHSAG016258.2	1.94757	RA	3.80502e-06	15	22773096	22776199
NONHSAG016098.2	1.93891	RA	0.00245565	14	105416883	105419740
NONHSAG006947.2	1.93238	RA	0.000203154	10	116828224	116850206
NONHSAG007671.1	1.92924	RA	2.68143e-05	11	11987419	12001463
NONHSAG002552.2	1.92918	RA	0.000132635	1	117421309	117423695
NONHSAG013998.2	1.92431	RA	0.00197196	13	95833041	95867427
NONHSAG025264.2	1.92035	RA	0.0016953	19	21444240	21463908
NONHSAG038290.2	1.92002	RA	4.67821e-08	4	78913229	78916363
NONHSAG005903.2	1.91747	RA	4.22183e-07	10	50623978	50642445
NONHSAG013306.2	1.91597	RA	0.00250845	13	40543896	40544705
NONHSAG039655.2	1.91431	RA	0.000736849	5	985114	997317
NONHSAG057562.1	1.91358	RA	3.53506e-06	1	20069149	20084495
NONHSAG018964.2	1.91325	RA	0.00359798	16	27313602	27362306
NONHSAG080826.1	1.91082	RA	0.0067578	2	187566011	187580210
NONHSAG101214.1	1.90898	RA	1.28854e-05	9	19375450	19375996
NONHSAG008828.1	1.90541	RA	0.0019908	11	67612672	67616144
LINC00327	1.9052	RA	5.09925e-05
NONHSAG011597.2	1.90417	RA	0.00331748	12	67929234	67971120
NONHSAG052817.2	1.89984	RA	0.000526127	9	91119061	91199429
NONHSAG000910.2	1.8995	RA	0.0018345	1	31642594	31660162
NONHSAG002600.2	1.89781	RA	0.00460992	1	119909254	119910613
NONHSAG036057.2	1.89605	RA	0.00123141	3	129503726	129507552
NONHSAG011909.1	1.89363	RA	0.00119148	12	93512660	93512912
NONHSAG036955.2	1.89254	RA	0.00815336	3	189132253	189153000
NONHSAG038476.2	1.89105	RA	0.00268212	4	98871684	98874735
NONHSAG009880.1	1.89074	RA	0.000238304	11	122011860	122234470
NONHSAG012766.2	1.89073	RA	0.00780677	12	131129728	131132566
NONHSAG016852.2	1.89044	RA	1.62984e-05	15	49652138	49656232
NONHSAG054754.2	1.88896	RA	9.84099e-08	X	72150883	72153285
NONHSAG060766.1	1.88804	RA	0.000200972	10	102110474	102112923
NONHSAG034392.2	1.88513	RA	0.00477331	3	9818634	9819078
NONHSAG017628.2	1.88486	RA	0.00111775	15	81324413	81419156
BAIAP2-AS1	1.88011	RA	2.99155e-10	17	81029132	81034719
NONHSAG012130.1	1.87953	RA	0.0214805	12	104343979	104359481
NONHSAG064667.1	1.87756	RA	0.00117422	12	32782688	32784726
NONHSAG065774.1	1.87464	RA	0.000410954	12	123411705	123450587
NONHSAG052408.2	1.8715	RA	0.00201228	9	62798854	62801371
NONHSAG072094.1	1.87119	RA	5.73768e-07	16	29686348	29698391
NONHSAG083741.1	1.86366	RA	0.0278838	22	38742624	38743115
NONHSAG047329.2	1.86321	RA	0.00720324	7	35258380	35259729
NONHSAG052495.2	1.86286	RA	0.00200757	9	68393880	68406500
NONHSAG062903.1	1.8611	RA	0.0468532	11	67368005	67368861
NONHSAG079914.1	1.86086	RA	0.016677	2	60402320	60403736
NONHSAG016434.2	1.86057	RA	0.00246529	15	31475403	31478502
NONHSAG086022.1	1.85831	RA	0.0345084	3	194317284	194324172
LINC00174	1.85669	RA	0.000232052	7	66376043	66400408
NONHSAG087617.1	1.85468	RA	0.0327185	4	74097865	74099196
NONHSAG026993.2	1.85145	RA	0.000649874	2	10878421	10887837
NONHSAG022823.2	1.84845	RA	0.00301981	17	76545667	76557683
NONHSAG046887.2	1.84328	RA	0.00331939	7	6663973	6711502
NONHSAG076619.1	1.84244	RA	5.32737e-06	19	55632920	55640649
NONHSAG031931.1	1.84208	RA	0.00144303	20	46127171	46128509
NONHSAG043283.2	1.8417	RA	0.00117821	6	27401882	27403902
NONHSAG003553.2	1.83793	RA	0.0127601	1	176843243	176845595
NONHSAG022824.2	1.83686	RA	0.00187358	17	76549950	76550826
RAMP2-AS1	1.83652	RA	0.000165969	17	42753925	42761257
NONHSAG030915.2	1.83426	RA	0.00368656	2	237516833	237517509
NONHSAG033903.2	1.83147	RA	0.000553523	22	38081572	38089262
NONHSAG104215.1	1.83011	RA	0.00151981	X	52920093	52925593
NONHSAG047240.2	1.82972	RA	0.0412894	7	29636410	29637924
NONHSAG027670.2	1.82949	RA	0.00446925	2	46638196	46676152
NONHSAG052448.1	1.8288	RA	0.00164912	9	68397877	68409893
NONHSAG095926.1	1.82876	RA	0.00293562	6	159614329	159630314
NONHSAG006482.2	1.82859	RA	0.00780773	10	89283636	89292158
NONHSAG004745.2	1.8273	RA	0.0167191	1	236536020	236537016
NONHSAG041716.1	1.82591	RA	0.0042604	5	139452441	139493707
TPT1-AS1	1.82584	RA	8.25308e-07	13	45341344	45391483
NONHSAG037385.1	1.82288	RA	4.97727e-06	4	5822510	5828588
NONHSAG047504.2	1.82181	RA	0.000736849	7	44982589	44987990
NONHSAG002891.2	1.82138	RA	8.57216e-08	1	151124620	151125542
LOH12CR2	1.81996	RA	0.000528454	12	12355407	12357067
NONHSAG053246.2	1.81975	RA	6.85144e-07	9	113542452	113544271
NONHSAG052497.2	1.81967	RA	0.000830044	9	68426842	68429370
NONHSAG056597.1	1.81876	RA	0.0117128	1	84775280	84777885
NONHSAG009080.2	1.81794	RA	0.00714584	11	74876035	74920022
NONHSAG101729.1	1.81613	RA	0.00440686	9	128615229	128624377
NONHSAG026507.2	1.81491	RA	0.0024429	19	54249430	54250043
NONHSAG053813.2	1.81431	RA	0.000404319	9	136800308	136808849
NONHSAG005523.2	1.81351	RA	0.000122927	10	30302825	30306066
NONHSAG038581.2	1.81013	RA	0.00578128	4	106041631	106043379
NONHSAG041579.2	1.8082	RA	0.000289958	5	134427956	134492520
NONHSAG093552.1	1.80667	RA	0.00458919	6	116444159	116444860
NONHSAG041336.2	1.80585	RA	0.00520927	5	118350965	118562215
NONHSAG070959.1	1.80561	RA	0.0107977	15	96239388	96245987
NONHSAG011944.2	1.80421	RA	0.00416988	12	94277757	94282844
NONHSAG021942.2	1.80317	RA	0.00110629	17	44733196	44737004
NONHSAG036991.2	1.80216	RA	3.70273e-05	3	192566923	192571888
NONHSAG050407.2	1.79891	RA	0.0366245	8	66170300	66172414
NONHSAG003298.2	1.79874	RA	6.33205e-11	1	162782110	162786572
NONHSAG009662.2	1.79366	RA	0.00954886	11	114306708	114309729
NONHSAG012397.2	1.78858	RA	0.0336747	12	115299587	115300708
NONHSAG103418.1	1.78807	RA	0.000313737	X	54595869	54621834
NONHSAG018135.2	1.78797	RA	0.00156403	15	101751031	101798567
NONHSAG022117.1	1.7879	RA	0.0192274	17	47308233	47316621
NONHSAG009876.2	1.78714	RA	0.000170528	11	122028282	122422872
NONHSAG032158.1	1.78621	RA	0.0216072	20	57405764	57414772
NONHSAG034492.2	1.78555	RA	1.61235e-05	3	14144722	14165978
NONHSAG020701.1	1.78548	RA	0.00340545	17	7191581	7197254
NONHSAG029648.2	1.78167	RA	0.000989447	2	159923938	159935967
NONHSAG002554.2	1.78109	RA	2.11141e-07	1	117527338	117528869
NONHSAG015653.1	1.77781	RA	0.0108097	14	88551775	88558327
NONHSAG027855.2	1.77613	RA	0.00210892	2	60394856	60401227
NONHSAG009993.2	1.77414	RA	0.000908285	11	126340957	126355588
NONHSAG003613.2	1.77404	RA	0.00536858	1	179922554	179924993
NONHSAG004520.2	1.77264	RA	0.00212152	1	228109484	228116174
NONHSAG026083.2	1.77259	RA	0.0100521	19	46390457	46393409
NONHSAG025131.1	1.77	RA	0.019573	19	18539901	18543910
NONHSAG020934.1	1.76908	RA	0.00847725	17	15709554	15721056
NONHSAG023639.2	1.76893	RA	0.00538253	18	31724197	31726956
NONHSAG098465.1	1.76545	RA	0.00112693	7	150980026	150984359
NONHSAG001205.2	1.76414	RA	0.0308687	1	42335878	42336722
NONHSAG025230.2	1.76351	RA	0.0143523	19	20340268	20425004
NONHSAG003192.2	1.76309	RA	0.0001976	1	159854053	159886723
NONHSAG031665.2	1.75961	RA	0.00118792	20	35201746	35203288
NONHSAG021143.2	1.75937	RA	0.0030035	17	19896589	19897287
NONHSAG015732.2	1.75736	RA	0.00315354	14	91752855	91760207
NONHSAG009730.1	1.75508	RA	0.00112242	11	117186973	117192431
NONHSAG049380.2	1.75303	RA	0.00434512	8	2199669	2200804
NONHSAG026381.2	1.74968	RA	0.020896	19	51694209	51712387
LINC00265	1.74939	RA	0.000509476	7	39733567	39794623
NONHSAG055493.2	1.7473	RA	0.0401029	X	149511508	149526265
NONHSAG020815.2	1.74647	RA	0.0124811	17	10320391	10625540
NONHSAG023168.1	1.74644	RA	0.00176148	18	687672	712650
NONHSAG004261.2	1.74623	RA	0.00610128	1	213817226	213988508
NONHSAG067216.1	1.74558	RA	0.00304419	13	95744725	95745765
NONHSAG039643.1	1.7455	RA	0.000456847	5	710474	732786
NONHSAG026737.2	1.7405	RA	0.00417988	19	58499490	58512413
NONHSAG049093.2	1.73976	RA	0.00690063	7	149285280	149297302
NONHSAG025530.1	1.73153	RA	0.0190394	19	35166997	35168486
NONHSAG076291.1	1.73151	RA	0.0207756	19	1036384	1037106
NONHSAG087738.1	1.73039	RA	0.0263347	4	109692003	109692703
NONHSAG021404.2	1.73001	RA	0.000197961	17	30576463	31093258
NONHSAG033084.2	1.72824	RA	0.00287557	21	45506109	45509168
NONHSAG010449.2	1.72794	RA	0.0263271	12	9397062	9399984
NONHSAG014680.2	1.72759	RA	0.0127042	14	34920693	34982897
NONHSAG007679.2	1.72758	RA	0.0052699	11	12216293	12219528
NONHSAG039358.2	1.72698	RA	3.73976e-05	4	173507475	173513348
NONHSAG047846.2	1.72579	RA	0.0130047	7	66511555	66545066
NONHSAG035911.2	1.72559	RA	8.16082e-06	3	123491556	123492833
CD27-AS1	1.72278	RA	1.55817e-05
NONHSAG012846.2	1.71973	RA	0.00481813	12	133104942	133106413
NONHSAG057344.1	1.71909	RA	0.0198833	1	236943992	236945933
NONHSAG036510.2	1.71866	RA	0.00770181	3	158732262	158784070
NONHSAG016542.2	1.71756	RA	0.0249403	15	38068789	38072987
NONHSAG024937.1	1.71168	RA	0.00573896	19	14093839	14117101
NONHSAG103181.1	1.70694	RA	0.00199465	9	131278611	131281921
NONHSAG103419.1	1.70685	RA	0.00770181	X	54631340	54646273
NONHSAG039008.2	1.70603	RA	0.0113386	4	143911513	143912053
HCG11	1.70454	RA	8.8461e-10	6	26521705	26527384
NONHSAG012761.2	1.70435	RA	0.00563827	12	130976785	130979346
NONHSAG021905.1	1.70357	RA	0.00358052	17	42101056	42111361
NONHSAG070861.1	1.70326	RA	0.00542013	15	74598918	74599397
NONHSAG070849.1	1.70176	RA	0.000623661	15	72241187	72243089
NONHSAG032606.2	1.70168	RA	0.00461219	21	28918836	28924666
NONHSAG063455.1	1.70096	RA	0.00470643	11	61525707	61526602
NONHSAG021790.2	1.69871	RA	0.00520741	17	41834199	41836040
NONHSAG022847.1	1.69867	RA	0.0324319	17	75097523	75098656
NONHSAG017168.2	1.69762	RA	0.0206271	15	64745878	64748218
NONHSAG035683.2	1.69729	RA	0.0121397	3	108013986	108039878
NONHSAG001038.2	1.69569	RA	4.65809e-06	1	35925831	35929609
NONHSAG059593.1	1.69567	RA	0.000729172	1	173213373	173223529
NONHSAG013297.2	1.6955	RA	0.00986785	13	40194599	40535807
NONHSAG032613.2	1.69423	RA	0.0113163	21	29058072	29060095
NONHSAG052853.2	1.69335	RA	0.0221858	9	92670362	92674756
NONHSAG026661.2	1.69117	RA	2.24978e-05	19	57304304	57308562
NONHSAG007751.2	1.69085	RA	0.00264627	11	16777298	16780685
NONHSAG025343.2	1.68863	RA	0.00657454	19	23255052	23274248
NONHSAG044227.2	1.68744	RA	0.00200757	6	81843783	82101688
NONHSAG030163.2	1.68733	RA	0.0053778	2	196987929	196990319
NONHSAG026308.2	1.68722	RA	0.0016527	19	50480586	50509897
NONHSAG021568.2	1.68638	RA	0.00520596	17	35834264	35842372
NONHSAG072098.1	1.68563	RA	0.0181021	16	29804429	29804990
NONHSAG078570.1	1.68513	RA	0.0188124	2	29011697	29013645
NONHSAG008776.1	1.68441	RA	0.0191752	11	66840752	66842325
NONHSAG027587.2	1.68303	RA	0.000310766	2	42792335	42827593
NONHSAG025865.1	1.68105	RA	0.0423895	19	41905276	41906270
NONHSAG032726.2	1.68019	RA	0.000127122	21	33915533	33978859
NONHSAG031596.2	1.67748	RA	0.000143605	20	32186476	32188854
NONHSAG030589.2	1.67725	RA	0.00458381	2	219493633	219498733
NONHSAG041679.2	1.67619	RA	0.00360834	5	138555335	138557279
NONHSAG065256.1	1.67529	RA	0.00635826	12	3610306	3612003
NONHSAG021430.2	1.6751	RA	0.00536858	17	31034495	31059121
NONHSAG051497.2	1.67392	RA	0.00847725	8	143556828	143558253
NONHSAG006421.2	1.67375	RA	0.00148779	10	86750970	86756638
ZNF503-AS2	1.67183	RA	0.00557191	10	75402896	75408982
NONHSAG053389.2	1.67106	RA	2.90181e-05	9	123338314	123340131
NONHSAG047795.2	1.67006	RA	0.000428225	7	64877784	64879758
NONHSAG006467.2	1.66999	RA	0.00286831	10	88583326	88584970
NONHSAG004837.2	1.66813	RA	0.0485365	1	243316266	243318512
NONHSAG070807.1	1.66747	RA	0.0204316	15	64950915	64951435
NONHSAG007013.2	1.66653	RA	0.0116895	10	119597030	119600002
NONHSAG061526.1	1.66439	RA	0.00615176	10	105461174	105469510
NONHSAG011928.2	1.661	RA	0.0042604	12	93542462	93571768
NONHSAG054156.2	1.65907	RA	0.00557959	X	23783157	23786210
NONHSAG002133.2	1.65658	RA	0.000165659	1	94927297	94978624
NONHSAG037884.1	1.65605	RA	0.00355188	4	47580328	47593120
NONHSAG055349.2	1.65593	RA	0.00787904	X	134523217	134526089
TTC28-AS1	1.65589	RA	8.27277e-05	22	27919375	28002681
NONHSAG098922.1	1.65384	RA	0.01052	8	76963889	76967262
NONHSAG047834.2	1.65371	RA	0.0273262	7	66376043	66401338
NONHSAG054984.2	1.65268	RA	0.00157048	X	101634363	101636187
NONHSAG009065.2	1.65174	RA	0.00212152	11	74493365	74498533
NONHSAG013078.2	1.64981	RA	0.0415703	13	27253734	27256283
NONHSAG009629.2	1.64954	RA	0.0216557	11	112365656	112377821
NONHSAG061226.1	1.64954	RA	0.0038637	10	37742838	37756669
NONHSAG015512.2	1.64936	RA	0.0342278	14	76200231	76202788
NONHSAG027787.1	1.64919	RA	0.00338799	2	54974440	54975786
NBR2	1.64826	RA	0.003871	17	43125582	43145108
NONHSAG006588.1	1.6461	RA	0.0288509	10	97512962	97849995
NONHSAG003413.2	1.64558	RA	0.000988023	1	169486114	169489176
NONHSAG004270.2	1.64547	RA	0.00340545	1	214482538	214483476
NONHSAG003920.2	1.64427	RA	0.0016828	1	201355414	201356778
NONHSAG047098.2	1.64392	RA	0.0201376	7	22863873	22881350
NONHSAG030538.1	1.64276	RA	0.00270466	2	219549456	219553504
NONHSAG003243.1	1.64151	RA	0.00522935	1	161102479	161109613
NONHSAG002897.1	1.6407	RA	1.28041e-05	1	151120884	151123810
NONHSAG049833.1	1.64067	RA	0.0120763	8	27449474	27455057
NONHSAG006679.1	1.63979	RA	0.00355781	10	102133206	102154988
NONHSAG033979.1	1.63892	RA	0.0315734	22	40428335	40432581
GAS5	1.63844	RA	3.29774e-07
NONHSAG076618.1	1.6375	RA	0.00902293	19	55612489	55613097
NONHSAG024180.2	1.63699	RA	0.00865186	18	75403163	75468876
NONHSAG017423.2	1.63691	RA	0.00243133	15	74605365	74606399
SNHG3	1.63672	RA	0.000149447
NONHSAG015119.1	1.63638	RA	0.00484274	14	59294951	59484098
NONHSAG093513.1	1.63635	RA	0.00110902	6	111309202	111313517
INE1	1.63491	RA	0.00794723	X	47204847	47205855
[truncated: 924 more rows]

## Sheet: RA vs RV
Right Atrium vs Right Ventricle
[truncated: 1,513 more rows]

[truncated: 1 more sheets: RV vs LV]
